# Supplementary material for: New insights into the evolution of SPX gene family from algae to legumes; a focus on soybean
Source: BMC Genomics. 2021 Dec 30;22:915. doi: 10.1186/s12864-021-08242-5 (PMC8717665; doi:10.1186/s12864-021-08242-5)
Supplement: Supplementary file 6 — Additional file 6. [file 12864_2021_8242_MOESM6_ESM.xls]

## Sheet: Cis.elements
motif	3-AF1 binding site	3-AF3 binding site	4cl-CMA1b	A-box	AAAC-motif	AACA_motif	AAGAA-motif	ABRE	ABRE2	ABRE3a	ABRE4	AC-I	AC-II	ACA-motif	ACE	ACTCATCCT sequence	AE-box	AP-1	ARE	as-1	AT-rich element	AT-rich sequence	AT~ABRE	AT~TATA-box	AT1-motif	ATC-motif	ATCT-motif	AuxRE	AuxRR-core	Box 4	Box II	Box II -like sequence	Box III	box S	C-box	CAAT-box	CAG-motif	CARE	CAT-box	CCAAT-box	CCGTCC-box	CCGTCC motif	CGTCA-motif	chs-CMA1a	chs-CMA2a	circadian	CTAG-motif	dOCT	DRE core
AtNLA/AtBAH1	0	0	0	0	0	0	9	9	0	0	0	0	0	0	0	0	8	0	6	0	0	0	0	6	0	0	9	0	0	6	0	0	0	0	0	5	0	0	6	0	0	0	0	0	0	0	0	0	6
AtPHO1;H3	0	0	0	0	0	0	0	0	0	0	0	0	0	0	0	0	8	0	6	5	0	0	0	8	0	0	0	0	0	6	0	0	0	0	0	4	0	8	0	0	0	0	5	0	0	0	0	0	0
AtPHO1;H7	0	0	0	6	0	0	7	6	0	0	0	0	0	0	0	0	8	0	6	5	0	0	0	6	0	0	0	0	0	6	0	0	0	0	0	5	0	0	0	0	6	6	5	0	0	0	0	0	0
AtPHO1;H8	0	10	0	0	0	0	7	5	0	0	0	0	0	0	0	0	8	0	6	5	0	0	0	6	0	0	0	0	0	6	0	0	0	0	0	4	0	0	6	0	0	0	5	0	0	0	0	0	0
AtSPX-MFS3	10	0	0	0	0	0	0	5	0	6	6	0	0	0	0	0	0	0	6	0	0	0	0	8	0	0	9	0	0	6	0	0	11	0	0	4	0	0	0	0	0	0	0	0	8	0	0	0	0
AtPHO1;H1	0	0	0	6	0	0	0	0	0	0	0	0	0	0	0	0	0	0	6	5	0	0	0	6	0	0	9	0	7	6	0	0	11	0	0	4	0	0	6	0	6	6	5	0	0	0	0	0	0
AtPHO1;H10	0	0	0	0	0	0	9	6	0	0	0	0	0	0	0	0	8	0	6	5	0	0	0	0	0	0	0	0	7	0	0	0	0	0	0	5	0	0	0	6	0	0	5	0	0	0	0	0	6
AtPHO1;H5	0	0	0	0	0	0	7	9	0	6	6	0	0	0	0	0	0	0	6	5	0	0	0	6	0	0	9	0	0	6	9	0	0	0	0	5	0	0	6	0	0	0	5	0	0	0	0	0	0
AtPHO1;H6	0	0	0	0	0	0	0	5	0	0	0	0	0	0	9	0	8	0	6	5	0	0	0	0	0	0	0	0	0	6	0	0	0	0	0	5	0	0	0	0	0	0	5	0	0	0	0	0	0
AtPHO1;H2	0	0	0	6	0	0	9	0	0	0	0	0	0	0	0	0	0	0	6	5	0	0	0	8	0	0	0	0	0	0	0	0	11	0	0	4	0	0	0	0	6	6	5	0	0	0	0	0	0
AtSPX2	10	10	0	0	0	0	0	0	0	0	0	0	0	0	0	0	0	0	6	0	10	9	0	6	0	0	0	0	0	6	0	0	0	0	0	4	0	0	0	0	0	0	0	0	0	0	0	0	0
AtNLA2	0	0	0	0	0	0	7	5	0	6	6	0	0	0	0	0	0	0	6	5	0	0	0	0	0	0	0	0	0	6	0	0	0	0	0	4	0	0	6	0	0	0	5	0	0	9	9	0	0
AtSPX3	0	0	0	0	0	0	7	5	0	6	6	0	0	0	0	0	8	0	6	5	10	0	0	8	0	0	0	0	0	6	0	0	12	0	0	5	0	0	0	0	0	0	5	0	0	9	0	0	0
AtPHO1	0	0	0	0	0	0	7	5	0	6	6	0	0	0	0	0	0	0	6	5	0	0	0	6	13	0	0	0	0	6	0	0	0	0	0	5	0	0	0	6	0	0	5	0	0	0	9	8	0
AtPHO1;H9	0	0	0	0	0	0	7	0	0	0	0	0	0	0	0	0	8	0	6	5	0	0	0	8	0	0	9	0	0	0	0	0	0	0	0	5	0	0	0	0	0	0	5	0	0	9	0	0	0
AtSPX-MFS2	0	0	0	6	0	0	0	9	0	6	6	0	0	0	0	0	0	0	6	0	0	0	0	6	0	8	0	0	7	6	0	0	0	0	0	4	0	0	0	0	6	6	0	0	0	9	0	0	0
AtSPX-MFS1	0	0	0	0	0	0	7	5	0	0	0	0	0	0	0	0	8	0	6	5	10	0	0	6	0	0	9	0	7	6	0	0	0	0	0	5	0	0	6	0	0	0	5	0	0	0	9	0	0
AtPHO1;H4/AtSHB1	0	0	0	0	0	0	7	0	0	0	0	0	0	0	0	0	0	0	6	0	0	0	0	6	0	0	0	0	0	6	0	0	0	7	0	4	0	0	0	0	0	0	0	0	0	0	0	0	0
AtSPX4	0	0	0	0	0	0	7	5	0	0	0	0	0	0	0	0	8	0	6	5	0	0	0	6	0	0	9	0	0	0	0	0	0	0	0	5	0	0	6	0	0	0	5	0	0	0	0	0	0
AtSPX1	10	0	0	0	0	0	7	5	0	6	6	0	0	0	0	0	0	0	6	5	0	0	0	6	0	0	0	0	7	6	0	0	11	0	0	5	0	8	0	0	0	0	5	0	0	0	0	0	0
C5167_002166.EXS	10	0	0	0	0	0	7	0	0	0	0	0	0	0	0	0	0	0	6	5	0	0	0	6	0	0	0	0	7	6	0	0	0	0	0	5	0	0	0	0	0	0	5	0	8	0	0	0	0
C5167_003186.NLA	0	0	0	0	0	0	7	5	0	6	6	0	0	0	9	0	8	0	6	5	0	0	0	6	0	8	0	0	0	0	0	0	0	0	0	4	0	0	0	6	0	0	5	0	0	9	0	0	0
C5167_005902.EXS	0	0	0	0	0	0	7	0	0	0	0	0	0	0	0	0	0	0	6	0	0	0	0	6	0	0	0	0	0	6	0	0	0	0	0	4	0	0	6	0	0	0	0	0	0	0	0	0	0
C5167_006194.MFS	0	0	0	6	0	0	0	5	0	0	0	0	0	0	0	0	8	0	6	0	0	0	0	6	0	0	9	0	0	6	0	0	0	0	0	5	0	0	6	0	6	6	0	0	0	0	0	0	0
C5167_010354.EXS	0	0	0	0	0	0	7	5	0	0	0	0	0	0	0	0	0	0	6	5	10	0	0	6	0	0	0	0	0	0	0	0	0	0	0	5	0	0	6	6	0	0	5	0	8	9	0	0	6
C5167_011054.SPX	0	0	0	0	0	0	7	5	0	0	0	0	0	0	0	0	8	0	6	5	0	9	0	6	0	0	9	0	0	6	0	0	0	7	0	4	0	0	0	0	0	0	5	0	0	0	9	0	0
C5167_011965.SPX	0	0	0	0	0	0	7	5	0	0	0	0	0	0	0	0	0	0	0	5	0	0	0	0	0	0	0	0	0	6	0	0	0	0	0	4	0	0	0	0	0	0	5	0	0	9	0	8	0
C5167_012634.SPX	0	0	0	6	0	0	0	5	8	6	6	0	0	0	0	0	0	0	6	5	0	0	0	6	0	0	9	0	0	6	9	0	11	0	0	4	0	0	6	0	6	6	5	0	0	0	0	0	6
C5167_012642.SPX	0	10	0	6	0	0	0	5	0	6	6	0	0	0	0	0	8	0	6	5	0	0	0	6	0	0	0	0	0	0	0	0	0	0	0	5	0	0	0	0	6	6	5	0	0	0	0	0	0
C5167_014442.NLA	0	0	0	0	0	0	9	5	0	6	6	0	0	0	10	0	8	8	0	5	0	0	8	0	0	0	0	0	0	0	0	0	0	7	0	4	0	0	6	0	0	0	5	0	8	0	0	0	0
C5167_020395.NLA.BET	0	0	0	0	0	0	7	6	8	0	0	0	0	0	0	0	0	0	6	5	10	0	0	0	0	0	9	0	0	6	9	0	0	0	0	5	10	0	0	0	0	0	5	0	0	0	0	0	0
C5167_024205.EXS	0	0	0	0	0	0	7	7	0	0	0	0	0	0	0	0	0	0	6	0	0	0	0	6	0	0	0	0	0	6	0	0	0	0	0	5	0	8	6	0	0	0	0	0	0	0	0	0	0
C5167_025200.NLA	0	0	0	0	0	0	0	5	0	6	6	0	0	0	0	0	8	0	6	5	0	0	0	0	0	0	0	0	0	0	0	0	0	0	0	4	0	0	6	0	0	0	5	0	0	0	0	0	0
C5167_025777.EXS	0	0	0	0	0	0	9	8	8	6	6	0	0	0	0	0	0	0	6	5	0	0	8	6	0	0	0	0	0	0	0	0	0	0	0	5	10	0	6	6	0	0	5	0	8	0	0	0	0
C5167_032842.EXS	0	0	0	0	0	11	7	5	0	6	6	0	0	0	0	0	8	0	6	5	0	0	0	6	0	0	9	0	0	6	0	0	0	0	0	5	0	0	6	6	0	0	5	8	0	9	9	8	6
C5167_035526.EXS	0	0	0	0	0	0	7	7	0	0	0	0	0	0	0	0	8	0	6	5	10	0	0	0	0	0	9	0	7	6	0	0	0	0	0	4	0	0	0	0	0	0	5	0	0	0	0	0	0
C5167_035529.EXS	0	0	0	6	0	0	7	6	0	0	0	0	0	0	0	0	0	0	6	5	0	0	0	8	0	0	9	0	0	0	0	0	0	7	0	4	0	0	0	0	6	6	5	0	0	10	0	0	0
C5167_035544.EXS	0	0	0	0	0	0	0	5	0	6	6	0	0	0	9	0	0	0	6	5	0	9	0	6	0	0	0	0	0	6	0	0	0	0	0	4	0	0	6	6	0	0	5	0	0	0	0	0	0
C5167_035560.EXS	0	0	0	0	0	0	7	9	0	6	6	0	0	0	0	0	8	0	6	0	10	0	0	6	0	8	0	0	0	6	0	0	0	0	0	4	0	0	0	6	0	0	0	0	0	9	0	0	0
C5167_038658.SPX	0	0	0	6	0	0	0	5	0	0	0	0	0	0	0	0	0	0	6	5	10	9	0	6	0	0	9	0	0	6	0	0	0	7	0	4	0	0	0	6	6	6	5	0	0	0	0	0	0
C5167_043562.EXS	0	0	0	0	0	0	7	7	0	6	6	0	0	12	0	0	0	0	6	5	0	0	0	6	0	9	0	0	0	6	0	0	11	0	0	4	0	0	6	0	0	0	5	0	0	0	0	0	0
C5167_043565.EXS	0	0	0	6	0	0	7	5	0	6	6	0	0	12	0	0	0	0	6	5	10	0	0	8	0	0	9	0	0	6	0	0	11	0	0	4	0	0	6	6	6	6	5	0	0	9	0	0	0
C5167_043567.EXS	10	0	0	6	0	0	7	5	0	6	6	0	0	0	0	0	8	0	0	5	0	0	0	8	0	8	0	0	0	6	0	0	0	0	0	5	0	0	0	0	6	6	5	0	0	0	0	0	0
C5167_046257.NLA	0	0	0	0	0	0	7	5	0	6	6	0	0	0	0	0	8	0	6	5	0	0	0	6	0	8	0	0	0	6	0	0	0	0	0	4	0	0	0	0	0	0	5	0	0	0	0	0	0
C5167_048250.MFS	0	0	0	6	0	0	7	5	0	0	0	0	0	0	0	0	8	0	6	5	0	0	0	6	0	0	9	0	7	6	0	0	0	0	0	4	0	8	6	6	6	6	5	0	0	0	0	0	0
C5167_049219.EXS	0	0	0	0	0	0	0	5	0	6	6	0	0	0	0	0	0	0	6	5	0	9	0	6	0	0	0	0	0	6	0	0	0	0	0	5	0	0	0	0	0	0	5	0	0	0	0	0	0
C5167_049227.EXS	0	0	0	0	0	0	9	5	0	6	6	0	0	0	0	0	0	0	6	5	0	0	0	6	0	0	0	0	0	0	0	0	0	0	0	4	0	0	6	0	0	0	5	8	0	0	0	0	0
CBR_g17817.MFS	0	0	0	0	0	0	9	5	0	6	6	0	0	12	0	0	0	0	0	5	0	0	0	0	0	0	0	0	0	0	0	0	0	0	0	4	0	8	0	6	0	0	5	0	0	0	0	0	6
CBR_g23500.EXS.rve	0	0	0	6	0	0	7	0	0	0	0	0	0	0	0	0	0	0	6	0	0	0	0	0	0	0	0	0	0	0	0	0	0	7	0	5	0	8	6	6	6	6	0	0	0	0	0	0	6
CBR_g55079.SPX	0	0	0	0	0	0	9	0	0	0	0	0	0	0	0	0	0	0	6	0	0	0	0	0	0	0	0	0	0	0	0	0	0	0	0	5	0	8	0	0	0	0	0	0	0	9	0	0	0
CHLRE_01g005500v5.SPX.VTC	0	0	0	6	0	0	7	5	0	0	0	0	0	0	9	0	0	0	6	5	0	0	0	0	0	0	0	0	0	6	0	0	0	0	0	4	0	0	0	0	6	6	5	0	8	0	0	0	6
CHLRE_02g111650v5.SPX	0	0	0	6	0	0	0	5	0	6	6	0	0	0	0	0	0	0	0	5	0	0	0	0	0	0	0	0	0	0	0	0	0	0	0	4	0	0	0	6	6	6	5	0	0	0	0	0	6
CHLRE_06g251650v5.SPX..sulph_symp	0	0	0	0	0	0	0	5	8	6	6	0	0	0	0	0	0	0	0	5	0	0	0	0	0	0	0	0	0	0	9	10	0	0	0	4	0	0	0	6	0	0	5	0	0	0	0	0	0
CHLRE_07g325950v5.SPX	0	0	0	6	0	0	9	5	8	0	0	0	0	0	0	0	0	0	0	5	0	0	0	0	0	0	0	0	0	0	0	0	0	0	0	4	0	0	6	6	6	6	5	0	0	0	0	8	6
CHLRE_09g402775v5.SPX.VTC.DUF202	0	0	0	6	0	0	7	5	0	6	6	0	0	0	0	0	0	0	6	5	0	0	0	0	0	0	0	0	0	0	0	0	0	0	0	4	0	0	6	6	6	6	5	0	0	0	0	0	6
Gasu_16460.SPX.NLA	0	0	0	0	0	0	7	0	0	0	0	0	0	0	0	0	0	0	6	5	0	0	0	0	0	0	0	0	0	6	0	0	0	0	0	4	0	0	0	0	0	0	5	0	0	0	9	0	0
Gasu_35240.SPX._sulph_symp	0	0	0	0	0	0	7	0	0	0	0	0	0	0	0	0	0	0	0	5	0	0	0	0	0	0	0	0	0	0	0	0	0	7	0	4	0	0	0	0	0	0	5	0	0	0	0	0	6
Gasu_57230.SPX	0	0	0	6	0	0	0	5	0	6	6	0	0	0	0	0	0	0	6	0	0	0	0	6	0	0	9	0	0	0	0	0	0	0	0	4	0	0	0	6	6	6	0	0	0	0	0	0	6
Gasu_60790.SPX	0	0	0	6	0	0	0	6	0	0	0	0	0	0	0	0	0	0	6	0	0	0	0	6	0	0	0	0	0	0	0	0	0	0	0	4	0	0	0	6	6	6	0	0	0	0	0	0	6
GmSPX1	10	0	0	0	0	0	7	0	0	0	0	0	0	0	0	0	0	0	6	0	10	9	0	8	0	0	0	0	0	6	0	0	0	0	0	5	0	0	6	6	0	0	0	0	0	0	0	0	0
GmSPX10	0	0	0	0	0	0	7	0	0	0	0	0	0	0	0	0	0	0	6	0	10	9	0	6	0	0	0	0	0	6	0	0	0	0	0	5	0	0	6	0	0	0	0	0	0	9	0	8	0
GmSPX2	0	0	0	0	0	0	7	0	0	0	0	0	0	0	0	0	0	0	0	5	10	9	0	8	0	0	9	0	7	6	0	0	0	0	0	5	0	0	0	0	0	0	5	0	8	0	0	0	0
GmSPX3	0	0	0	0	0	0	7	0	0	0	0	0	0	0	0	0	8	0	6	5	0	0	0	6	0	0	0	0	0	6	0	0	0	0	0	4	0	0	0	0	0	0	5	0	0	9	0	0	0
GmSPX4	0	0	0	0	0	0	0	0	0	0	0	0	0	0	0	0	8	0	6	0	0	0	0	0	14	0	9	0	0	6	0	0	0	0	0	5	0	0	0	0	0	0	0	0	8	0	0	0	0
GmSPX5	0	0	0	6	0	0	0	6	0	0	0	0	0	0	0	0	0	0	6	5	0	0	0	6	0	0	9	11	0	6	9	0	0	0	0	5	0	0	6	0	6	6	5	0	0	0	0	0	0
GmSPX6	0	0	0	0	0	0	7	6	0	0	0	0	0	0	0	0	8	0	6	5	0	0	0	0	0	0	0	0	0	6	0	0	0	7	0	4	0	0	0	0	0	0	5	0	0	0	9	0	0
GmSPX7	0	10	0	0	0	0	7	5	0	0	0	0	0	0	0	0	0	0	0	0	0	0	0	6	13	0	0	0	0	6	0	0	0	0	0	5	0	0	0	0	0	0	0	0	0	0	0	0	0
GmSPX8	0	0	0	0	0	0	7	5	0	0	0	0	0	0	0	0	0	0	0	0	0	0	0	6	0	0	9	0	0	6	0	0	0	0	0	5	0	0	0	0	0	0	0	0	0	0	0	0	0
GmSPX9	0	0	0	0	0	0	7	0	0	0	0	0	0	0	9	0	8	0	6	5	0	0	0	6	0	0	0	11	0	6	0	0	0	0	0	5	0	0	6	0	0	0	5	0	0	0	0	0	0
GmSPX-MFS1	0	0	0	0	0	0	7	0	0	0	0	0	0	0	0	0	8	0	6	0	0	0	0	6	13	0	0	0	0	6	9	0	0	7	0	4	0	0	0	0	0	0	0	0	0	9	0	0	0
GmSPX-MFS2	0	0	0	6	0	0	9	5	0	6	6	0	0	0	0	0	0	0	6	5	10	0	0	6	13	0	9	0	0	6	0	0	0	0	0	4	0	0	0	0	6	6	5	0	8	0	0	0	0
GmSPX-MFS3	0	0	0	0	0	0	9	6	0	0	0	0	0	0	0	0	0	0	0	0	10	0	0	6	0	0	0	0	0	6	0	0	0	0	0	5	0	0	0	0	0	0	0	8	0	0	0	0	0
GmSPX-MFS4	0	0	0	0	11	0	7	5	0	6	6	0	0	0	9	0	8	0	6	0	0	0	0	6	13	0	9	0	0	6	0	0	0	0	0	5	0	0	0	0	0	0	0	0	0	0	0	0	0
GmSPX-MFS6	0	0	0	0	0	0	7	0	0	0	0	0	0	0	0	0	0	0	6	5	10	9	0	6	0	0	0	0	0	6	0	0	0	0	0	4	0	0	0	0	0	0	5	0	0	0	0	0	0
GmSPX-NLA1	0	0	0	0	0	0	9	7	0	0	0	0	0	0	0	0	0	0	0	0	0	0	0	8	0	0	0	0	0	6	0	0	0	0	0	5	0	0	0	0	0	0	0	0	0	9	0	0	0
GmSPX-NLA2	0	0	0	0	0	0	7	5	0	6	6	0	0	0	0	0	0	0	6	5	0	0	0	6	0	0	0	0	0	6	0	0	0	0	0	5	0	0	6	6	0	0	5	0	0	9	0	0	0
GmSPX-NLA3	0	0	0	0	0	0	7	9	0	0	0	0	0	0	0	0	0	0	0	5	10	0	0	6	0	0	0	0	0	6	0	0	0	7	0	4	0	0	0	0	0	0	5	0	0	0	0	0	0
GmSPX-NLA4	0	0	0	0	0	0	7	5	0	0	0	0	0	0	0	0	0	0	6	5	0	0	0	6	0	0	0	0	7	6	0	0	0	7	0	4	0	0	0	0	0	0	5	0	0	9	0	0	6
GmSPX-PHO1;1	0	0	0	0	0	0	7	5	0	6	6	0	0	0	0	0	8	0	6	0	10	0	0	6	0	0	0	0	0	6	0	0	11	0	0	4	0	0	6	0	0	0	0	0	0	0	0	0	0
GmSPX-PHO1;10	0	0	0	0	0	0	0	0	0	0	0	0	0	0	9	0	0	0	6	5	10	0	0	6	0	0	0	0	0	6	0	0	0	0	0	4	0	0	0	0	0	0	5	8	0	0	9	0	0
GmSPX-PHO1;11	0	0	0	0	0	0	7	5	0	6	6	8.5	0	0	0	0	0	0	0	5	0	9	0	6	0	0	0	0	0	6	0	0	0	0	0	5	0	0	6	6	0	0	5	0	0	0	0	0	0
GmSPX-PHO1;12	0	0	0	0	0	0	9	6	0	0	0	0	0	0	0	0	8	0	6	5	10	0	0	8	0	0	0	0	0	0	0	0	0	0	0	4	0	0	0	0	0	0	5	8	0	9	0	0	0
GmSPX-PHO1;2	0	0	0	0	0	0	7	0	0	0	0	0	0	0	0	0	0	0	6	0	10	0	0	6	0	0	0	0	0	6	0	0	0	0	0	5	0	0	0	0	0	0	0	8	0	0	0	0	0
GmSPX-PHO1;4	0	0	0	0	0	0	7	5	0	6	6	0	0	0	9	0	0	0	6	5	0	0	0	8	0	0	0	0	0	6	0	0	0	0	0	4	0	0	6	6	0	0	5	0	0	0	0	0	0
GmSPX-PHO1;5	0	0	0	0	0	0	7	5	0	0	0	0	0	0	0	0	0	0	0	0	0	0	0	8	0	0	0	0	0	6	0	0	0	0	0	4	0	0	0	0	0	0	0	8	0	0	0	0	0
GmSPX-PHO1;6	0	0	0	0	0	0	0	5	0	6	6	0	0	0	0	0	8	0	0	5	10	0	0	8	0	0	0	0	0	6	0	0	0	0	0	5	0	0	0	6	0	0	5	0	0	0	0	0	0
GmSPX-PHO1;7	0	0	0	6	0	0	0	5	0	6	6	0	0	0	9	0	0	0	6	5	0	0	0	6	13	0	0	0	0	6	0	0	0	0	0	4	0	8	0	0	6	6	5	8	0	0	0	0	0
GmSPX-PHO1;8	0	0	0	0	0	0	0	5	0	6	6	0	0	0	0	0	0	0	0	0	10	0	0	8	0	0	0	0	0	0	0	0	0	0	0	4	0	0	0	0	0	0	0	0	0	0	9	0	0
GmSPX-PHO1;9	10	0	0	0	0	0	7	5	0	0	0	0	0	0	0	0	8	0	0	0	10	0	0	6	0	0	0	0	0	6	0	0	0	0	0	5	0	0	0	0	0	0	0	0	0	0	0	0	0
MARPO_0002s0301.EXS	0	0	0	6	0	0	7	5	0	6	6	0	0	0	9	0	8	0	6	5	0	0	0	8	0	0	0	0	0	6	0	0	0	7	0	4	0	0	6	6	6	6	5	0	0	0	0	0	6
MARPO_0026s0066.EXS	0	10	0	0	11	0	7	5	0	6	6	0	0	0	0	0	0	0	6	5	10	0	0	6	0	0	0	0	7	6	0	0	0	0	0	4	0	8	6	0	0	0	5	8	0	0	0	0	6
MARPO_0044s0127.NLA	0	0	0	6	0	0	0	5	0	0	0	9	0	0	0	0	0	0	6	5	0	9	0	0	0	0	9	0	0	6	0	0	0	0	0	5	0	0	0	6	6	6	5	0	0	0	0	8	0
MARPO_0067s0070.EXS	10	0	0	6	0	0	7	10	0	6	6	0	0	0	0	0	0	0	6	5	0	0	0	6	0	0	0	0	0	0	0	0	0	0	0	5	0	0	0	6	6	6	5	0	0	0	0	0	0
MARPO_0067s0073.EXS	0	0	0	6	0	0	0	5	0	6	6	0	0	0	0	0	0	0	6	5	0	0	0	6	0	0	0	0	0	0	0	0	0	0	0	5	0	0	6	6	6	6	5	0	0	0	0	0	6
MARPO_0067s0074.EXS	0	0	0	0	0	0	0	5	0	6	6	0	0	0	0	0	0	0	0	5	0	0	0	0	0	0	9	0	7	0	0	0	0	7	0	4	0	8	6	6	0	0	5	0	0	9	0	0	0
MARPO_0067s0075.EXS	0	0	0	6	0	0	9	5	0	6	6	0	0	0	0	0	0	0	0	5	0	0	0	0	0	0	9	0	0	0	0	0	0	0	0	4	0	0	6	0	6	6	5	0	0	0	9	0	0
MARPO_0094s0020.SPX.sugar_tr	0	0	0	6	0	0	0	5	0	6	6	0	0	0	0	0	0	0	6	5	0	0	0	0	0	0	0	0	0	6	9	0	0	0	0	4	0	0	0	0	6	6	5	0	0	0	0	8	0
MARPO_0125s0037.EXS	0	0	0	6	0	0	0	9	0	6	6	0	0	0	0	0	0	0	6	5	0	0	0	6	0	0	0	0	7	6	0	0	0	0	0	4	0	0	6	0	6	6	5	0	0	0	0	0	0
MtSPX1	0	0	0	0	0	0	7	0	0	0	0	0	0	0	0	0	0	8	6	5	0	9	0	6	0	0	0	0	0	6	0	0	0	0	0	4	0	0	0	6	0	0	5	0	0	0	0	0	0
MtSPX2	0	0	0	6	0	0	9	0	0	0	0	0	0	0	0	0	0	0	6	5	0	0	0	8	0	0	0	0	0	6	0	0	0	0	0	5	0	0	6	0	6	6	5	8	0	0	0	0	0
MtSPX3	0	0	0	0	0	0	0	6	0	6	6	0	0	0	0	0	0	0	6	5	0	0	0	6	0	0	0	0	0	6	0	0	0	0	0	4	0	0	6	6	0	0	5	0	0	0	9	0	0
MtSPX4	0	0	0	0	0	0	0	5	0	0	0	0	0	0	0	0	0	0	6	5	0	0	0	6	0	0	0	0	0	6	0	0	0	0	0	5	0	0	0	0	0	0	5	0	0	0	0	0	0
MtSPX5	10	0	0	0	0	0	0	5	0	0	0	0	0	0	0	0	8	0	6	0	0	0	0	0	0	0	0	0	0	6	0	0	0	0	0	4	0	0	0	0	0	0	0	0	0	0	0	0	0
MtSPX-MFS2	0	0	0	0	0	0	9	9	0	0	0	8.5	0	0	9	0	0	0	6	5	0	0	0	6	13	0	0	0	0	6	0	0	0	0	0	5	0	0	0	0	0	0	5	0	0	0	0	0	0
MtSPX-NLA1	0	0	0	0	0	0	9	5	0	6	6	0	0	0	0	0	8	0	6	5	0	0	0	6	0	0	0	0	0	6	0	0	0	0	0	5	0	0	6	0	0	0	5	0	0	0	0	0	6
MtSPX-NLA2	0	0	0	0	0	0	7	9	0	0	0	0	0	0	9	0	0	0	6	5	0	0	0	0	0	0	0	0	0	6	0	0	0	0	0	5	0	0	6	0	0	0	5	0	0	0	0	0	0
MtSPX-NLA3	0	0	0	0	0	0	0	0	0	0	0	0	0	0	0	0	8	0	6	0	0	0	0	6	0	0	0	0	0	6	0	0	0	0	0	5	0	0	0	0	0	0	0	8	0	0	0	0	0
MtSPX-PHO1;H1	0	0	0	0	0	0	7	0	0	0	0	0	0	0	0	0	0	0	6	0	0	0	0	0	0	0	0	0	0	6	0	0	0	0	0	4	0	0	0	0	0	0	0	0	0	0	0	0	0
MtSPX-PHO1;H2	0	0	0	0	0	0	9	0	0	0	0	0	0	0	0	0	0	0	0	5	0	9	0	6	0	0	0	0	0	6	0	0	0	0	0	5	0	0	0	0	0	0	5	0	0	0	0	0	0
MtSPX-PHO1;H3	0	0	0	0	0	0	9	5	0	0	0	0	0	0	0	0	8	0	0	5	0	0	0	6	0	0	0	0	0	6	0	0	0	0	0	5	0	0	0	0	0	0	5	0	0	0	0	0	0
MtSPX-PHO1;H5	0	0	0	0	0	0	0	5	0	6	6	0	0	0	0	0	8	0	6	0	0	0	0	6	0	0	0	0	0	6	9	0	0	0	0	4	0	0	0	0	0	0	0	0	8	0	0	0	0
MtSPX-PHO1;H7	0	0	0	0	0	0	7	7	0	0	0	0	0	0	9	0	0	0	6	5	0	0	0	6	0	0	0	0	0	6	0	0	0	7	0	4	0	0	0	0	0	0	5	8	0	0	0	0	0
NC10G0032880.EXS	0	0	0	6	0	0	7	5	0	0	0	8.5	11	0	0	0	0	0	6	5	0	0	0	6	0	0	0	0	0	6	0	0	0	0	0	4	0	0	0	0	6	6	5	0	0	0	0	0	0
NC10G0044470.SPX	0	0	0	0	0	0	7	5	8	0	0	0	0	0	0	0	8	0	6	5	0	0	0	6	0	0	0	0	7	0	9	0	0	7	0	4	0	0	6	0	0	0	5	0	0	0	0	0	0
NC12G0249860.EXS	0	0	0	6	0	0	7	5	0	6	6	0	0	0	0	9	8	0	6	5	0	0	0	6	0	0	0	0	0	0	0	0	0	0	0	4	0	0	6	0	6	6	5	0	0	0	0	0	0
NC14G0114980.SPX	0	0	0	0	0	0	0	7	0	0	0	0	0	0	0	0	8	0	0	0	0	0	0	8	0	0	0	0	0	6	0	0	0	7	0	7	0	0	0	6	0	0	0	0	0	0	0	0	6
NC2G0005900.SPX	0	0	0	0	0	0	7	0	0	0	0	0	0	0	0	0	8	0	0	5	0	0	0	8	0	0	0	0	0	0	0	0	0	0	0	5	0	0	6	6	0	0	5	0	0	0	0	0	0
NC2G0055810.NLA	0	0	0	0	0	0	7	5	0	6	6	8.5	0	0	9	0	0	0	6	5	0	0	0	6	0	0	0	0	0	6	0	0	0	0	0	5	0	0	0	6	0	0	5	0	0	0	0	0	6
NC4G0237530.2EXS	0	0	0	6	0	0	7	5	0	6	6	0	0	0	9	0	0	0	6	5	0	0	8	6	0	0	0	0	7	0	0	0	0	0	0	5	0	0	0	6	6	6	5	0	0	9	0	0	6
NC5G0160220.NLA	0	0	0	6	0	0	9	5	0	0	0	0	0	0	9	0	0	0	6	5	0	0	0	6	0	0	0	0	7	6	0	0	0	0	0	5	0	0	0	0	6	6	5	0	0	9	0	0	0
NC5G0251450.SPX	0	0	0	0	0	0	7	0	0	0	0	0	0	0	0	0	8	0	6	0	0	0	0	8	0	0	0	0	7	0	0	0	0	7	0	5	0	0	6	0	0	0	0	0	0	0	0	0	0
NC6G0256260.SPX	0	0	0	0	0	0	7	5	0	0	0	0	0	0	0	0	0	0	6	5	0	0	0	6	0	0	0	0	0	6	0	0	0	0	0	5	0	0	6	0	0	0	5	0	8	0	0	0	0
NC9G0274010.MFS	0	0	0	0	0	0	0	5	0	0	0	0	0	0	9	0	0	0	6	5	0	0	0	8	0	0	9	0	0	6	0	0	0	0	0	5	0	8	0	6	0	0	5	0	0	0	0	0	0
Pp3c1_35820.SPX	0	0	0	6	0	0	7	0	0	0	0	0	0	0	0	0	8	0	6	5	0	0	0	0	0	0	0	0	0	6	0	0	0	0	0	4	0	0	6	0	6	6	5	0	0	0	0	0	6
Pp3c1_4260.MFS	0	0	0	0	0	0	0	6	0	0	0	0	0	0	9	0	8	0	6	5	0	0	0	0	0	0	0	0	0	0	0	0	0	0	0	5	0	0	6	0	0	0	5	0	0	0	0	0	0
Pp3c13_1430.MFS	10	0	0	6	0	0	7	5	0	6	6	0	0	0	9	0	0	0	6	5	0	0	0	6	0	0	0	0	0	6	0	0	0	0	0	4	0	0	6	6	6	6	5	8	0	0	0	8	6
Pp3c13_8480.NLA	0	0	0	6	0	0	9	6	0	0	0	0	0	0	0	0	0	0	6	5	0	0	0	6	0	0	9	0	0	6	0	0	0	0	0	4	0	0	0	0	6	6	5	0	0	0	0	0	6
Pp3c17_13870.SPX	0	0	0	0	0	0	9	5	8	0	0	0	0	0	0	0	0	0	6	5	0	0	0	6	0	8	9	0	0	6	0	0	0	0	0	4	0	0	6	0	0	0	5	0	0	0	9	0	0
Pp3c17_13877.SPX	0	0	0	0	0	0	9	5	8	0	0	0	0	0	0	0	0	0	6	5	0	0	0	8	0	8	9	0	0	6	0	0	0	0	0	4	0	0	6	0	0	0	5	0	0	0	9	0	0
Pp3c2_2750.SPX	0	0	0	6	11	0	7	7	0	0	0	0	0	0	0	0	0	0	6	5	0	0	0	0	0	0	0	0	0	0	0	0	0	0	0	5	0	0	6	6	6	6	5	0	0	0	0	0	6
Pp3c2_35900.MFS	0	0	0	0	0	0	0	6	8	0	0	0	0	0	0	9	8	0	6	5	0	0	0	8	0	0	0	0	0	6	0	0	0	0	11	5	0	0	0	6	0	0	5	0	0	0	0	8	0
Pp3c2_35901.MFS	0	0	0	0	0	0	0	0	0	0	0	0	0	0	0	0	8	8	6	5	0	0	0	6	0	0	0	0	0	0	0	0	0	0	11	4	0	0	0	0	0	0	5	0	0	0	0	0	0
Pp3c20_8050.EXS	0	0	0	6	0	11	0	5	0	6	6	0	0	0	0	0	8	0	6	5	0	0	0	6	0	0	0	0	0	6	0	0	0	0	0	4	0	0	6	0	6	6	5	0	0	0	0	0	0
Pp3c21_9020.EXS	0	0	0	6	0	0	7	5	0	6	6	0	0	0	0	0	0	0	6	5	0	0	0	6	0	0	0	0	0	6	0	0	0	0	0	4	0	0	0	0	6	6	5	8	0	0	0	0	0
Pp3c23_19750.EXS	0	0	0	0	0	11	0	9	0	6	6	0	0	0	9	0	0	0	6	5	10	0	0	0	0	0	0	0	7	0	9	0	0	0	0	4	10	8	0	0	0	0	5	0	0	0	0	0	6
Pp3c24_4250.SPX	0	0	0	6	0	0	0	7	0	0	0	0	0	0	0	0	0	0	6	5	0	0	0	8	0	0	9	0	0	6	0	0	0	0	0	5	0	0	0	6	6	6	5	0	0	0	0	0	6
Pp3c3_10280.EXS	0	0	0	6	0	0	0	5	0	0	0	0	0	0	0	0	0	0	6	5	0	0	0	8	0	0	0	0	0	6	0	0	0	0	0	4	0	0	0	0	6	6	5	0	0	0	9	8	0
Pp3c4_29040.EXS	0	0	0	6	0	0	7	6	0	0	0	0	0	0	9	0	8	0	6	5	0	0	0	6	0	0	0	0	0	6	0	0	0	7	0	4	0	8	6	6	6	6	5	0	0	0	0	0	0
Pp3c4_30040.NLA	0	0	0	6	0	0	9	9	0	0	0	0	0	0	0	0	8	0	6	5	0	0	0	6	0	0	0	0	0	6	0	0	0	7	0	5	0	8	6	6	6	6	5	0	0	0	9	0	6
Pp3c6_9870.MFS	0	0	0	0	0	0	0	5	0	6	6	0	0	0	0	0	0	0	6	5	0	9	0	0	0	0	0	0	0	6	0	0	0	0	0	5	0	0	6	0	0	0	5	0	0	10	0	0	0
Pp3c7_15890.MFS	0	0	0	6	0	0	9	5	0	0	0	0	0	0	0	0	8	0	6	5	0	0	0	0	0	0	0	0	0	6	0	0	0	0	0	5	0	0	0	0	6	6	5	8	0	0	0	0	0
Pp3c8_18880.EXS	0	0	0	0	0	0	7	6	8	6	6	8.5	0	0	9	0	8	0	6	5	0	0	0	8	0	0	0	0	0	6	9	0	0	0	0	5	0	0	6	6	0	0	5	0	0	9	9	0	6
Pp3c8_7050.SPX	0	0	0	6	0	0	9	5	0	6	6	0	0	0	0	0	8	0	6	5	10	0	0	6	0	0	0	0	0	6	0	0	0	0	0	5	0	8	0	6	6	6	5	0	0	0	9	8	0
PvSPX1	10	0	0	0	0	0	9	5	0	0	0	0	0	0	0	0	8	8	6	0	0	0	0	6	0	0	0	0	0	6	0	0	0	0	0	4	0	8	0	0	0	0	0	0	0	0	0	0	0
PvSPX3	0	0	0	0	0	0	0	5	0	0	0	0	0	0	0	0	8	0	0	5	0	0	0	6	0	0	9	0	0	6	0	0	0	0	0	4	0	0	6	0	0	0	5	0	0	0	0	0	0
PvSPX4	0	0	0	0	0	0	7	0	0	0	0	0	0	0	0	0	0	0	0	5	0	0	0	6	0	0	9	0	0	6	0	0	0	0	0	5	0	8	6	6	0	0	5	0	0	0	0	0	0
PvSPX-MFS1	0	0	0	0	0	0	9	5	0	0	0	0	0	0	0	0	8	0	6	5	0	0	0	8	13	8	0	0	0	6	0	0	0	7	0	5	0	0	0	0	0	0	5	8	0	0	0	0	0
PvSPX-MFS2	0	0	0	0	0	0	7	5	0	6	6	0	0	0	0	0	0	0	6	5	10	0	0	6	13	8	0	0	7	6	0	0	0	0	0	4	0	0	0	0	0	0	5	0	0	0	0	0	0
PvSPX-MFS3	0	0	0	0	0	0	7	6	0	6	6	0	0	0	9	0	0	0	6	5	10	0	0	6	13	0	9	0	7	6	0	0	11	0	0	4	0	0	6	0	0	0	5	8	0	0	0	0	6
PvSPX-NLA1	0	0	0	0	0	0	9	5	0	0	0	0	0	0	9	0	0	0	0	5	10	0	0	6	0	8	0	0	0	6	0	0	0	7	0	5	0	0	0	0	0	0	5	0	0	0	0	0	0
PvSPX-NLA2	0	0	0	0	0	0	7	5	0	6	6	0	0	0	0	0	0	0	6	5	0	0	0	6	13	0	0	0	0	6	0	0	0	0	0	4	0	0	0	0	0	0	5	0	0	0	0	0	0
PvSPX-NLA3	10	0	0	0	0	0	9	0	0	0	0	0	0	0	0	0	0	0	6	0	0	9	0	6	0	0	0	0	0	6	0	0	0	0	0	5	0	8	6	0	0	0	0	0	0	0	0	0	0
PvSPX-PHO1;H2	0	0	0	0	0	0	9	0	0	0	0	0	0	0	0	0	0	0	6	0	0	0	0	6	0	0	0	0	0	6	0	0	0	0	0	5	0	0	0	0	0	0	0	0	0	9	0	0	0
PvSPX-PHO1;H3	0	0	0	0	0	0	7	5	0	0	0	0	0	0	0	0	8	0	6	5	0	0	0	6	0	0	9	0	0	0	0	0	0	0	0	4	10	8	6	6	0	0	5	0	0	0	0	0	0
PvSPX-PHO1;H4	0	0	0	0	0	0	7	7	0	6	6	0	0	0	0	0	0	0	6	5	0	0	0	0	0	0	0	0	0	6	0	0	0	7	0	4	0	0	6	0	0	0	5	0	0	0	9	0	0
PvSPX-PHO1;H5	0	0	0	0	0	0	7	0	0	0	0	0	0	0	0	0	0	0	0	0	0	0	0	6	0	0	0	0	0	6	0	0	0	0	0	5	0	0	0	0	0	0	0	0	0	0	9	0	0
PvSPX-PHO1;H6	0	0	0	0	0	0	9	0	0	0	0	0	0	0	0	0	8	0	6	0	0	0	0	6	13	8	0	0	0	6	0	0	0	0	0	5	0	0	0	0	0	0	0	0	0	0	0	0	0
PvSPX-PHO1;H7	0	0	0	0	0	0	7	5	0	6	6	0	0	0	0	0	8	0	6	5	10	0	0	6	0	0	0	0	0	6	0	0	0	0	0	5	0	0	0	0	0	0	5	0	0	0	0	0	0
SELMODRAFT_185334.SPX	0	10	0	0	0	0	7	5	0	0	0	0	0	0	0	0	8	0	6	5	0	0	0	0	0	0	0	0	7	0	0	0	0	0	0	4	0	0	6	6	0	0	5	0	0	0	9	0	6
SELMODRAFT_271033.MFS	0	0	0	6	0	0	9	5	0	6	6	0	0	0	9	0	0	0	0	5	0	0	0	0	0	0	0	0	0	6	0	0	0	0	0	5	0	0	6	6	6	6	5	0	0	0	0	0	0
SELMODRAFT_442945.MFS	0	0	0	6	0	0	7	5	0	6	6	0	0	0	9	0	0	0	0	5	0	0	0	0	0	0	0	0	0	6	0	0	0	0	0	5	0	0	6	6	6	6	5	0	0	0	0	0	6
SELMODRAFT_444431.SPX	0	0	12	0	0	0	7	5	0	6	6	0	0	0	9	0	0	0	6	5	10	0	0	0	0	9	0	0	7	0	0	0	0	0	0	4	0	0	6	0	0	0	5	0	0	0	0	0	0
[truncated: 75 more columns]

## Sheet: G.max
Sequence.ID	names	TFBS.ID	TFBS.Name	Posistion	Strand	Binding.sequence	TF.family	TF.ID
GLYMA_04G067400	GmSPX2	TF_motif_seq_0007	D1GMAUX28	433	+	ACAGTtttaa	(Motif sequence only)
GLYMA_06G069000	GmSPX4	TF_motif_seq_0007	D1GMAUX28	75	-	ttattACTGT	(Motif sequence only)
GLYMA_06G069000	GmSPX4	TF_motif_seq_0007	D1GMAUX28	469	-	tgaaaACTGT	(Motif sequence only)
GLYMA_06G069000	GmSPX4	TF_motif_seq_0007	D1GMAUX28	628	-	aattaACTGT	(Motif sequence only)
GLYMA_10G261900	GmSPX5	TF_motif_seq_0007	D1GMAUX28	1650	-	tacatACTGT	(Motif sequence only)
GLYMA_13G061700	GmSPX6	TF_motif_seq_0007	D1GMAUX28	1573	-	tttcaACTGT	(Motif sequence only)
GLYMA_17G114700	GmSPX8	TF_motif_seq_0007	D1GMAUX28	1405	+	ACAGTgacaa	(Motif sequence only)
GLYMA_09G263400	GmSPX-MFS2	TF_motif_seq_0007	D1GMAUX28	1075	+	ACAGTttttt	(Motif sequence only)
GLYMA_09G263400	GmSPX-MFS2	TF_motif_seq_0007	D1GMAUX28	1541	+	ACAGTttcag	(Motif sequence only)
GLYMA_09G263400	GmSPX-MFS2	TF_motif_seq_0007	D1GMAUX28	3930	+	ACAGTtctta	(Motif sequence only)
GLYMA_09G263400	GmSPX-MFS2	TF_motif_seq_0007	D1GMAUX28	4759	-	tactaACTGT	(Motif sequence only)
GLYMA_10G229900	GmSPX-MFS3	TF_motif_seq_0007	D1GMAUX28	206	+	ACAGTttcca	(Motif sequence only)
GLYMA_16G176100	GmSPX-MFS4	TF_motif_seq_0007	D1GMAUX28	1790	-	ctgcaACTGT	(Motif sequence only)
GLYMA_18G228700	GmSPX-MFS5	TF_motif_seq_0007	D1GMAUX28	744	+	ACAGTctcta	(Motif sequence only)
GLYMA_18G228700	GmSPX-MFS5	TF_motif_seq_0007	D1GMAUX28	2027	-	tcataACTGT	(Motif sequence only)
GLYMA_18G228700	GmSPX-MFS5	TF_motif_seq_0007	D1GMAUX28	2084	-	taataACTGT	(Motif sequence only)
GLYMA_03G214100	GmSPX-NLA1	TF_motif_seq_0007	D1GMAUX28	961	-	ttggtACTGT	(Motif sequence only)
GLYMA_19G210900	GmSPX-NLA4	TF_motif_seq_0007	D1GMAUX28	648	+	ACAGTtgaca	(Motif sequence only)
GLYMA_01G091800	GmSPX-PHO1;1	TF_motif_seq_0007	D1GMAUX28	438	-	atataACTGT	(Motif sequence only)
GLYMA_20G031700	GmSPX-PHO1;10	TF_motif_seq_0007	D1GMAUX28	194	-	tagttACTGT	(Motif sequence only)
GLYMA_20G031700	GmSPX-PHO1;10	TF_motif_seq_0007	D1GMAUX28	235	+	ACAGTtaaca	(Motif sequence only)
GLYMA_20G206900	GmSPX-PHO1;14	TF_motif_seq_0007	D1GMAUX28	1558	+	ACAGTtccac	(Motif sequence only)
GLYMA_02G003700	GmSPX-PHO1;2	TF_motif_seq_0007	D1GMAUX28	1005	+	ACAGTaaatg	(Motif sequence only)
GLYMA_02G003700	GmSPX-PHO1;2	TF_motif_seq_0007	D1GMAUX28	1389	+	ACAGTaatta	(Motif sequence only)
GLYMA_07G228400	GmSPX-PHO1;5	TF_motif_seq_0007	D1GMAUX28	836	+	ACAGTacata	(Motif sequence only)
GLYMA_07G228400	GmSPX-PHO1;5	TF_motif_seq_0007	D1GMAUX28	900	+	ACAGTaataa	(Motif sequence only)
GLYMA_07G228400	GmSPX-PHO1;5	TF_motif_seq_0007	D1GMAUX28	939	+	ACAGTaaaaa	(Motif sequence only)
GLYMA_10G004800	GmSPX-PHO1;7	TF_motif_seq_0007	D1GMAUX28	1399	+	ACAGTaatta	(Motif sequence only)
GLYMA_10G183300	GmSPX-PHO1;8	TF_motif_seq_0007	D1GMAUX28	274	-	catttACTGT	(Motif sequence only)
GLYMA_01G135500	GmSPX1	TF_motif_seq_0009	LS7ATPR1	250	+	ACTTCatgaa	(Motif sequence only)
GLYMA_01G135500	GmSPX1	TF_motif_seq_0009	LS7ATPR1	964	+	ACTTCatgta	(Motif sequence only)
GLYMA_01G135500	GmSPX1	TF_motif_seq_0009	LS7ATPR1	1106	+	AAGTCttata	(Motif sequence only)
GLYMA_01G135500	GmSPX1	TF_motif_seq_0009	LS7ATPR1	1310	+	AAGTCagaaa	(Motif sequence only)
GLYMA_01G135500	GmSPX1	TF_motif_seq_0009	LS7ATPR1	1431	+	ACTTCacaaa	(Motif sequence only)
GLYMA_01G135500	GmSPX1	TF_motif_seq_0009	LS7ATPR1	1569	-	accatGAAGT	(Motif sequence only)
GLYMA_01G135500	GmSPX1	TF_motif_seq_0009	LS7ATPR1	1865	-	tttttAACGT	(Motif sequence only)
GLYMA_03G032400	GmSPX10	TF_motif_seq_0009	LS7ATPR1	67	+	ACTTCatgaa	(Motif sequence only)
GLYMA_03G032400	GmSPX10	TF_motif_seq_0009	LS7ATPR1	1384	-	accatGAAGT	(Motif sequence only)
GLYMA_03G032400	GmSPX10	TF_motif_seq_0009	LS7ATPR1	1678	-	tttttGATGT	(Motif sequence only)
GLYMA_04G067400	GmSPX2	TF_motif_seq_0009	LS7ATPR1	284	-	tccacGAAGT	(Motif sequence only)
GLYMA_04G067400	GmSPX2	TF_motif_seq_0009	LS7ATPR1	963	-	ttaatGATGT	(Motif sequence only)
GLYMA_04G067400	GmSPX2	TF_motif_seq_0009	LS7ATPR1	2221	+	ACTTCattga	(Motif sequence only)
GLYMA_04G067400	GmSPX2	TF_motif_seq_0009	LS7ATPR1	2383	-	tttatGACTT	(Motif sequence only)
GLYMA_06G069000	GmSPX4	TF_motif_seq_0009	LS7ATPR1	1099	+	ACATCacata	(Motif sequence only)
GLYMA_06G069000	GmSPX4	TF_motif_seq_0009	LS7ATPR1	1110	+	ACTTCattga	(Motif sequence only)
GLYMA_06G069000	GmSPX4	TF_motif_seq_0009	LS7ATPR1	1153	+	AAGTCatcaa	(Motif sequence only)
GLYMA_06G069000	GmSPX4	TF_motif_seq_0009	LS7ATPR1	1261	-	tttatGACTT	(Motif sequence only)
GLYMA_10G261900	GmSPX5	TF_motif_seq_0009	LS7ATPR1	276	-	tcactGACGA	(Motif sequence only)
GLYMA_10G261900	GmSPX5	TF_motif_seq_0009	LS7ATPR1	430	+	ACGTGacaaa	(Motif sequence only)
GLYMA_13G061700	GmSPX6	TF_motif_seq_0009	LS7ATPR1	75	+	ACATCaaaca	(Motif sequence only)
GLYMA_13G061700	GmSPX6	TF_motif_seq_0009	LS7ATPR1	298	+	ACGACtaaga	(Motif sequence only)
GLYMA_13G061700	GmSPX6	TF_motif_seq_0009	LS7ATPR1	332	-	gcaatGACTT	(Motif sequence only)
GLYMA_13G061700	GmSPX6	TF_motif_seq_0009	LS7ATPR1	741	+	ACGTCtatga	(Motif sequence only)
GLYMA_13G061700	GmSPX6	TF_motif_seq_0009	LS7ATPR1	1215	-	tcaagGACTT	(Motif sequence only)
GLYMA_13G166800	GmSPX7	TF_motif_seq_0009	LS7ATPR1	1250	-	tctaaCACGT	(Motif sequence only)
GLYMA_17G114700	GmSPX8	TF_motif_seq_0009	LS7ATPR1	180	+	ACGTTaaaaa	(Motif sequence only)
GLYMA_17G114700	GmSPX8	TF_motif_seq_0009	LS7ATPR1	592	+	ATGTCacata	(Motif sequence only)
GLYMA_17G114700	GmSPX8	TF_motif_seq_0009	LS7ATPR1	900	+	ATGTCaaaca	(Motif sequence only)
GLYMA_17G114700	GmSPX8	TF_motif_seq_0009	LS7ATPR1	1282	+	ATGTCttata	(Motif sequence only)
GLYMA_17G114700	GmSPX8	TF_motif_seq_0009	LS7ATPR1	1316	-	tctaaCACGT	(Motif sequence only)
GLYMA_20G129000	GmSPX9	TF_motif_seq_0009	LS7ATPR1	313	-	tcactGACGT	(Motif sequence only)
GLYMA_20G129000	GmSPX9	TF_motif_seq_0009	LS7ATPR1	319	+	ACGTAttaga	(Motif sequence only)
GLYMA_09G263400	GmSPX-MFS2	TF_motif_seq_0009	LS7ATPR1	356	+	TCGTCattgt	(Motif sequence only)
GLYMA_09G263400	GmSPX-MFS2	TF_motif_seq_0009	LS7ATPR1	542	-	tttagGAAGT	(Motif sequence only)
GLYMA_09G263400	GmSPX-MFS2	TF_motif_seq_0009	LS7ATPR1	1177	+	ACATCatatc	(Motif sequence only)
GLYMA_09G263400	GmSPX-MFS2	TF_motif_seq_0009	LS7ATPR1	1214	+	AAGTCttata	(Motif sequence only)
GLYMA_09G263400	GmSPX-MFS2	TF_motif_seq_0009	LS7ATPR1	1812	+	AAGTCattgc	(Motif sequence only)
GLYMA_09G263400	GmSPX-MFS2	TF_motif_seq_0009	LS7ATPR1	1889	+	ACTTCatata	(Motif sequence only)
GLYMA_09G263400	GmSPX-MFS2	TF_motif_seq_0009	LS7ATPR1	2378	-	cctttGAAGT	(Motif sequence only)
GLYMA_09G263400	GmSPX-MFS2	TF_motif_seq_0009	LS7ATPR1	3907	-	tgtttCACGT	(Motif sequence only)
GLYMA_09G263400	GmSPX-MFS2	TF_motif_seq_0009	LS7ATPR1	3980	+	ACTTCattaa	(Motif sequence only)
GLYMA_09G263400	GmSPX-MFS2	TF_motif_seq_0009	LS7ATPR1	5464	-	acaatGACAT	(Motif sequence only)
GLYMA_09G263400	GmSPX-MFS2	TF_motif_seq_0009	LS7ATPR1	5824	-	tccatGATGT	(Motif sequence only)
GLYMA_10G229900	GmSPX-MFS3	TF_motif_seq_0009	LS7ATPR1	755	+	ACGTCgtcca	(Motif sequence only)
GLYMA_10G229900	GmSPX-MFS3	TF_motif_seq_0009	LS7ATPR1	1105	-	tgtgtGCCGT	(Motif sequence only)
GLYMA_10G229900	GmSPX-MFS3	TF_motif_seq_0009	LS7ATPR1	1209	+	ACGTGatgta	(Motif sequence only)
GLYMA_10G229900	GmSPX-MFS3	TF_motif_seq_0009	LS7ATPR1	1224	-	gatatTACGT	(Motif sequence only)
GLYMA_16G176100	GmSPX-MFS4	TF_motif_seq_0009	LS7ATPR1	1382	-	ttcatGAAGT	(Motif sequence only)
GLYMA_16G176100	GmSPX-MFS4	TF_motif_seq_0009	LS7ATPR1	1837	+	ACGCCaaaaa	(Motif sequence only)
GLYMA_18G228700	GmSPX-MFS5	TF_motif_seq_0009	LS7ATPR1	34	+	AAGTCatatt	(Motif sequence only)
GLYMA_18G228700	GmSPX-MFS5	TF_motif_seq_0009	LS7ATPR1	102	-	aatatGACTT	(Motif sequence only)
GLYMA_18G228700	GmSPX-MFS5	TF_motif_seq_0009	LS7ATPR1	261	+	AAGTCatata	(Motif sequence only)
GLYMA_18G228700	GmSPX-MFS5	TF_motif_seq_0009	LS7ATPR1	1849	-	tccatGATGT	(Motif sequence only)
GLYMA_18G228700	GmSPX-MFS5	TF_motif_seq_0009	LS7ATPR1	2524	+	AGGTCactga	(Motif sequence only)
GLYMA_20G163400	GmSPX-MFS6	TF_motif_seq_0009	LS7ATPR1	1062	-	tatacGATGT	(Motif sequence only)
GLYMA_20G163400	GmSPX-MFS6	TF_motif_seq_0009	LS7ATPR1	1269	-	tcgatGACGT	(Motif sequence only)
GLYMA_20G163400	GmSPX-MFS6	TF_motif_seq_0009	LS7ATPR1	1327	+	AAGTCagaaa	(Motif sequence only)
GLYMA_20G163400	GmSPX-MFS6	TF_motif_seq_0009	LS7ATPR1	1384	-	cacatGACGT	(Motif sequence only)
GLYMA_20G163400	GmSPX-MFS6	TF_motif_seq_0009	LS7ATPR1	1400	-	gatatTACGT	(Motif sequence only)
GLYMA_03G214100	GmSPX-NLA1	TF_motif_seq_0009	LS7ATPR1	198	-	cctatGACTT	(Motif sequence only)
GLYMA_03G214100	GmSPX-NLA1	TF_motif_seq_0009	LS7ATPR1	973	+	ACTTCttata	(Motif sequence only)
GLYMA_03G214100	GmSPX-NLA1	TF_motif_seq_0009	LS7ATPR1	1147	+	TCGTCttata	(Motif sequence only)
GLYMA_03G214100	GmSPX-NLA1	TF_motif_seq_0009	LS7ATPR1	1156	-	attatCACGT	(Motif sequence only)
GLYMA_03G214100	GmSPX-NLA1	TF_motif_seq_0009	LS7ATPR1	1568	+	ACGTTaaagt	(Motif sequence only)
GLYMA_10G018800	GmSPX-NLA2	TF_motif_seq_0009	LS7ATPR1	28	+	ATGTCaaata	(Motif sequence only)
GLYMA_10G018800	GmSPX-NLA2	TF_motif_seq_0009	LS7ATPR1	460	+	ACGTGttaga	(Motif sequence only)
GLYMA_10G018800	GmSPX-NLA2	TF_motif_seq_0009	LS7ATPR1	1127	-	aatatGATGT	(Motif sequence only)
GLYMA_19G203000	GmSPX-NLA3	TF_motif_seq_0009	LS7ATPR1	285	-	taaatGACTT	(Motif sequence only)
GLYMA_19G203000	GmSPX-NLA3	TF_motif_seq_0009	LS7ATPR1	1375	+	ACGTTattca	(Motif sequence only)
GLYMA_19G210900	GmSPX-NLA4	TF_motif_seq_0009	LS7ATPR1	424	+	ACTTCttata	(Motif sequence only)
GLYMA_19G210900	GmSPX-NLA4	TF_motif_seq_0009	LS7ATPR1	735	+	AAGTCaatga	(Motif sequence only)
GLYMA_19G210900	GmSPX-NLA4	TF_motif_seq_0009	LS7ATPR1	998	-	tatgtGATGT	(Motif sequence only)
GLYMA_19G210900	GmSPX-NLA4	TF_motif_seq_0009	LS7ATPR1	1445	+	ACGTCaaact	(Motif sequence only)
GLYMA_01G091800	GmSPX-PHO1;1	TF_motif_seq_0009	LS7ATPR1	518	+	ACGTGttgga	(Motif sequence only)
GLYMA_20G031700	GmSPX-PHO1;10	TF_motif_seq_0009	LS7ATPR1	911	+	ACTTCaaagc	(Motif sequence only)
GLYMA_20G031700	GmSPX-PHO1;10	TF_motif_seq_0009	LS7ATPR1	1046	+	ACGTCactgc	(Motif sequence only)
GLYMA_20G031700	GmSPX-PHO1;10	TF_motif_seq_0009	LS7ATPR1	1370	-	ttaatGACTT	(Motif sequence only)
GLYMA_20G032400	GmSPX-PHO1;11	TF_motif_seq_0009	LS7ATPR1	546	-	aataaGACGT	(Motif sequence only)
GLYMA_20G032400	GmSPX-PHO1;11	TF_motif_seq_0009	LS7ATPR1	800	-	tttttTACGT	(Motif sequence only)
GLYMA_20G032400	GmSPX-PHO1;11	TF_motif_seq_0009	LS7ATPR1	1149	-	aaaatGACGT	(Motif sequence only)
GLYMA_20G032500	GmSPX-PHO1;12	TF_motif_seq_0009	LS7ATPR1	1062	+	ACGTCaacca	(Motif sequence only)
GLYMA_20G032500	GmSPX-PHO1;12	TF_motif_seq_0009	LS7ATPR1	1189	-	aaaatGACGT	(Motif sequence only)
GLYMA_20G206900	GmSPX-PHO1;14	TF_motif_seq_0009	LS7ATPR1	213	-	accatGACCT	(Motif sequence only)
GLYMA_20G206900	GmSPX-PHO1;14	TF_motif_seq_0009	LS7ATPR1	236	+	ACGGCaaaaa	(Motif sequence only)
GLYMA_20G206900	GmSPX-PHO1;14	TF_motif_seq_0009	LS7ATPR1	444	-	tttctGACTT	(Motif sequence only)
GLYMA_20G206900	GmSPX-PHO1;14	TF_motif_seq_0009	LS7ATPR1	830	-	ttaatGACAT	(Motif sequence only)
GLYMA_02G003700	GmSPX-PHO1;2	TF_motif_seq_0009	LS7ATPR1	56	-	ttaatGACTT	(Motif sequence only)
GLYMA_02G003700	GmSPX-PHO1;2	TF_motif_seq_0009	LS7ATPR1	138	-	tttatGACTT	(Motif sequence only)
GLYMA_02G003700	GmSPX-PHO1;2	TF_motif_seq_0009	LS7ATPR1	391	+	ATGTCttata	(Motif sequence only)
GLYMA_02G003700	GmSPX-PHO1;2	TF_motif_seq_0009	LS7ATPR1	756	+	ATGTCataat	(Motif sequence only)
GLYMA_02G003700	GmSPX-PHO1;2	TF_motif_seq_0009	LS7ATPR1	797	+	ACCTCactga	(Motif sequence only)
GLYMA_02G003700	GmSPX-PHO1;2	TF_motif_seq_0009	LS7ATPR1	1209	+	ACATCatatt	(Motif sequence only)
GLYMA_02G003700	GmSPX-PHO1;2	TF_motif_seq_0009	LS7ATPR1	1225	-	tcaagGATGT	(Motif sequence only)
GLYMA_02G130200	GmSPX-PHO1;4	TF_motif_seq_0009	LS7ATPR1	90	+	ATGTCctgga	(Motif sequence only)
GLYMA_02G130200	GmSPX-PHO1;4	TF_motif_seq_0009	LS7ATPR1	198	-	cctaaCACGT	(Motif sequence only)
GLYMA_02G130200	GmSPX-PHO1;4	TF_motif_seq_0009	LS7ATPR1	204	+	ACGTAattga	(Motif sequence only)
GLYMA_02G130200	GmSPX-PHO1;4	TF_motif_seq_0009	LS7ATPR1	804	+	ACGTGttgga	(Motif sequence only)
GLYMA_07G228400	GmSPX-PHO1;5	TF_motif_seq_0009	LS7ATPR1	405	+	ACGTCgtcgt	(Motif sequence only)
GLYMA_07G228400	GmSPX-PHO1;5	TF_motif_seq_0009	LS7ATPR1	823	-	tataaGACGA	(Motif sequence only)
GLYMA_07G228400	GmSPX-PHO1;5	TF_motif_seq_0009	LS7ATPR1	1437	+	ACGTAcaaga	(Motif sequence only)
GLYMA_09G235200	GmSPX-PHO1;6	TF_motif_seq_0009	LS7ATPR1	517	+	ACGTGaatga	(Motif sequence only)
GLYMA_09G235200	GmSPX-PHO1;6	TF_motif_seq_0009	LS7ATPR1	602	+	ACCTCatcca	(Motif sequence only)
GLYMA_09G235200	GmSPX-PHO1;6	TF_motif_seq_0009	LS7ATPR1	1391	-	tatatGACGA	(Motif sequence only)
GLYMA_10G004800	GmSPX-PHO1;7	TF_motif_seq_0009	LS7ATPR1	1090	+	CCGTCattgc	(Motif sequence only)
GLYMA_10G004800	GmSPX-PHO1;7	TF_motif_seq_0009	LS7ATPR1	1382	+	ACTTCttata	(Motif sequence only)
GLYMA_10G183300	GmSPX-PHO1;8	TF_motif_seq_0009	LS7ATPR1	86	-	tatatGACAT	(Motif sequence only)
GLYMA_10G183300	GmSPX-PHO1;8	TF_motif_seq_0009	LS7ATPR1	399	-	tttacGACGA	(Motif sequence only)
GLYMA_10G183300	GmSPX-PHO1;8	TF_motif_seq_0009	LS7ATPR1	437	+	ACGTGctagc	(Motif sequence only)
GLYMA_10G183300	GmSPX-PHO1;8	TF_motif_seq_0009	LS7ATPR1	686	+	ACTTCatatc	(Motif sequence only)
GLYMA_10G183300	GmSPX-PHO1;8	TF_motif_seq_0009	LS7ATPR1	1512	+	ACTTCaaata	(Motif sequence only)
GLYMA_18G261900	GmSPX-PHO1;9	TF_motif_seq_0009	LS7ATPR1	167	-	cccatGATGT	(Motif sequence only)
GLYMA_18G261900	GmSPX-PHO1;9	TF_motif_seq_0009	LS7ATPR1	333	-	gctagCACGT	(Motif sequence only)
GLYMA_18G261900	GmSPX-PHO1;9	TF_motif_seq_0009	LS7ATPR1	422	+	ACTTCaaaaa	(Motif sequence only)
GLYMA_18G261900	GmSPX-PHO1;9	TF_motif_seq_0009	LS7ATPR1	655	+	ACATCataga	(Motif sequence only)
GLYMA_18G261900	GmSPX-PHO1;9	TF_motif_seq_0009	LS7ATPR1	951	+	ATGTCttagg	(Motif sequence only)
GLYMA_01G135500	GmSPX1	TF_motif_seq_0010		136	+	AGAACatttt	HSF	AT3G24520;AT1G32330;AT1G46264;AT1G67970;AT2G26150;AT2G41690;AT3G02990;AT3G22830;AT3G51910;AT3G63350;AT4G11660;AT4G13980;AT4G17750;AT4G18880;AT5G03720;AT5G16820;AT5G43840;AT5G45710;AT5G54070;AT5G62020
GLYMA_01G135500	GmSPX1	TF_motif_seq_0010		269	-	agcatTTTCT	HSF	AT3G24520;AT1G32330;AT1G46264;AT1G67970;AT2G26150;AT2G41690;AT3G02990;AT3G22830;AT3G51910;AT3G63350;AT4G11660;AT4G13980;AT4G17750;AT4G18880;AT5G03720;AT5G16820;AT5G43840;AT5G45710;AT5G54070;AT5G62020
GLYMA_01G135500	GmSPX1	TF_motif_seq_0010		1149	+	AGAATatttt	HSF	AT3G24520;AT1G32330;AT1G46264;AT1G67970;AT2G26150;AT2G41690;AT3G02990;AT3G22830;AT3G51910;AT3G63350;AT4G11660;AT4G13980;AT4G17750;AT4G18880;AT5G03720;AT5G16820;AT5G43840;AT5G45710;AT5G54070;AT5G62020
GLYMA_03G032400	GmSPX10	TF_motif_seq_0010		410	-	acaatATTCT	HSF	AT3G24520;AT1G32330;AT1G46264;AT1G67970;AT2G26150;AT2G41690;AT3G02990;AT3G22830;AT3G51910;AT3G63350;AT4G11660;AT4G13980;AT4G17750;AT4G18880;AT5G03720;AT5G16820;AT5G43840;AT5G45710;AT5G54070;AT5G62020
GLYMA_04G067400	GmSPX2	TF_motif_seq_0010		2176	+	AGAAAatttt	HSF	AT3G24520;AT1G32330;AT1G46264;AT1G67970;AT2G26150;AT2G41690;AT3G02990;AT3G22830;AT3G51910;AT3G63350;AT4G11660;AT4G13980;AT4G17750;AT4G18880;AT5G03720;AT5G16820;AT5G43840;AT5G45710;AT5G54070;AT5G62020
GLYMA_04G067400	GmSPX2	TF_motif_seq_0010		2352	-	acaacATTCT	HSF	AT3G24520;AT1G32330;AT1G46264;AT1G67970;AT2G26150;AT2G41690;AT3G02990;AT3G22830;AT3G51910;AT3G63350;AT4G11660;AT4G13980;AT4G17750;AT4G18880;AT5G03720;AT5G16820;AT5G43840;AT5G45710;AT5G54070;AT5G62020
GLYMA_04G067400	GmSPX2	TF_motif_seq_0010		2454	+	AGAATattct	HSF	AT3G24520;AT1G32330;AT1G46264;AT1G67970;AT2G26150;AT2G41690;AT3G02990;AT3G22830;AT3G51910;AT3G63350;AT4G11660;AT4G13980;AT4G17750;AT4G18880;AT5G03720;AT5G16820;AT5G43840;AT5G45710;AT5G54070;AT5G62020
GLYMA_04G067400	GmSPX2	TF_motif_seq_0010		2454	-	agaatATTCT	HSF	AT3G24520;AT1G32330;AT1G46264;AT1G67970;AT2G26150;AT2G41690;AT3G02990;AT3G22830;AT3G51910;AT3G63350;AT4G11660;AT4G13980;AT4G17750;AT4G18880;AT5G03720;AT5G16820;AT5G43840;AT5G45710;AT5G54070;AT5G62020
GLYMA_04G067400	GmSPX2	TF_motif_seq_0010		2554	-	agtatATTCT	HSF	AT3G24520;AT1G32330;AT1G46264;AT1G67970;AT2G26150;AT2G41690;AT3G02990;AT3G22830;AT3G51910;AT3G63350;AT4G11660;AT4G13980;AT4G17750;AT4G18880;AT5G03720;AT5G16820;AT5G43840;AT5G45710;AT5G54070;AT5G62020
GLYMA_04G147600	GmSPX3	TF_motif_seq_0010		790	-	aaaagTTTCT	HSF	AT3G24520;AT1G32330;AT1G46264;AT1G67970;AT2G26150;AT2G41690;AT3G02990;AT3G22830;AT3G51910;AT3G63350;AT4G11660;AT4G13980;AT4G17750;AT4G18880;AT5G03720;AT5G16820;AT5G43840;AT5G45710;AT5G54070;AT5G62020
GLYMA_04G147600	GmSPX3	TF_motif_seq_0010		828	-	aaaagTTTCT	HSF	AT3G24520;AT1G32330;AT1G46264;AT1G67970;AT2G26150;AT2G41690;AT3G02990;AT3G22830;AT3G51910;AT3G63350;AT4G11660;AT4G13980;AT4G17750;AT4G18880;AT5G03720;AT5G16820;AT5G43840;AT5G45710;AT5G54070;AT5G62020
GLYMA_04G147600	GmSPX3	TF_motif_seq_0010		1023	-	ggaatCTTCT	HSF	AT3G24520;AT1G32330;AT1G46264;AT1G67970;AT2G26150;AT2G41690;AT3G02990;AT3G22830;AT3G51910;AT3G63350;AT4G11660;AT4G13980;AT4G17750;AT4G18880;AT5G03720;AT5G16820;AT5G43840;AT5G45710;AT5G54070;AT5G62020
GLYMA_04G147600	GmSPX3	TF_motif_seq_0010		1427	-	cgaatATTCT	HSF	AT3G24520;AT1G32330;AT1G46264;AT1G67970;AT2G26150;AT2G41690;AT3G02990;AT3G22830;AT3G51910;AT3G63350;AT4G11660;AT4G13980;AT4G17750;AT4G18880;AT5G03720;AT5G16820;AT5G43840;AT5G45710;AT5G54070;AT5G62020
GLYMA_06G069000	GmSPX4	TF_motif_seq_0010		1065	+	AGAAAttttt	HSF	AT3G24520;AT1G32330;AT1G46264;AT1G67970;AT2G26150;AT2G41690;AT3G02990;AT3G22830;AT3G51910;AT3G63350;AT4G11660;AT4G13980;AT4G17750;AT4G18880;AT5G03720;AT5G16820;AT5G43840;AT5G45710;AT5G54070;AT5G62020
GLYMA_06G069000	GmSPX4	TF_motif_seq_0010		1241	-	acaacATTCT	HSF	AT3G24520;AT1G32330;AT1G46264;AT1G67970;AT2G26150;AT2G41690;AT3G02990;AT3G22830;AT3G51910;AT3G63350;AT4G11660;AT4G13980;AT4G17750;AT4G18880;AT5G03720;AT5G16820;AT5G43840;AT5G45710;AT5G54070;AT5G62020
GLYMA_06G069000	GmSPX4	TF_motif_seq_0010		1332	+	AGAATattct	HSF	AT3G24520;AT1G32330;AT1G46264;AT1G67970;AT2G26150;AT2G41690;AT3G02990;AT3G22830;AT3G51910;AT3G63350;AT4G11660;AT4G13980;AT4G17750;AT4G18880;AT5G03720;AT5G16820;AT5G43840;AT5G45710;AT5G54070;AT5G62020
GLYMA_06G069000	GmSPX4	TF_motif_seq_0010		1332	-	agaatATTCT	HSF	AT3G24520;AT1G32330;AT1G46264;AT1G67970;AT2G26150;AT2G41690;AT3G02990;AT3G22830;AT3G51910;AT3G63350;AT4G11660;AT4G13980;AT4G17750;AT4G18880;AT5G03720;AT5G16820;AT5G43840;AT5G45710;AT5G54070;AT5G62020
GLYMA_06G069000	GmSPX4	TF_motif_seq_0010		1434	-	agtatATTCT	HSF	AT3G24520;AT1G32330;AT1G46264;AT1G67970;AT2G26150;AT2G41690;AT3G02990;AT3G22830;AT3G51910;AT3G63350;AT4G11660;AT4G13980;AT4G17750;AT4G18880;AT5G03720;AT5G16820;AT5G43840;AT5G45710;AT5G54070;AT5G62020
GLYMA_10G261900	GmSPX5	TF_motif_seq_0010		354	+	AGAATatgct	HSF	AT3G24520;AT1G32330;AT1G46264;AT1G67970;AT2G26150;AT2G41690;AT3G02990;AT3G22830;AT3G51910;AT3G63350;AT4G11660;AT4G13980;AT4G17750;AT4G18880;AT5G03720;AT5G16820;AT5G43840;AT5G45710;AT5G54070;AT5G62020
GLYMA_10G261900	GmSPX5	TF_motif_seq_0010		1503	-	ataatATTCT	HSF	AT3G24520;AT1G32330;AT1G46264;AT1G67970;AT2G26150;AT2G41690;AT3G02990;AT3G22830;AT3G51910;AT3G63350;AT4G11660;AT4G13980;AT4G17750;AT4G18880;AT5G03720;AT5G16820;AT5G43840;AT5G45710;AT5G54070;AT5G62020
GLYMA_10G261900	GmSPX5	TF_motif_seq_0010		1605	-	agcatTTTCT	HSF	AT3G24520;AT1G32330;AT1G46264;AT1G67970;AT2G26150;AT2G41690;AT3G02990;AT3G22830;AT3G51910;AT3G63350;AT4G11660;AT4G13980;AT4G17750;AT4G18880;AT5G03720;AT5G16820;AT5G43840;AT5G45710;AT5G54070;AT5G62020
GLYMA_13G061700	GmSPX6	TF_motif_seq_0010		880	-	aaaatCTTCT	HSF	AT3G24520;AT1G32330;AT1G46264;AT1G67970;AT2G26150;AT2G41690;AT3G02990;AT3G22830;AT3G51910;AT3G63350;AT4G11660;AT4G13980;AT4G17750;AT4G18880;AT5G03720;AT5G16820;AT5G43840;AT5G45710;AT5G54070;AT5G62020
GLYMA_13G061700	GmSPX6	TF_motif_seq_0010		1077	+	AGAAGcttat	HSF	AT3G24520;AT1G32330;AT1G46264;AT1G67970;AT2G26150;AT2G41690;AT3G02990;AT3G22830;AT3G51910;AT3G63350;AT4G11660;AT4G13980;AT4G17750;AT4G18880;AT5G03720;AT5G16820;AT5G43840;AT5G45710;AT5G54070;AT5G62020
GLYMA_13G061700	GmSPX6	TF_motif_seq_0010		1521	-	aaaacATTCT	HSF	AT3G24520;AT1G32330;AT1G46264;AT1G67970;AT2G26150;AT2G41690;AT3G02990;AT3G22830;AT3G51910;AT3G63350;AT4G11660;AT4G13980;AT4G17750;AT4G18880;AT5G03720;AT5G16820;AT5G43840;AT5G45710;AT5G54070;AT5G62020
GLYMA_13G166800	GmSPX7	TF_motif_seq_0010		380	-	acaacTTTCT	HSF	AT3G24520;AT1G32330;AT1G46264;AT1G67970;AT2G26150;AT2G41690;AT3G02990;AT3G22830;AT3G51910;AT3G63350;AT4G11660;AT4G13980;AT4G17750;AT4G18880;AT5G03720;AT5G16820;AT5G43840;AT5G45710;AT5G54070;AT5G62020
GLYMA_13G166800	GmSPX7	TF_motif_seq_0010		691	-	agtatTTTCT	HSF	AT3G24520;AT1G32330;AT1G46264;AT1G67970;AT2G26150;AT2G41690;AT3G02990;AT3G22830;AT3G51910;AT3G63350;AT4G11660;AT4G13980;AT4G17750;AT4G18880;AT5G03720;AT5G16820;AT5G43840;AT5G45710;AT5G54070;AT5G62020
GLYMA_13G166800	GmSPX7	TF_motif_seq_0010		717	+	AGAATttttt	HSF	AT3G24520;AT1G32330;AT1G46264;AT1G67970;AT2G26150;AT2G41690;AT3G02990;AT3G22830;AT3G51910;AT3G63350;AT4G11660;AT4G13980;AT4G17750;AT4G18880;AT5G03720;AT5G16820;AT5G43840;AT5G45710;AT5G54070;AT5G62020
GLYMA_17G114700	GmSPX8	TF_motif_seq_0010		160	-	aaaaaTTTCT	HSF	AT3G24520;AT1G32330;AT1G46264;AT1G67970;AT2G26150;AT2G41690;AT3G02990;AT3G22830;AT3G51910;AT3G63350;AT4G11660;AT4G13980;AT4G17750;AT4G18880;AT5G03720;AT5G16820;AT5G43840;AT5G45710;AT5G54070;AT5G62020
GLYMA_17G114700	GmSPX8	TF_motif_seq_0010		517	-	ataacTTTCT	HSF	AT3G24520;AT1G32330;AT1G46264;AT1G67970;AT2G26150;AT2G41690;AT3G02990;AT3G22830;AT3G51910;AT3G63350;AT4G11660;AT4G13980;AT4G17750;AT4G18880;AT5G03720;AT5G16820;AT5G43840;AT5G45710;AT5G54070;AT5G62020
GLYMA_17G114700	GmSPX8	TF_motif_seq_0010		863	-	ataaaTTTCT	HSF	AT3G24520;AT1G32330;AT1G46264;AT1G67970;AT2G26150;AT2G41690;AT3G02990;AT3G22830;AT3G51910;AT3G63350;AT4G11660;AT4G13980;AT4G17750;AT4G18880;AT5G03720;AT5G16820;AT5G43840;AT5G45710;AT5G54070;AT5G62020
GLYMA_20G129000	GmSPX9	TF_motif_seq_0010		399	+	AGAATatgct	HSF	AT3G24520;AT1G32330;AT1G46264;AT1G67970;AT2G26150;AT2G41690;AT3G02990;AT3G22830;AT3G51910;AT3G63350;AT4G11660;AT4G13980;AT4G17750;AT4G18880;AT5G03720;AT5G16820;AT5G43840;AT5G45710;AT5G54070;AT5G62020
GLYMA_20G129000	GmSPX9	TF_motif_seq_0010		865	+	AGAAGcttca	HSF	AT3G24520;AT1G32330;AT1G46264;AT1G67970;AT2G26150;AT2G41690;AT3G02990;AT3G22830;AT3G51910;AT3G63350;AT4G11660;AT4G13980;AT4G17750;AT4G18880;AT5G03720;AT5G16820;AT5G43840;AT5G45710;AT5G54070;AT5G62020
GLYMA_20G129000	GmSPX9	TF_motif_seq_0010		1259	-	ataatATTCT	HSF	AT3G24520;AT1G32330;AT1G46264;AT1G67970;AT2G26150;AT2G41690;AT3G02990;AT3G22830;AT3G51910;AT3G63350;AT4G11660;AT4G13980;AT4G17750;AT4G18880;AT5G03720;AT5G16820;AT5G43840;AT5G45710;AT5G54070;AT5G62020
GLYMA_20G129000	GmSPX9	TF_motif_seq_0010		1459	-	cgaatATTCT	HSF	AT3G24520;AT1G32330;AT1G46264;AT1G67970;AT2G26150;AT2G41690;AT3G02990;AT3G22830;AT3G51910;AT3G63350;AT4G11660;AT4G13980;AT4G17750;AT4G18880;AT5G03720;AT5G16820;AT5G43840;AT5G45710;AT5G54070;AT5G62020
GLYMA_09G128500	GmSPX-MFS1	TF_motif_seq_0010		1572	+	AGAATcttca	HSF	AT3G24520;AT1G32330;AT1G46264;AT1G67970;AT2G26150;AT2G41690;AT3G02990;AT3G22830;AT3G51910;AT3G63350;AT4G11660;AT4G13980;AT4G17750;AT4G18880;AT5G03720;AT5G16820;AT5G43840;AT5G45710;AT5G54070;AT5G62020
GLYMA_09G263400	GmSPX-MFS2	TF_motif_seq_0010		381	+	AGAATattct	HSF	AT3G24520;AT1G32330;AT1G46264;AT1G67970;AT2G26150;AT2G41690;AT3G02990;AT3G22830;AT3G51910;AT3G63350;AT4G11660;AT4G13980;AT4G17750;AT4G18880;AT5G03720;AT5G16820;AT5G43840;AT5G45710;AT5G54070;AT5G62020
GLYMA_09G263400	GmSPX-MFS2	TF_motif_seq_0010		381	-	agaatATTCT	HSF	AT3G24520;AT1G32330;AT1G46264;AT1G67970;AT2G26150;AT2G41690;AT3G02990;AT3G22830;AT3G51910;AT3G63350;AT4G11660;AT4G13980;AT4G17750;AT4G18880;AT5G03720;AT5G16820;AT5G43840;AT5G45710;AT5G54070;AT5G62020
GLYMA_09G263400	GmSPX-MFS2	TF_motif_seq_0010		1017	-	tgaaaATTCT	HSF	AT3G24520;AT1G32330;AT1G46264;AT1G67970;AT2G26150;AT2G41690;AT3G02990;AT3G22830;AT3G51910;AT3G63350;AT4G11660;AT4G13980;AT4G17750;AT4G18880;AT5G03720;AT5G16820;AT5G43840;AT5G45710;AT5G54070;AT5G62020
GLYMA_09G263400	GmSPX-MFS2	TF_motif_seq_0010		1634	-	aggagCTTCT	HSF	AT3G24520;AT1G32330;AT1G46264;AT1G67970;AT2G26150;AT2G41690;AT3G02990;AT3G22830;AT3G51910;AT3G63350;AT4G11660;AT4G13980;AT4G17750;AT4G18880;AT5G03720;AT5G16820;AT5G43840;AT5G45710;AT5G54070;AT5G62020
GLYMA_09G263400	GmSPX-MFS2	TF_motif_seq_0010		2556	+	AGAATttttt	HSF	AT3G24520;AT1G32330;AT1G46264;AT1G67970;AT2G26150;AT2G41690;AT3G02990;AT3G22830;AT3G51910;AT3G63350;AT4G11660;AT4G13980;AT4G17750;AT4G18880;AT5G03720;AT5G16820;AT5G43840;AT5G45710;AT5G54070;AT5G62020
GLYMA_09G263400	GmSPX-MFS2	TF_motif_seq_0010		3171	-	agtaaCTTCT	HSF	AT3G24520;AT1G32330;AT1G46264;AT1G67970;AT2G26150;AT2G41690;AT3G02990;AT3G22830;AT3G51910;AT3G63350;AT4G11660;AT4G13980;AT4G17750;AT4G18880;AT5G03720;AT5G16820;AT5G43840;AT5G45710;AT5G54070;AT5G62020
GLYMA_09G263400	GmSPX-MFS2	TF_motif_seq_0010		3184	+	AGAACtttat	HSF	AT3G24520;AT1G32330;AT1G46264;AT1G67970;AT2G26150;AT2G41690;AT3G02990;AT3G22830;AT3G51910;AT3G63350;AT4G11660;AT4G13980;AT4G17750;AT4G18880;AT5G03720;AT5G16820;AT5G43840;AT5G45710;AT5G54070;AT5G62020
GLYMA_10G229900	GmSPX-MFS3	TF_motif_seq_0010		875	+	AGAATgtttt	HSF	AT3G24520;AT1G32330;AT1G46264;AT1G67970;AT2G26150;AT2G41690;AT3G02990;AT3G22830;AT3G51910;AT3G63350;AT4G11660;AT4G13980;AT4G17750;AT4G18880;AT5G03720;AT5G16820;AT5G43840;AT5G45710;AT5G54070;AT5G62020
GLYMA_10G229900	GmSPX-MFS3	TF_motif_seq_0010		961	-	aggatATTCT	HSF	AT3G24520;AT1G32330;AT1G46264;AT1G67970;AT2G26150;AT2G41690;AT3G02990;AT3G22830;AT3G51910;AT3G63350;AT4G11660;AT4G13980;AT4G17750;AT4G18880;AT5G03720;AT5G16820;AT5G43840;AT5G45710;AT5G54070;AT5G62020
GLYMA_10G229900	GmSPX-MFS3	TF_motif_seq_0010		1126	-	aaaatGTTCT	HSF	AT3G24520;AT1G32330;AT1G46264;AT1G67970;AT2G26150;AT2G41690;AT3G02990;AT3G22830;AT3G51910;AT3G63350;AT4G11660;AT4G13980;AT4G17750;AT4G18880;AT5G03720;AT5G16820;AT5G43840;AT5G45710;AT5G54070;AT5G62020
GLYMA_10G229900	GmSPX-MFS3	TF_motif_seq_0010		1406	+	AGAATtgtct	HSF	AT3G24520;AT1G32330;AT1G46264;AT1G67970;AT2G26150;AT2G41690;AT3G02990;AT3G22830;AT3G51910;AT3G63350;AT4G11660;AT4G13980;AT4G17750;AT4G18880;AT5G03720;AT5G16820;AT5G43840;AT5G45710;AT5G54070;AT5G62020
GLYMA_18G228700	GmSPX-MFS5	TF_motif_seq_0010		11	-	agtagTTTCT	HSF	AT3G24520;AT1G32330;AT1G46264;AT1G67970;AT2G26150;AT2G41690;AT3G02990;AT3G22830;AT3G51910;AT3G63350;AT4G11660;AT4G13980;AT4G17750;AT4G18880;AT5G03720;AT5G16820;AT5G43840;AT5G45710;AT5G54070;AT5G62020
GLYMA_18G228700	GmSPX-MFS5	TF_motif_seq_0010		125	+	AGAAAttact	HSF	AT3G24520;AT1G32330;AT1G46264;AT1G67970;AT2G26150;AT2G41690;AT3G02990;AT3G22830;AT3G51910;AT3G63350;AT4G11660;AT4G13980;AT4G17750;AT4G18880;AT5G03720;AT5G16820;AT5G43840;AT5G45710;AT5G54070;AT5G62020
GLYMA_18G228700	GmSPX-MFS5	TF_motif_seq_0010		719	-	aaaaaATTCT	HSF	AT3G24520;AT1G32330;AT1G46264;AT1G67970;AT2G26150;AT2G41690;AT3G02990;AT3G22830;AT3G51910;AT3G63350;AT4G11660;AT4G13980;AT4G17750;AT4G18880;AT5G03720;AT5G16820;AT5G43840;AT5G45710;AT5G54070;AT5G62020
GLYMA_20G163400	GmSPX-MFS6	TF_motif_seq_0010		974	+	AGAATgtttt	HSF	AT3G24520;AT1G32330;AT1G46264;AT1G67970;AT2G26150;AT2G41690;AT3G02990;AT3G22830;AT3G51910;AT3G63350;AT4G11660;AT4G13980;AT4G17750;AT4G18880;AT5G03720;AT5G16820;AT5G43840;AT5G45710;AT5G54070;AT5G62020
GLYMA_20G163400	GmSPX-MFS6	TF_motif_seq_0010		1089	-	aggatATTCT	HSF	AT3G24520;AT1G32330;AT1G46264;AT1G67970;AT2G26150;AT2G41690;AT3G02990;AT3G22830;AT3G51910;AT3G63350;AT4G11660;AT4G13980;AT4G17750;AT4G18880;AT5G03720;AT5G16820;AT5G43840;AT5G45710;AT5G54070;AT5G62020
GLYMA_20G163400	GmSPX-MFS6	TF_motif_seq_0010		1332	+	AGAAAatgct	HSF	AT3G24520;AT1G32330;AT1G46264;AT1G67970;AT2G26150;AT2G41690;AT3G02990;AT3G22830;AT3G51910;AT3G63350;AT4G11660;AT4G13980;AT4G17750;AT4G18880;AT5G03720;AT5G16820;AT5G43840;AT5G45710;AT5G54070;AT5G62020
GLYMA_20G163400	GmSPX-MFS6	TF_motif_seq_0010		1411	-	acaagGTTCT	HSF	AT3G24520;AT1G32330;AT1G46264;AT1G67970;AT2G26150;AT2G41690;AT3G02990;AT3G22830;AT3G51910;AT3G63350;AT4G11660;AT4G13980;AT4G17750;AT4G18880;AT5G03720;AT5G16820;AT5G43840;AT5G45710;AT5G54070;AT5G62020
GLYMA_20G163400	GmSPX-MFS6	TF_motif_seq_0010		1445	+	AGAAAgtact	HSF	AT3G24520;AT1G32330;AT1G46264;AT1G67970;AT2G26150;AT2G41690;AT3G02990;AT3G22830;AT3G51910;AT3G63350;AT4G11660;AT4G13980;AT4G17750;AT4G18880;AT5G03720;AT5G16820;AT5G43840;AT5G45710;AT5G54070;AT5G62020
GLYMA_20G163400	GmSPX-MFS6	TF_motif_seq_0010		1605	-	aaaaaTTTCT	HSF	AT3G24520;AT1G32330;AT1G46264;AT1G67970;AT2G26150;AT2G41690;AT3G02990;AT3G22830;AT3G51910;AT3G63350;AT4G11660;AT4G13980;AT4G17750;AT4G18880;AT5G03720;AT5G16820;AT5G43840;AT5G45710;AT5G54070;AT5G62020
GLYMA_03G214100	GmSPX-NLA1	TF_motif_seq_0010		173	+	AGAAGattct	HSF	AT3G24520;AT1G32330;AT1G46264;AT1G67970;AT2G26150;AT2G41690;AT3G02990;AT3G22830;AT3G51910;AT3G63350;AT4G11660;AT4G13980;AT4G17750;AT4G18880;AT5G03720;AT5G16820;AT5G43840;AT5G45710;AT5G54070;AT5G62020
GLYMA_03G214100	GmSPX-NLA1	TF_motif_seq_0010		173	-	agaagATTCT	HSF	AT3G24520;AT1G32330;AT1G46264;AT1G67970;AT2G26150;AT2G41690;AT3G02990;AT3G22830;AT3G51910;AT3G63350;AT4G11660;AT4G13980;AT4G17750;AT4G18880;AT5G03720;AT5G16820;AT5G43840;AT5G45710;AT5G54070;AT5G62020
GLYMA_03G214100	GmSPX-NLA1	TF_motif_seq_0010		338	-	agcaaGTTCT	HSF	AT3G24520;AT1G32330;AT1G46264;AT1G67970;AT2G26150;AT2G41690;AT3G02990;AT3G22830;AT3G51910;AT3G63350;AT4G11660;AT4G13980;AT4G17750;AT4G18880;AT5G03720;AT5G16820;AT5G43840;AT5G45710;AT5G54070;AT5G62020
GLYMA_20G032400	GmSPX-PHO1;11	TF_motif_seq_0010		1057	+	AGAAGattct	HSF	AT3G24520;AT1G32330;AT1G46264;AT1G67970;AT2G26150;AT2G41690;AT3G02990;AT3G22830;AT3G51910;AT3G63350;AT4G11660;AT4G13980;AT4G17750;AT4G18880;AT5G03720;AT5G16820;AT5G43840;AT5G45710;AT5G54070;AT5G62020
GLYMA_20G032400	GmSPX-PHO1;11	TF_motif_seq_0010		1057	-	agaagATTCT	HSF	AT3G24520;AT1G32330;AT1G46264;AT1G67970;AT2G26150;AT2G41690;AT3G02990;AT3G22830;AT3G51910;AT3G63350;AT4G11660;AT4G13980;AT4G17750;AT4G18880;AT5G03720;AT5G16820;AT5G43840;AT5G45710;AT5G54070;AT5G62020
GLYMA_20G032500	GmSPX-PHO1;12	TF_motif_seq_0010		521	+	AGAAAtttgt	HSF	AT3G24520;AT1G32330;AT1G46264;AT1G67970;AT2G26150;AT2G41690;AT3G02990;AT3G22830;AT3G51910;AT3G63350;AT4G11660;AT4G13980;AT4G17750;AT4G18880;AT5G03720;AT5G16820;AT5G43840;AT5G45710;AT5G54070;AT5G62020
GLYMA_20G032500	GmSPX-PHO1;12	TF_motif_seq_0010		1534	-	aaaagTTTCT	HSF	AT3G24520;AT1G32330;AT1G46264;AT1G67970;AT2G26150;AT2G41690;AT3G02990;AT3G22830;AT3G51910;AT3G63350;AT4G11660;AT4G13980;AT4G17750;AT4G18880;AT5G03720;AT5G16820;AT5G43840;AT5G45710;AT5G54070;AT5G62020
GLYMA_02G003700	GmSPX-PHO1;2	TF_motif_seq_0010		68	-	acaaaTTTCT	HSF	AT3G24520;AT1G32330;AT1G46264;AT1G67970;AT2G26150;AT2G41690;AT3G02990;AT3G22830;AT3G51910;AT3G63350;AT4G11660;AT4G13980;AT4G17750;AT4G18880;AT5G03720;AT5G16820;AT5G43840;AT5G45710;AT5G54070;AT5G62020
GLYMA_02G130200	GmSPX-PHO1;4	TF_motif_seq_0010		1645	+	AGAATgtgct	HSF	AT3G24520;AT1G32330;AT1G46264;AT1G67970;AT2G26150;AT2G41690;AT3G02990;AT3G22830;AT3G51910;AT3G63350;AT4G11660;AT4G13980;AT4G17750;AT4G18880;AT5G03720;AT5G16820;AT5G43840;AT5G45710;AT5G54070;AT5G62020
GLYMA_07G228400	GmSPX-PHO1;5	TF_motif_seq_0010		169	+	AGAAAttgct	HSF	AT3G24520;AT1G32330;AT1G46264;AT1G67970;AT2G26150;AT2G41690;AT3G02990;AT3G22830;AT3G51910;AT3G63350;AT4G11660;AT4G13980;AT4G17750;AT4G18880;AT5G03720;AT5G16820;AT5G43840;AT5G45710;AT5G54070;AT5G62020
GLYMA_07G228400	GmSPX-PHO1;5	TF_motif_seq_0010		1551	+	AGAACaatct	HSF	AT3G24520;AT1G32330;AT1G46264;AT1G67970;AT2G26150;AT2G41690;AT3G02990;AT3G22830;AT3G51910;AT3G63350;AT4G11660;AT4G13980;AT4G17750;AT4G18880;AT5G03720;AT5G16820;AT5G43840;AT5G45710;AT5G54070;AT5G62020
GLYMA_07G228400	GmSPX-PHO1;5	TF_motif_seq_0010		1696	+	AGAAGagtct	HSF	AT3G24520;AT1G32330;AT1G46264;AT1G67970;AT2G26150;AT2G41690;AT3G02990;AT3G22830;AT3G51910;AT3G63350;AT4G11660;AT4G13980;AT4G17750;AT4G18880;AT5G03720;AT5G16820;AT5G43840;AT5G45710;AT5G54070;AT5G62020
GLYMA_09G235200	GmSPX-PHO1;6	TF_motif_seq_0010		290	-	ggaatATTCT	HSF	AT3G24520;AT1G32330;AT1G46264;AT1G67970;AT2G26150;AT2G41690;AT3G02990;AT3G22830;AT3G51910;AT3G63350;AT4G11660;AT4G13980;AT4G17750;AT4G18880;AT5G03720;AT5G16820;AT5G43840;AT5G45710;AT5G54070;AT5G62020
GLYMA_09G235200	GmSPX-PHO1;6	TF_motif_seq_0010		1482	+	AGAATtttcc	HSF	AT3G24520;AT1G32330;AT1G46264;AT1G67970;AT2G26150;AT2G41690;AT3G02990;AT3G22830;AT3G51910;AT3G63350;AT4G11660;AT4G13980;AT4G17750;AT4G18880;AT5G03720;AT5G16820;AT5G43840;AT5G45710;AT5G54070;AT5G62020
GLYMA_09G235200	GmSPX-PHO1;6	TF_motif_seq_0010		1777	-	acaagTTTCT	HSF	AT3G24520;AT1G32330;AT1G46264;AT1G67970;AT2G26150;AT2G41690;AT3G02990;AT3G22830;AT3G51910;AT3G63350;AT4G11660;AT4G13980;AT4G17750;AT4G18880;AT5G03720;AT5G16820;AT5G43840;AT5G45710;AT5G54070;AT5G62020
GLYMA_10G183300	GmSPX-PHO1;8	TF_motif_seq_0010		242	-	aaaaaATTCT	HSF	AT3G24520;AT1G32330;AT1G46264;AT1G67970;AT2G26150;AT2G41690;AT3G02990;AT3G22830;AT3G51910;AT3G63350;AT4G11660;AT4G13980;AT4G17750;AT4G18880;AT5G03720;AT5G16820;AT5G43840;AT5G45710;AT5G54070;AT5G62020
GLYMA_18G261900	GmSPX-PHO1;9	TF_motif_seq_0010		510	-	acaacATTCT	HSF	AT3G24520;AT1G32330;AT1G46264;AT1G67970;AT2G26150;AT2G41690;AT3G02990;AT3G22830;AT3G51910;AT3G63350;AT4G11660;AT4G13980;AT4G17750;AT4G18880;AT5G03720;AT5G16820;AT5G43840;AT5G45710;AT5G54070;AT5G62020
GLYMA_01G135500	GmSPX1	TF_motif_seq_0014		445	+	ATGACaactt	bZIP	AT5G06950
GLYMA_03G032400	GmSPX10	TF_motif_seq_0014		263	+	ATGACaactt	bZIP	AT5G06950
GLYMA_04G067400	GmSPX2	TF_motif_seq_0014		721	+	ATGACatgtt	bZIP	AT5G06950
GLYMA_04G147600	GmSPX3	TF_motif_seq_0014		1035	-	ttaaaGTCAT	bZIP	AT5G06950
GLYMA_10G261900	GmSPX5	TF_motif_seq_0014		496	-	ataagGTCAT	bZIP	AT5G06950
GLYMA_17G114700	GmSPX8	TF_motif_seq_0014		754	+	ATGACatttt	bZIP	AT5G06950
GLYMA_17G114700	GmSPX8	TF_motif_seq_0014		789	+	ATGACaaaat	bZIP	AT5G06950
GLYMA_17G114700	GmSPX8	TF_motif_seq_0014		1370	+	ATGACaacac	bZIP	AT5G06950
GLYMA_20G129000	GmSPX9	TF_motif_seq_0014		545	-	attagGTCAT	bZIP	AT5G06950
GLYMA_09G263400	GmSPX-MFS2	TF_motif_seq_0014		2915	-	actaaGTCAT	bZIP	AT5G06950
GLYMA_09G263400	GmSPX-MFS2	TF_motif_seq_0014		4078	-	atagaGTCAT	bZIP	AT5G06950
GLYMA_09G263400	GmSPX-MFS2	TF_motif_seq_0014		4344	+	ATGACagaat	bZIP	AT5G06950
GLYMA_09G263400	GmSPX-MFS2	TF_motif_seq_0014		5467	+	ATGACatgat	bZIP	AT5G06950
GLYMA_16G176100	GmSPX-MFS4	TF_motif_seq_0014		1073	-	aagcaGTCAT	bZIP	AT5G06950
GLYMA_18G228700	GmSPX-MFS5	TF_motif_seq_0014		258	-	gtaaaGTCAT	bZIP	AT5G06950
GLYMA_20G163400	GmSPX-MFS6	TF_motif_seq_0014		97	+	ATGACcactt	bZIP	AT5G06950
GLYMA_20G163400	GmSPX-MFS6	TF_motif_seq_0014		1168	-	atcttGTCAT	bZIP	AT5G06950
GLYMA_20G163400	GmSPX-MFS6	TF_motif_seq_0014		1272	+	ATGACgtact	bZIP	AT5G06950
GLYMA_20G163400	GmSPX-MFS6	TF_motif_seq_0014		1387	+	ATGACgtaag	bZIP	AT5G06950
GLYMA_03G214100	GmSPX-NLA1	TF_motif_seq_0014		1535	-	aaggtGTCAT	bZIP	AT5G06950
GLYMA_19G203000	GmSPX-NLA3	TF_motif_seq_0014		288	+	ATGACttttt	bZIP	AT5G06950
GLYMA_19G203000	GmSPX-NLA3	TF_motif_seq_0014		1015	-	ttaatGTCAT	bZIP	AT5G06950
GLYMA_19G210900	GmSPX-NLA4	TF_motif_seq_0014		1413	-	aaggtGTCAT	bZIP	AT5G06950
GLYMA_20G031700	GmSPX-PHO1;10	TF_motif_seq_0014		1373	+	ATGACttagt	bZIP	AT5G06950
GLYMA_20G032400	GmSPX-PHO1;11	TF_motif_seq_0014		1152	+	ATGACgtgta	bZIP	AT5G06950
GLYMA_20G032500	GmSPX-PHO1;12	TF_motif_seq_0014		1192	+	ATGACgtgta	bZIP	AT5G06950
GLYMA_20G206900	GmSPX-PHO1;14	TF_motif_seq_0014		216	+	ATGACcttaa	bZIP	AT5G06950
GLYMA_02G003700	GmSPX-PHO1;2	TF_motif_seq_0014		59	+	ATGACttcta	bZIP	AT5G06950
GLYMA_02G130200	GmSPX-PHO1;4	TF_motif_seq_0014		594	-	tagatGTCAT	bZIP	AT5G06950
GLYMA_02G130200	GmSPX-PHO1;4	TF_motif_seq_0014		1018	-	ttaaaGTCAT	bZIP	AT5G06950
GLYMA_02G130200	GmSPX-PHO1;4	TF_motif_seq_0014		1712	-	ataatGTCAT	bZIP	AT5G06950
GLYMA_07G228400	GmSPX-PHO1;5	TF_motif_seq_0014		1129	-	atgtaGTCAT	bZIP	AT5G06950
GLYMA_09G235200	GmSPX-PHO1;6	TF_motif_seq_0014		1394	+	ATGACgaaaa	bZIP	AT5G06950
GLYMA_10G183300	GmSPX-PHO1;8	TF_motif_seq_0014		425	-	atgtaGTCAT	bZIP	AT5G06950
GLYMA_18G261900	GmSPX-PHO1;9	TF_motif_seq_0014		929	-	ctaaaGTCAT	bZIP	AT5G06950
GLYMA_01G135500	GmSPX1	TF_motif_seq_0017	GMHDLGMVSPB	1009	+	CATTAgttaa	(Motif sequence only)
GLYMA_01G135500	GmSPX1	TF_motif_seq_0017	GMHDLGMVSPB	1222	-	ctatgTAATG	(Motif sequence only)
GLYMA_03G032400	GmSPX10	TF_motif_seq_0017	GMHDLGMVSPB	838	+	CATTAgttaa	(Motif sequence only)
GLYMA_04G067400	GmSPX2	TF_motif_seq_0017	GMHDLGMVSPB	1028	-	ttattTAATG	(Motif sequence only)
GLYMA_04G067400	GmSPX2	TF_motif_seq_0017	GMHDLGMVSPB	2549	+	CATTAagtat	(Motif sequence only)
GLYMA_04G147600	GmSPX3	TF_motif_seq_0017	GMHDLGMVSPB	94	+	CATTAatcaa	(Motif sequence only)
GLYMA_06G069000	GmSPX4	TF_motif_seq_0017	GMHDLGMVSPB	1182	-	ttattTAATG	(Motif sequence only)
GLYMA_10G261900	GmSPX5	TF_motif_seq_0017	GMHDLGMVSPB	1487	+	CATTAactag	(Motif sequence only)
GLYMA_20G129000	GmSPX9	TF_motif_seq_0017	GMHDLGMVSPB	2	+	CATTAtttgg	(Motif sequence only)
GLYMA_09G128500	GmSPX-MFS1	TF_motif_seq_0017	GMHDLGMVSPB	754	-	atattTAATG	(Motif sequence only)
GLYMA_09G128500	GmSPX-MFS1	TF_motif_seq_0017	GMHDLGMVSPB	2185	-	cttttTAATG	(Motif sequence only)
GLYMA_09G263400	GmSPX-MFS2	TF_motif_seq_0017	GMHDLGMVSPB	403	-	caaatTAATG	(Motif sequence only)
GLYMA_09G263400	GmSPX-MFS2	TF_motif_seq_0017	GMHDLGMVSPB	2210	-	cttgtTAATG	(Motif sequence only)
GLYMA_09G263400	GmSPX-MFS2	TF_motif_seq_0017	GMHDLGMVSPB	2411	-	attatTAATG	(Motif sequence only)
GLYMA_09G263400	GmSPX-MFS2	TF_motif_seq_0017	GMHDLGMVSPB	2423	-	aaaatTAATG	(Motif sequence only)
GLYMA_09G263400	GmSPX-MFS2	TF_motif_seq_0017	GMHDLGMVSPB	2478	+	CATTAattat	(Motif sequence only)
GLYMA_09G263400	GmSPX-MFS2	TF_motif_seq_0017	GMHDLGMVSPB	2602	+	CATTAattaa	(Motif sequence only)
GLYMA_09G263400	GmSPX-MFS2	TF_motif_seq_0017	GMHDLGMVSPB	2691	-	taaatTAATG	(Motif sequence only)
GLYMA_09G263400	GmSPX-MFS2	TF_motif_seq_0017	GMHDLGMVSPB	3984	+	CATTAatttt	(Motif sequence only)
GLYMA_09G263400	GmSPX-MFS2	TF_motif_seq_0017	GMHDLGMVSPB	4655	-	ataatTAATG	(Motif sequence only)
GLYMA_09G263400	GmSPX-MFS2	TF_motif_seq_0017	GMHDLGMVSPB	4812	+	CATTAatttt	(Motif sequence only)
GLYMA_10G229900	GmSPX-MFS3	TF_motif_seq_0017	GMHDLGMVSPB	413	+	CATTAattct	(Motif sequence only)
GLYMA_16G176100	GmSPX-MFS4	TF_motif_seq_0017	GMHDLGMVSPB	770	-	ttattTAATG	(Motif sequence only)
GLYMA_16G176100	GmSPX-MFS4	TF_motif_seq_0017	GMHDLGMVSPB	2397	-	cttttTAATG	(Motif sequence only)
GLYMA_18G228700	GmSPX-MFS5	TF_motif_seq_0017	GMHDLGMVSPB	184	+	CATTAattat	(Motif sequence only)
GLYMA_18G228700	GmSPX-MFS5	TF_motif_seq_0017	GMHDLGMVSPB	362	-	acaatTAATG	(Motif sequence only)
GLYMA_20G163400	GmSPX-MFS6	TF_motif_seq_0017	GMHDLGMVSPB	510	+	CATTAattct	(Motif sequence only)
GLYMA_03G214100	GmSPX-NLA1	TF_motif_seq_0017	GMHDLGMVSPB	748	+	CATTAattta	(Motif sequence only)
GLYMA_03G214100	GmSPX-NLA1	TF_motif_seq_0017	GMHDLGMVSPB	996	+	CATTAatttt	(Motif sequence only)
GLYMA_10G018800	GmSPX-NLA2	TF_motif_seq_0017	GMHDLGMVSPB	392	-	caaatTAATG	(Motif sequence only)
GLYMA_19G203000	GmSPX-NLA3	TF_motif_seq_0017	GMHDLGMVSPB	1011	-	ttattTAATG	(Motif sequence only)
GLYMA_19G210900	GmSPX-NLA4	TF_motif_seq_0017	GMHDLGMVSPB	202	+	CATTAattta	(Motif sequence only)
GLYMA_19G210900	GmSPX-NLA4	TF_motif_seq_0017	GMHDLGMVSPB	313	-	ttaatTAATG	(Motif sequence only)
GLYMA_19G210900	GmSPX-NLA4	TF_motif_seq_0017	GMHDLGMVSPB	447	+	CATTAatttt	(Motif sequence only)
GLYMA_01G091800	GmSPX-PHO1;1	TF_motif_seq_0017	GMHDLGMVSPB	55	+	CATTAaataa	(Motif sequence only)
GLYMA_01G091800	GmSPX-PHO1;1	TF_motif_seq_0017	GMHDLGMVSPB	1380	+	CATTAaatac	(Motif sequence only)
GLYMA_20G031700	GmSPX-PHO1;10	TF_motif_seq_0017	GMHDLGMVSPB	304	-	gtagtTAATG	(Motif sequence only)
GLYMA_20G031700	GmSPX-PHO1;10	TF_motif_seq_0017	GMHDLGMVSPB	1231	+	CATTAttttg	(Motif sequence only)
GLYMA_20G031700	GmSPX-PHO1;10	TF_motif_seq_0017	GMHDLGMVSPB	1366	-	agaatTAATG	(Motif sequence only)
GLYMA_20G031700	GmSPX-PHO1;10	TF_motif_seq_0017	GMHDLGMVSPB	1450	+	CATTAttttg	(Motif sequence only)
GLYMA_20G032400	GmSPX-PHO1;11	TF_motif_seq_0017	GMHDLGMVSPB	468	+	CATTAattta	(Motif sequence only)
GLYMA_20G206900	GmSPX-PHO1;14	TF_motif_seq_0017	GMHDLGMVSPB	1269	-	caattTAATG	(Motif sequence only)
GLYMA_02G003700	GmSPX-PHO1;2	TF_motif_seq_0017	GMHDLGMVSPB	384	-	caattTAATG	(Motif sequence only)
GLYMA_02G003700	GmSPX-PHO1;2	TF_motif_seq_0017	GMHDLGMVSPB	1131	+	CATTAtttat	(Motif sequence only)
GLYMA_02G130200	GmSPX-PHO1;4	TF_motif_seq_0017	GMHDLGMVSPB	1267	+	CATTAaatac	(Motif sequence only)
GLYMA_07G228400	GmSPX-PHO1;5	TF_motif_seq_0017	GMHDLGMVSPB	683	+	CATTAattcc	(Motif sequence only)
GLYMA_07G228400	GmSPX-PHO1;5	TF_motif_seq_0017	GMHDLGMVSPB	1071	-	aaaatTAATG	(Motif sequence only)
GLYMA_07G228400	GmSPX-PHO1;5	TF_motif_seq_0017	GMHDLGMVSPB	1149	-	taaatTAATG	(Motif sequence only)
GLYMA_07G228400	GmSPX-PHO1;5	TF_motif_seq_0017	GMHDLGMVSPB	1628	+	CATTAttttg	(Motif sequence only)
GLYMA_09G235200	GmSPX-PHO1;6	TF_motif_seq_0017	GMHDLGMVSPB	1464	-	agaatTAATG	(Motif sequence only)
GLYMA_10G004800	GmSPX-PHO1;7	TF_motif_seq_0017	GMHDLGMVSPB	288	-	ttattTAATG	(Motif sequence only)
GLYMA_10G004800	GmSPX-PHO1;7	TF_motif_seq_0017	GMHDLGMVSPB	814	-	attatTAATG	(Motif sequence only)
GLYMA_10G004800	GmSPX-PHO1;7	TF_motif_seq_0017	GMHDLGMVSPB	1105	-	ataatTAATG	(Motif sequence only)
GLYMA_18G261900	GmSPX-PHO1;9	TF_motif_seq_0017	GMHDLGMVSPB	701	-	gaaatTAATG	(Motif sequence only)
GLYMA_18G261900	GmSPX-PHO1;9	TF_motif_seq_0017	GMHDLGMVSPB	1087	+	CATTAatacg	(Motif sequence only)
GLYMA_18G261900	GmSPX-PHO1;9	TF_motif_seq_0017	GMHDLGMVSPB	1421	+	CATTAattta	(Motif sequence only)
GLYMA_09G128500	GmSPX-MFS1	TF_motif_seq_0018	UPRE2AT	1308	+	CCACGgaatc	(Motif sequence only)
GLYMA_20G032500	GmSPX-PHO1;12	TF_motif_seq_0018	UPRE2AT	1381	-	ggtaaCGTGG	(Motif sequence only)
GLYMA_09G235200	GmSPX-PHO1;6	TF_motif_seq_0018	UPRE2AT	781	-	gagtaCGTGG	(Motif sequence only)
GLYMA_13G061700	GmSPX6	TF_motif_seq_0019		266	+	CCACGtgtgc	bZIP	AT3G54620;AT4G02640
GLYMA_09G263400	GmSPX-MFS2	TF_motif_seq_0019		3680	-	cctcaCGTGG	bZIP	AT3G54620;AT4G02640
GLYMA_10G229900	GmSPX-MFS3	TF_motif_seq_0019		691	-	gtgcaCGTGG	bZIP	AT3G54620;AT4G02640
GLYMA_19G203000	GmSPX-NLA3	TF_motif_seq_0019		27	+	CCACGtgcga	bZIP	AT3G54620;AT4G02640
GLYMA_20G032500	GmSPX-PHO1;12	TF_motif_seq_0019		1381	-	ggtaaCGTGG	bZIP	AT3G54620;AT4G02640
GLYMA_09G235200	GmSPX-PHO1;6	TF_motif_seq_0019		654	+	CCACGagaac	bZIP	AT3G54620;AT4G02640
GLYMA_09G235200	GmSPX-PHO1;6	TF_motif_seq_0019		781	-	gagtaCGTGG	bZIP	AT3G54620;AT4G02640
GLYMA_09G235200	GmSPX-PHO1;6	TF_motif_seq_0019		1177	-	agactCGTGG	bZIP	AT3G54620;AT4G02640
GLYMA_20G032500	GmSPX-PHO1;12	TF_motif_seq_0022	CARGATCONSENSUS	1069	+	CCATTattgg	(Motif sequence only)
GLYMA_20G032500	GmSPX-PHO1;12	TF_motif_seq_0022	CARGATCONSENSUS	1069	-	ccattATTGG	(Motif sequence only)
GLYMA_04G067400	GmSPX2	TF_motif_seq_0024	JASE1ATOPR1	2336	+	CGTCAattac	(Motif sequence only)
GLYMA_04G147600	GmSPX3	TF_motif_seq_0024	JASE1ATOPR1	404	+	CGTCAattca	(Motif sequence only)
GLYMA_10G261900	GmSPX5	TF_motif_seq_0024	JASE1ATOPR1	275	-	ttcacTGACG	(Motif sequence only)
GLYMA_20G129000	GmSPX9	TF_motif_seq_0024	JASE1ATOPR1	312	-	ttcacTGACG	(Motif sequence only)
GLYMA_20G163400	GmSPX-MFS6	TF_motif_seq_0024	JASE1ATOPR1	749	+	CGTCActtaa	(Motif sequence only)
GLYMA_19G210900	GmSPX-NLA4	TF_motif_seq_0024	JASE1ATOPR1	22	+	CGTCAgtgga	(Motif sequence only)
GLYMA_20G032500	GmSPX-PHO1;12	TF_motif_seq_0024	JASE1ATOPR1	1011	+	CGTCAacaaa	(Motif sequence only)
GLYMA_10G004800	GmSPX-PHO1;7	TF_motif_seq_0024	JASE1ATOPR1	1091	+	CGTCAttgca	(Motif sequence only)
GLYMA_03G032400	GmSPX10	TF_motif_seq_0026	B2GMAUX28	561	+	CTTGTattta	(Motif sequence only)
GLYMA_04G067400	GmSPX2	TF_motif_seq_0026	B2GMAUX28	354	+	CTTGTcgcta	(Motif sequence only)
GLYMA_04G067400	GmSPX2	TF_motif_seq_0026	B2GMAUX28	1529	-	tggaaACAAG	(Motif sequence only)
GLYMA_04G067400	GmSPX2	TF_motif_seq_0026	B2GMAUX28	2099	+	CTTGTtgtcg	(Motif sequence only)
GLYMA_04G147600	GmSPX3	TF_motif_seq_0026	B2GMAUX28	674	-	ccatgACAAG	(Motif sequence only)
GLYMA_04G147600	GmSPX3	TF_motif_seq_0026	B2GMAUX28	1306	+	CTTGTtgcca	(Motif sequence only)
GLYMA_04G147600	GmSPX3	TF_motif_seq_0026	B2GMAUX28	1396	+	CTTGTtctta	(Motif sequence only)
GLYMA_04G147600	GmSPX3	TF_motif_seq_0026	B2GMAUX28	1574	+	CTTGTcatca	(Motif sequence only)
GLYMA_10G261900	GmSPX5	TF_motif_seq_0026	B2GMAUX28	1578	+	CTTGTggtag	(Motif sequence only)
GLYMA_10G261900	GmSPX5	TF_motif_seq_0026	B2GMAUX28	1616	-	acaagACAAG	(Motif sequence only)
GLYMA_13G166800	GmSPX7	TF_motif_seq_0026	B2GMAUX28	298	-	gtacaACAAG	(Motif sequence only)
GLYMA_13G166800	GmSPX7	TF_motif_seq_0026	B2GMAUX28	404	+	CTTGTtatta	(Motif sequence only)
GLYMA_17G114700	GmSPX8	TF_motif_seq_0026	B2GMAUX28	433	-	ttacaACAAG	(Motif sequence only)
GLYMA_20G129000	GmSPX9	TF_motif_seq_0026	B2GMAUX28	1334	+	CTTGTggtgg	(Motif sequence only)
GLYMA_09G128500	GmSPX-MFS1	TF_motif_seq_0026	B2GMAUX28	1955	+	CTTGTaatta	(Motif sequence only)
GLYMA_09G128500	GmSPX-MFS1	TF_motif_seq_0026	B2GMAUX28	2138	+	CTTGTtttga	(Motif sequence only)
GLYMA_09G263400	GmSPX-MFS2	TF_motif_seq_0026	B2GMAUX28	370	-	tggatACAAG	(Motif sequence only)
GLYMA_09G263400	GmSPX-MFS2	TF_motif_seq_0026	B2GMAUX28	1672	+	CTTGTtttca	(Motif sequence only)
GLYMA_09G263400	GmSPX-MFS2	TF_motif_seq_0026	B2GMAUX28	2320	-	tttcaACAAG	(Motif sequence only)
GLYMA_09G263400	GmSPX-MFS2	TF_motif_seq_0026	B2GMAUX28	3329	-	tgacaACAAG	(Motif sequence only)
GLYMA_10G229900	GmSPX-MFS3	TF_motif_seq_0026	B2GMAUX28	1343	-	ttcggACAAG	(Motif sequence only)
GLYMA_16G176100	GmSPX-MFS4	TF_motif_seq_0026	B2GMAUX28	1108	-	ttatcACAAG	(Motif sequence only)
GLYMA_16G176100	GmSPX-MFS4	TF_motif_seq_0026	B2GMAUX28	2350	+	CTTGTtttga	(Motif sequence only)
GLYMA_18G228700	GmSPX-MFS5	TF_motif_seq_0026	B2GMAUX28	1336	+	CTTGTctttg	(Motif sequence only)
GLYMA_18G228700	GmSPX-MFS5	TF_motif_seq_0026	B2GMAUX28	1445	-	caatgACAAG	(Motif sequence only)
GLYMA_20G163400	GmSPX-MFS6	TF_motif_seq_0026	B2GMAUX28	299	+	CTTGTggaaa	(Motif sequence only)
GLYMA_20G163400	GmSPX-MFS6	TF_motif_seq_0026	B2GMAUX28	1170	+	CTTGTcatca	(Motif sequence only)
GLYMA_20G163400	GmSPX-MFS6	TF_motif_seq_0026	B2GMAUX28	1545	+	CTTGTtagca	(Motif sequence only)
GLYMA_03G214100	GmSPX-NLA1	TF_motif_seq_0026	B2GMAUX28	256	-	tttagACAAG	(Motif sequence only)
GLYMA_10G018800	GmSPX-NLA2	TF_motif_seq_0026	B2GMAUX28	1409	-	taaaaACAAG	(Motif sequence only)
GLYMA_01G091800	GmSPX-PHO1;1	TF_motif_seq_0026	B2GMAUX28	182	-	tcacaACAAG	(Motif sequence only)
GLYMA_01G091800	GmSPX-PHO1;1	TF_motif_seq_0026	B2GMAUX28	690	+	CTTGTctttt	(Motif sequence only)
GLYMA_01G091800	GmSPX-PHO1;1	TF_motif_seq_0026	B2GMAUX28	827	+	CTTGTtttca	(Motif sequence only)
GLYMA_01G091800	GmSPX-PHO1;1	TF_motif_seq_0026	B2GMAUX28	1050	+	CTTGTcattg	(Motif sequence only)
GLYMA_01G091800	GmSPX-PHO1;1	TF_motif_seq_0026	B2GMAUX28	1462	+	CTTGTgctca	(Motif sequence only)
GLYMA_20G031700	GmSPX-PHO1;10	TF_motif_seq_0026	B2GMAUX28	1549	-	aggctACAAG	(Motif sequence only)
GLYMA_20G032500	GmSPX-PHO1;12	TF_motif_seq_0026	B2GMAUX28	1055	+	CTTGTcaacg	(Motif sequence only)
GLYMA_20G206900	GmSPX-PHO1;14	TF_motif_seq_0026	B2GMAUX28	422	-	agttgACAAG	(Motif sequence only)
GLYMA_02G003700	GmSPX-PHO1;2	TF_motif_seq_0026	B2GMAUX28	311	-	tgcttACAAG	(Motif sequence only)
GLYMA_02G003700	GmSPX-PHO1;2	TF_motif_seq_0026	B2GMAUX28	782	+	CTTGTgatga	(Motif sequence only)
GLYMA_02G003700	GmSPX-PHO1;2	TF_motif_seq_0026	B2GMAUX28	1040	-	tgtctACAAG	(Motif sequence only)
GLYMA_02G003700	GmSPX-PHO1;2	TF_motif_seq_0026	B2GMAUX28	1337	-	ccacaACAAG	(Motif sequence only)
GLYMA_09G235200	GmSPX-PHO1;6	TF_motif_seq_0026	B2GMAUX28	549	+	CTTGTcccta	(Motif sequence only)
GLYMA_09G235200	GmSPX-PHO1;6	TF_motif_seq_0026	B2GMAUX28	898	+	CTTGTcatct	(Motif sequence only)
GLYMA_09G235200	GmSPX-PHO1;6	TF_motif_seq_0026	B2GMAUX28	1605	+	CTTGTcaact	(Motif sequence only)
GLYMA_10G004800	GmSPX-PHO1;7	TF_motif_seq_0026	B2GMAUX28	1354	-	ccacaACAAG	(Motif sequence only)
GLYMA_10G004800	GmSPX-PHO1;7	TF_motif_seq_0026	B2GMAUX28	1452	-	tgtccACAAG	(Motif sequence only)
GLYMA_18G261900	GmSPX-PHO1;9	TF_motif_seq_0026	B2GMAUX28	1259	-	agaatACAAG	(Motif sequence only)
GLYMA_18G261900	GmSPX-PHO1;9	TF_motif_seq_0026	B2GMAUX28	1497	+	CTTGTcaact	(Motif sequence only)
GLYMA_04G067400	GmSPX2	TF_motif_seq_0027	CARGCW8GAT	1122	+	CAAAAtattg	(Motif sequence only)
GLYMA_04G067400	GmSPX2	TF_motif_seq_0027	CARGCW8GAT	1122	-	caaaaTATTG	(Motif sequence only)
GLYMA_04G067400	GmSPX2	TF_motif_seq_0027	CARGCW8GAT	2011	+	CATTTtattg	(Motif sequence only)
GLYMA_04G067400	GmSPX2	TF_motif_seq_0027	CARGCW8GAT	2011	-	catttTATTG	(Motif sequence only)
GLYMA_04G147600	GmSPX3	TF_motif_seq_0027	CARGCW8GAT	430	+	CTATTttttg	(Motif sequence only)
GLYMA_04G147600	GmSPX3	TF_motif_seq_0027	CARGCW8GAT	430	-	ctattTTTTG	(Motif sequence only)
GLYMA_04G147600	GmSPX3	TF_motif_seq_0027	CARGCW8GAT	548	+	CTAAAttatg	(Motif sequence only)
GLYMA_04G147600	GmSPX3	TF_motif_seq_0027	CARGCW8GAT	548	-	ctaaaTTATG	(Motif sequence only)
GLYMA_04G147600	GmSPX3	TF_motif_seq_0027	CARGCW8GAT	1031	+	CTTATtaaag	(Motif sequence only)
GLYMA_04G147600	GmSPX3	TF_motif_seq_0027	CARGCW8GAT	1031	-	cttatTAAAG	(Motif sequence only)
GLYMA_06G069000	GmSPX4	TF_motif_seq_0027	CARGCW8GAT	179	+	CAAATaaatg	(Motif sequence only)
GLYMA_06G069000	GmSPX4	TF_motif_seq_0027	CARGCW8GAT	179	-	caaatAAATG	(Motif sequence only)
GLYMA_06G069000	GmSPX4	TF_motif_seq_0027	CARGCW8GAT	910	+	CAATAatttg	(Motif sequence only)
GLYMA_06G069000	GmSPX4	TF_motif_seq_0027	CARGCW8GAT	910	-	caataATTTG	(Motif sequence only)
GLYMA_13G061700	GmSPX6	TF_motif_seq_0027	CARGCW8GAT	1017	+	CTTATtttag	(Motif sequence only)
GLYMA_13G061700	GmSPX6	TF_motif_seq_0027	CARGCW8GAT	1017	-	cttatTTTAG	(Motif sequence only)
GLYMA_13G061700	GmSPX6	TF_motif_seq_0027	CARGCW8GAT	1279	+	CTTATttatg	(Motif sequence only)
GLYMA_13G061700	GmSPX6	TF_motif_seq_0027	CARGCW8GAT	1279	-	cttatTTATG	(Motif sequence only)
GLYMA_13G166800	GmSPX7	TF_motif_seq_0027	CARGCW8GAT	517	+	CAAATttatg	(Motif sequence only)
GLYMA_13G166800	GmSPX7	TF_motif_seq_0027	CARGCW8GAT	517	-	caaatTTATG	(Motif sequence only)
GLYMA_17G114700	GmSPX8	TF_motif_seq_0027	CARGCW8GAT	101	+	CTATTttatg	(Motif sequence only)
GLYMA_17G114700	GmSPX8	TF_motif_seq_0027	CARGCW8GAT	101	-	ctattTTATG	(Motif sequence only)
GLYMA_17G114700	GmSPX8	TF_motif_seq_0027	CARGCW8GAT	659	+	CAAATttatg	(Motif sequence only)
GLYMA_17G114700	GmSPX8	TF_motif_seq_0027	CARGCW8GAT	659	-	caaatTTATG	(Motif sequence only)
GLYMA_17G114700	GmSPX8	TF_motif_seq_0027	CARGCW8GAT	1024	+	CTAATaattg	(Motif sequence only)
GLYMA_17G114700	GmSPX8	TF_motif_seq_0027	CARGCW8GAT	1024	-	ctaatAATTG	(Motif sequence only)
GLYMA_20G129000	GmSPX9	TF_motif_seq_0027	CARGCW8GAT	65	+	CATTTtattg	(Motif sequence only)
GLYMA_20G129000	GmSPX9	TF_motif_seq_0027	CARGCW8GAT	65	-	catttTATTG	(Motif sequence only)
GLYMA_20G129000	GmSPX9	TF_motif_seq_0027	CARGCW8GAT	494	+	CATTAtattg	(Motif sequence only)
GLYMA_20G129000	GmSPX9	TF_motif_seq_0027	CARGCW8GAT	494	-	cattaTATTG	(Motif sequence only)
GLYMA_20G129000	GmSPX9	TF_motif_seq_0027	CARGCW8GAT	1196	+	CATATatatg	(Motif sequence only)
GLYMA_20G129000	GmSPX9	TF_motif_seq_0027	CARGCW8GAT	1196	-	catatATATG	(Motif sequence only)
GLYMA_09G128500	GmSPX-MFS1	TF_motif_seq_0027	CARGCW8GAT	973	+	CAATTaatag	(Motif sequence only)
GLYMA_09G128500	GmSPX-MFS1	TF_motif_seq_0027	CARGCW8GAT	973	-	caattAATAG	(Motif sequence only)
GLYMA_09G128500	GmSPX-MFS1	TF_motif_seq_0027	CARGCW8GAT	1166	+	CAATTaattg	(Motif sequence only)
GLYMA_09G128500	GmSPX-MFS1	TF_motif_seq_0027	CARGCW8GAT	1166	-	caattAATTG	(Motif sequence only)
GLYMA_09G128500	GmSPX-MFS1	TF_motif_seq_0027	CARGCW8GAT	2185	+	CTTTTtaatg	(Motif sequence only)
GLYMA_09G128500	GmSPX-MFS1	TF_motif_seq_0027	CARGCW8GAT	2185	-	cttttTAATG	(Motif sequence only)
GLYMA_09G263400	GmSPX-MFS2	TF_motif_seq_0027	CARGCW8GAT	403	+	CAAATtaatg	(Motif sequence only)
GLYMA_09G263400	GmSPX-MFS2	TF_motif_seq_0027	CARGCW8GAT	403	-	caaatTAATG	(Motif sequence only)
GLYMA_09G263400	GmSPX-MFS2	TF_motif_seq_0027	CARGCW8GAT	853	+	CATTAaaatg	(Motif sequence only)
GLYMA_09G263400	GmSPX-MFS2	TF_motif_seq_0027	CARGCW8GAT	853	-	cattaAAATG	(Motif sequence only)
GLYMA_09G263400	GmSPX-MFS2	TF_motif_seq_0027	CARGCW8GAT	1146	+	CATAAttatg	(Motif sequence only)
GLYMA_09G263400	GmSPX-MFS2	TF_motif_seq_0027	CARGCW8GAT	1146	-	cataaTTATG	(Motif sequence only)
GLYMA_09G263400	GmSPX-MFS2	TF_motif_seq_0027	CARGCW8GAT	1928	+	CTTTAaaaag	(Motif sequence only)
GLYMA_09G263400	GmSPX-MFS2	TF_motif_seq_0027	CARGCW8GAT	1928	-	ctttaAAAAG	(Motif sequence only)
GLYMA_09G263400	GmSPX-MFS2	TF_motif_seq_0027	CARGCW8GAT	1975	+	CTTTTtttag	(Motif sequence only)
GLYMA_09G263400	GmSPX-MFS2	TF_motif_seq_0027	CARGCW8GAT	1975	-	cttttTTTAG	(Motif sequence only)
GLYMA_09G263400	GmSPX-MFS2	TF_motif_seq_0027	CARGCW8GAT	2500	+	CTTTAtatag	(Motif sequence only)
GLYMA_09G263400	GmSPX-MFS2	TF_motif_seq_0027	CARGCW8GAT	2500	-	ctttaTATAG	(Motif sequence only)
GLYMA_09G263400	GmSPX-MFS2	TF_motif_seq_0027	CARGCW8GAT	2856	+	CAAATttttg	(Motif sequence only)
GLYMA_09G263400	GmSPX-MFS2	TF_motif_seq_0027	CARGCW8GAT	2856	-	caaatTTTTG	(Motif sequence only)
GLYMA_09G263400	GmSPX-MFS2	TF_motif_seq_0027	CARGCW8GAT	3936	+	CTTAAatttg	(Motif sequence only)
GLYMA_09G263400	GmSPX-MFS2	TF_motif_seq_0027	CARGCW8GAT	3936	-	cttaaATTTG	(Motif sequence only)
GLYMA_09G263400	GmSPX-MFS2	TF_motif_seq_0027	CARGCW8GAT	4090	+	CTTATtaaag	(Motif sequence only)
GLYMA_09G263400	GmSPX-MFS2	TF_motif_seq_0027	CARGCW8GAT	4090	-	cttatTAAAG	(Motif sequence only)
GLYMA_09G263400	GmSPX-MFS2	TF_motif_seq_0027	CARGCW8GAT	4564	+	CATATatatg	(Motif sequence only)
GLYMA_09G263400	GmSPX-MFS2	TF_motif_seq_0027	CARGCW8GAT	4564	-	catatATATG	(Motif sequence only)
GLYMA_10G229900	GmSPX-MFS3	TF_motif_seq_0027	CARGCW8GAT	1256	+	CTATAtaaag	(Motif sequence only)
GLYMA_10G229900	GmSPX-MFS3	TF_motif_seq_0027	CARGCW8GAT	1256	-	ctataTAAAG	(Motif sequence only)
GLYMA_10G229900	GmSPX-MFS3	TF_motif_seq_0027	CARGCW8GAT	1381	+	CTTTTtatag	(Motif sequence only)
GLYMA_10G229900	GmSPX-MFS3	TF_motif_seq_0027	CARGCW8GAT	1381	-	cttttTATAG	(Motif sequence only)
GLYMA_16G176100	GmSPX-MFS4	TF_motif_seq_0027	CARGCW8GAT	2397	+	CTTTTtaatg	(Motif sequence only)
GLYMA_16G176100	GmSPX-MFS4	TF_motif_seq_0027	CARGCW8GAT	2397	-	cttttTAATG	(Motif sequence only)
GLYMA_20G163400	GmSPX-MFS6	TF_motif_seq_0027	CARGCW8GAT	333	+	CTATAtatag	(Motif sequence only)
GLYMA_20G163400	GmSPX-MFS6	TF_motif_seq_0027	CARGCW8GAT	333	-	ctataTATAG	(Motif sequence only)
GLYMA_03G214100	GmSPX-NLA1	TF_motif_seq_0027	CARGCW8GAT	452	+	CTTTTtaaag	(Motif sequence only)
GLYMA_03G214100	GmSPX-NLA1	TF_motif_seq_0027	CARGCW8GAT	452	-	cttttTAAAG	(Motif sequence only)
GLYMA_03G214100	GmSPX-NLA1	TF_motif_seq_0027	CARGCW8GAT	1319	+	CATATttaag	(Motif sequence only)
GLYMA_03G214100	GmSPX-NLA1	TF_motif_seq_0027	CARGCW8GAT	1319	-	catatTTAAG	(Motif sequence only)
GLYMA_10G018800	GmSPX-NLA2	TF_motif_seq_0027	CARGCW8GAT	212	+	CTATTaattg	(Motif sequence only)
GLYMA_10G018800	GmSPX-NLA2	TF_motif_seq_0027	CARGCW8GAT	212	-	ctattAATTG	(Motif sequence only)
GLYMA_10G018800	GmSPX-NLA2	TF_motif_seq_0027	CARGCW8GAT	392	+	CAAATtaatg	(Motif sequence only)
GLYMA_10G018800	GmSPX-NLA2	TF_motif_seq_0027	CARGCW8GAT	392	-	caaatTAATG	(Motif sequence only)
GLYMA_10G018800	GmSPX-NLA2	TF_motif_seq_0027	CARGCW8GAT	563	+	CATATttttg	(Motif sequence only)
GLYMA_10G018800	GmSPX-NLA2	TF_motif_seq_0027	CARGCW8GAT	563	-	catatTTTTG	(Motif sequence only)
GLYMA_19G210900	GmSPX-NLA4	TF_motif_seq_0027	CARGCW8GAT	514	+	CTTTAttaag	(Motif sequence only)
GLYMA_19G210900	GmSPX-NLA4	TF_motif_seq_0027	CARGCW8GAT	514	-	ctttaTTAAG	(Motif sequence only)
GLYMA_19G210900	GmSPX-NLA4	TF_motif_seq_0027	CARGCW8GAT	526	+	CTAATttatg	(Motif sequence only)
GLYMA_19G210900	GmSPX-NLA4	TF_motif_seq_0027	CARGCW8GAT	526	-	ctaatTTATG	(Motif sequence only)
GLYMA_19G210900	GmSPX-NLA4	TF_motif_seq_0027	CARGCW8GAT	974	+	CAAATaaaag	(Motif sequence only)
GLYMA_19G210900	GmSPX-NLA4	TF_motif_seq_0027	CARGCW8GAT	974	-	caaatAAAAG	(Motif sequence only)
GLYMA_01G091800	GmSPX-PHO1;1	TF_motif_seq_0027	CARGCW8GAT	320	+	CTATTatatg	(Motif sequence only)
GLYMA_01G091800	GmSPX-PHO1;1	TF_motif_seq_0027	CARGCW8GAT	320	-	ctattATATG	(Motif sequence only)
GLYMA_20G031700	GmSPX-PHO1;10	TF_motif_seq_0027	CARGCW8GAT	1231	+	CATTAttttg	(Motif sequence only)
GLYMA_20G031700	GmSPX-PHO1;10	TF_motif_seq_0027	CARGCW8GAT	1231	-	cattaTTTTG	(Motif sequence only)
GLYMA_20G031700	GmSPX-PHO1;10	TF_motif_seq_0027	CARGCW8GAT	1403	+	CTTAAttaag	(Motif sequence only)
GLYMA_20G031700	GmSPX-PHO1;10	TF_motif_seq_0027	CARGCW8GAT	1403	-	cttaaTTAAG	(Motif sequence only)
GLYMA_20G031700	GmSPX-PHO1;10	TF_motif_seq_0027	CARGCW8GAT	1450	+	CATTAttttg	(Motif sequence only)
GLYMA_20G031700	GmSPX-PHO1;10	TF_motif_seq_0027	CARGCW8GAT	1450	-	cattaTTTTG	(Motif sequence only)
GLYMA_20G031700	GmSPX-PHO1;10	TF_motif_seq_0027	CARGCW8GAT	1460	+	CTTATttatg	(Motif sequence only)
GLYMA_20G031700	GmSPX-PHO1;10	TF_motif_seq_0027	CARGCW8GAT	1460	-	cttatTTATG	(Motif sequence only)
GLYMA_20G032400	GmSPX-PHO1;11	TF_motif_seq_0027	CARGCW8GAT	1127	+	CATAAtatag	(Motif sequence only)
GLYMA_20G032400	GmSPX-PHO1;11	TF_motif_seq_0027	CARGCW8GAT	1127	-	cataaTATAG	(Motif sequence only)
GLYMA_20G032400	GmSPX-PHO1;11	TF_motif_seq_0027	CARGCW8GAT	1579	+	CATATaaatg	(Motif sequence only)
GLYMA_20G032400	GmSPX-PHO1;11	TF_motif_seq_0027	CARGCW8GAT	1579	-	catatAAATG	(Motif sequence only)
GLYMA_20G032500	GmSPX-PHO1;12	TF_motif_seq_0027	CARGCW8GAT	48	+	CTAAAattag	(Motif sequence only)
GLYMA_20G032500	GmSPX-PHO1;12	TF_motif_seq_0027	CARGCW8GAT	48	-	ctaaaATTAG	(Motif sequence only)
GLYMA_20G032500	GmSPX-PHO1;12	TF_motif_seq_0027	CARGCW8GAT	356	+	CTATTatttg	(Motif sequence only)
GLYMA_20G032500	GmSPX-PHO1;12	TF_motif_seq_0027	CARGCW8GAT	356	-	ctattATTTG	(Motif sequence only)
GLYMA_20G032500	GmSPX-PHO1;12	TF_motif_seq_0027	CARGCW8GAT	704	+	CATAAatatg	(Motif sequence only)
GLYMA_20G032500	GmSPX-PHO1;12	TF_motif_seq_0027	CARGCW8GAT	704	-	cataaATATG	(Motif sequence only)
GLYMA_20G206900	GmSPX-PHO1;14	TF_motif_seq_0027	CARGCW8GAT	123	+	CATAAaaatg	(Motif sequence only)
GLYMA_20G206900	GmSPX-PHO1;14	TF_motif_seq_0027	CARGCW8GAT	123	-	cataaAAATG	(Motif sequence only)
GLYMA_20G206900	GmSPX-PHO1;14	TF_motif_seq_0027	CARGCW8GAT	1009	+	CAAATtatag	(Motif sequence only)
GLYMA_20G206900	GmSPX-PHO1;14	TF_motif_seq_0027	CARGCW8GAT	1009	-	caaatTATAG	(Motif sequence only)
GLYMA_20G206900	GmSPX-PHO1;14	TF_motif_seq_0027	CARGCW8GAT	1269	+	CAATTtaatg	(Motif sequence only)
GLYMA_20G206900	GmSPX-PHO1;14	TF_motif_seq_0027	CARGCW8GAT	1269	-	caattTAATG	(Motif sequence only)
GLYMA_20G206900	GmSPX-PHO1;14	TF_motif_seq_0027	CARGCW8GAT	1302	+	CAATTaaaag	(Motif sequence only)
GLYMA_20G206900	GmSPX-PHO1;14	TF_motif_seq_0027	CARGCW8GAT	1302	-	caattAAAAG	(Motif sequence only)
GLYMA_02G003700	GmSPX-PHO1;2	TF_motif_seq_0027	CARGCW8GAT	384	+	CAATTtaatg	(Motif sequence only)
GLYMA_02G003700	GmSPX-PHO1;2	TF_motif_seq_0027	CARGCW8GAT	384	-	caattTAATG	(Motif sequence only)
GLYMA_02G130200	GmSPX-PHO1;4	TF_motif_seq_0027	CARGCW8GAT	253	+	CAAAAttatg	(Motif sequence only)
GLYMA_02G130200	GmSPX-PHO1;4	TF_motif_seq_0027	CARGCW8GAT	253	-	caaaaTTATG	(Motif sequence only)
GLYMA_02G130200	GmSPX-PHO1;4	TF_motif_seq_0027	CARGCW8GAT	608	+	CTATTatatg	(Motif sequence only)
GLYMA_02G130200	GmSPX-PHO1;4	TF_motif_seq_0027	CARGCW8GAT	608	-	ctattATATG	(Motif sequence only)
GLYMA_07G228400	GmSPX-PHO1;5	TF_motif_seq_0027	CARGCW8GAT	384	+	CTTTAaatag	(Motif sequence only)
GLYMA_07G228400	GmSPX-PHO1;5	TF_motif_seq_0027	CARGCW8GAT	384	-	ctttaAATAG	(Motif sequence only)
GLYMA_07G228400	GmSPX-PHO1;5	TF_motif_seq_0027	CARGCW8GAT	764	+	CTATAaattg	(Motif sequence only)
GLYMA_07G228400	GmSPX-PHO1;5	TF_motif_seq_0027	CARGCW8GAT	764	-	ctataAATTG	(Motif sequence only)
GLYMA_07G228400	GmSPX-PHO1;5	TF_motif_seq_0027	CARGCW8GAT	1628	+	CATTAttttg	(Motif sequence only)
GLYMA_07G228400	GmSPX-PHO1;5	TF_motif_seq_0027	CARGCW8GAT	1628	-	cattaTTTTG	(Motif sequence only)
GLYMA_09G235200	GmSPX-PHO1;6	TF_motif_seq_0027	CARGCW8GAT	443	+	CTTAAattag	(Motif sequence only)
GLYMA_09G235200	GmSPX-PHO1;6	TF_motif_seq_0027	CARGCW8GAT	443	-	cttaaATTAG	(Motif sequence only)
GLYMA_09G235200	GmSPX-PHO1;6	TF_motif_seq_0027	CARGCW8GAT	1267	+	CAAATttttg	(Motif sequence only)
GLYMA_09G235200	GmSPX-PHO1;6	TF_motif_seq_0027	CARGCW8GAT	1267	-	caaatTTTTG	(Motif sequence only)
GLYMA_10G183300	GmSPX-PHO1;8	TF_motif_seq_0027	CARGCW8GAT	292	+	CTTATataag	(Motif sequence only)
GLYMA_10G183300	GmSPX-PHO1;8	TF_motif_seq_0027	CARGCW8GAT	292	-	cttatATAAG	(Motif sequence only)
GLYMA_10G183300	GmSPX-PHO1;8	TF_motif_seq_0027	CARGCW8GAT	378	+	CAAATaaaag	(Motif sequence only)
GLYMA_10G183300	GmSPX-PHO1;8	TF_motif_seq_0027	CARGCW8GAT	378	-	caaatAAAAG	(Motif sequence only)
GLYMA_10G183300	GmSPX-PHO1;8	TF_motif_seq_0027	CARGCW8GAT	1322	+	CAAAAtaaag	(Motif sequence only)
GLYMA_10G183300	GmSPX-PHO1;8	TF_motif_seq_0027	CARGCW8GAT	1322	-	caaaaTAAAG	(Motif sequence only)
GLYMA_10G183300	GmSPX-PHO1;8	TF_motif_seq_0027	CARGCW8GAT	1604	+	CAAAAttaag	(Motif sequence only)
GLYMA_10G183300	GmSPX-PHO1;8	TF_motif_seq_0027	CARGCW8GAT	1604	-	caaaaTTAAG	(Motif sequence only)
GLYMA_04G067400	GmSPX2	TF_motif_seq_0029	ACEATCHS	338	-	tgtgcGTGTC	(Motif sequence only)
GLYMA_13G061700	GmSPX6	TF_motif_seq_0029	ACEATCHS	411	-	gctggGTGTC	(Motif sequence only)
GLYMA_13G061700	GmSPX6	TF_motif_seq_0029	ACEATCHS	432	-	gttagGTGTC	(Motif sequence only)
GLYMA_13G061700	GmSPX6	TF_motif_seq_0029	ACEATCHS	1390	-	acttgGTGTC	(Motif sequence only)
GLYMA_13G061700	GmSPX6	TF_motif_seq_0029	ACEATCHS	1402	-	gttaaGTGTC	(Motif sequence only)
GLYMA_09G128500	GmSPX-MFS1	TF_motif_seq_0029	ACEATCHS	1212	+	GACACtcagg	(Motif sequence only)
GLYMA_09G263400	GmSPX-MFS2	TF_motif_seq_0029	ACEATCHS	209	-	actttGTGTC	(Motif sequence only)
GLYMA_09G263400	GmSPX-MFS2	TF_motif_seq_0029	ACEATCHS	1979	-	ttttaGTGTC	(Motif sequence only)
GLYMA_09G263400	GmSPX-MFS2	TF_motif_seq_0029	ACEATCHS	2242	+	GACACttgga	(Motif sequence only)
GLYMA_09G263400	GmSPX-MFS2	TF_motif_seq_0029	ACEATCHS	3098	+	GACACaaaaa	(Motif sequence only)
GLYMA_09G263400	GmSPX-MFS2	TF_motif_seq_0029	ACEATCHS	4325	+	GACACtgaaa	(Motif sequence only)
GLYMA_09G263400	GmSPX-MFS2	TF_motif_seq_0029	ACEATCHS	4915	-	gatagGTGTC	(Motif sequence only)
GLYMA_09G263400	GmSPX-MFS2	TF_motif_seq_0029	ACEATCHS	5945	-	tgtagGTGTC	(Motif sequence only)
GLYMA_16G176100	GmSPX-MFS4	TF_motif_seq_0029	ACEATCHS	879	+	GACACtaaaa	(Motif sequence only)
GLYMA_18G228700	GmSPX-MFS5	TF_motif_seq_0029	ACEATCHS	1636	-	tttttGTGTC	(Motif sequence only)
GLYMA_18G228700	GmSPX-MFS5	TF_motif_seq_0029	ACEATCHS	2486	-	tgtagGTGTC	(Motif sequence only)
GLYMA_03G214100	GmSPX-NLA1	TF_motif_seq_0029	ACEATCHS	524	-	tttagGTGTC	(Motif sequence only)
GLYMA_03G214100	GmSPX-NLA1	TF_motif_seq_0029	ACEATCHS	929	+	GACACcaaaa	(Motif sequence only)
GLYMA_10G018800	GmSPX-NLA2	TF_motif_seq_0029	ACEATCHS	867	+	GACACttaag	(Motif sequence only)
GLYMA_01G091800	GmSPX-PHO1;1	TF_motif_seq_0029	ACEATCHS	985	+	GACACggaaa	(Motif sequence only)
GLYMA_20G032400	GmSPX-PHO1;11	TF_motif_seq_0029	ACEATCHS	494	-	tcaatGTGTC	(Motif sequence only)
GLYMA_20G032400	GmSPX-PHO1;11	TF_motif_seq_0029	ACEATCHS	1189	-	ataacGTGTC	(Motif sequence only)
GLYMA_09G235200	GmSPX-PHO1;6	TF_motif_seq_0029	ACEATCHS	775	+	GACACggagt	(Motif sequence only)
GLYMA_09G235200	GmSPX-PHO1;6	TF_motif_seq_0029	ACEATCHS	1242	+	GACACctaca	(Motif sequence only)
GLYMA_10G004800	GmSPX-PHO1;7	TF_motif_seq_0029	ACEATCHS	376	-	aataaGTGTC	(Motif sequence only)
GLYMA_10G183300	GmSPX-PHO1;8	TF_motif_seq_0029	ACEATCHS	1390	-	cttaaGTGTC	(Motif sequence only)
GLYMA_18G261900	GmSPX-PHO1;9	TF_motif_seq_0029	ACEATCHS	1077	+	GACACctaca	(Motif sequence only)
GLYMA_01G135500	GmSPX1	TF_motif_seq_0036	ACGTROOT1	284	-	gccttGTGGC	(Motif sequence only)
GLYMA_03G032400	GmSPX10	TF_motif_seq_0036	ACGTROOT1	103	-	gccttGTGGC	(Motif sequence only)
GLYMA_04G147600	GmSPX3	TF_motif_seq_0036	ACGTROOT1	156	+	GCCACatgtt	(Motif sequence only)
GLYMA_19G203000	GmSPX-NLA3	TF_motif_seq_0036	ACGTROOT1	26	+	GCCACgtgcg	(Motif sequence only)
GLYMA_10G261900	GmSPX5	TF_motif_seq_0043	ABREATRD22	428	+	acACGTGaca	(Motif sequence only)
GLYMA_13G061700	GmSPX6	TF_motif_seq_0043	ABREATRD22	264	-	aacCACGTgt	(Motif sequence only)
GLYMA_09G263400	GmSPX-MFS2	TF_motif_seq_0043	ABREATRD22	3682	+	tcACGTGggt	(Motif sequence only)
GLYMA_09G263400	GmSPX-MFS2	TF_motif_seq_0043	ABREATRD22	4983	-	tgtCACGTgc	(Motif sequence only)
GLYMA_10G229900	GmSPX-MFS3	TF_motif_seq_0043	ABREATRD22	693	+	gcACGTGggg	(Motif sequence only)
GLYMA_10G229900	GmSPX-MFS3	TF_motif_seq_0043	ABREATRD22	1207	+	acACGTGatg	(Motif sequence only)
GLYMA_18G228700	GmSPX-MFS5	TF_motif_seq_0043	ABREATRD22	792	-	tgtCACGTgc	(Motif sequence only)
GLYMA_19G203000	GmSPX-NLA3	TF_motif_seq_0043	ABREATRD22	25	-	tgcCACGTgc	(Motif sequence only)
GLYMA_01G091800	GmSPX-PHO1;1	TF_motif_seq_0043	ABREATRD22	516	+	atACGTGttg	(Motif sequence only)
GLYMA_20G032500	GmSPX-PHO1;12	TF_motif_seq_0043	ABREATRD22	1383	+	taACGTGgtg	(Motif sequence only)
GLYMA_02G130200	GmSPX-PHO1;4	TF_motif_seq_0043	ABREATRD22	802	+	atACGTGttg	(Motif sequence only)
GLYMA_09G235200	GmSPX-PHO1;6	TF_motif_seq_0043	ABREATRD22	783	+	gtACGTGgag	(Motif sequence only)
GLYMA_10G004800	GmSPX-PHO1;7	TF_motif_seq_0043	ABREATRD22	1374	-	tccCACGTac	(Motif sequence only)
GLYMA_10G183300	GmSPX-PHO1;8	TF_motif_seq_0043	ABREATRD22	435	+	gtACGTGcta	(Motif sequence only)
GLYMA_04G067400	GmSPX2	TF_motif_seq_0051		203	-	gaagaGTGGA	(Others)	L01447;L01448;L01449
GLYMA_04G067400	GmSPX2	TF_motif_seq_0051		1014	+	TCCACatgaa	(Others)	L01447;L01448;L01449
GLYMA_13G061700	GmSPX6	TF_motif_seq_0051		580	+	TCCACatttt	(Others)	L01447;L01448;L01449
GLYMA_13G061700	GmSPX6	TF_motif_seq_0051		1561	-	caatcGTGGA	(Others)	L01447;L01448;L01449
GLYMA_20G129000	GmSPX9	TF_motif_seq_0051		1442	+	TCCACattcc	(Others)	L01447;L01448;L01449
GLYMA_09G263400	GmSPX-MFS2	TF_motif_seq_0051		569	+	TCCACatctg	(Others)	L01447;L01448;L01449
GLYMA_09G263400	GmSPX-MFS2	TF_motif_seq_0051		1468	-	gagggGTGGA	(Others)	L01447;L01448;L01449
GLYMA_09G263400	GmSPX-MFS2	TF_motif_seq_0051		4900	-	gagatGTGGA	(Others)	L01447;L01448;L01449
GLYMA_09G263400	GmSPX-MFS2	TF_motif_seq_0051		5266	+	TCCACttccc	(Others)	L01447;L01448;L01449
GLYMA_10G229900	GmSPX-MFS3	TF_motif_seq_0051		761	+	TCCACttgct	(Others)	L01447;L01448;L01449
GLYMA_10G229900	GmSPX-MFS3	TF_motif_seq_0051		857	-	gactgGTGGA	(Others)	L01447;L01448;L01449
GLYMA_16G176100	GmSPX-MFS4	TF_motif_seq_0051		1761	+	TCCACatata	(Others)	L01447;L01448;L01449
GLYMA_20G163400	GmSPX-MFS6	TF_motif_seq_0051		297	-	tacttGTGGA	(Others)	L01447;L01448;L01449
GLYMA_20G163400	GmSPX-MFS6	TF_motif_seq_0051		481	+	TCCACtttta	(Others)	L01447;L01448;L01449
GLYMA_20G163400	GmSPX-MFS6	TF_motif_seq_0051		861	+	TCCACctgct	(Others)	L01447;L01448;L01449
GLYMA_10G018800	GmSPX-NLA2	TF_motif_seq_0051		1484	-	gagatGTGGA	(Others)	L01447;L01448;L01449
GLYMA_19G203000	GmSPX-NLA3	TF_motif_seq_0051		1767	-	gttatGTGGA	(Others)	L01447;L01448;L01449
GLYMA_20G032400	GmSPX-PHO1;11	TF_motif_seq_0051		1512	+	TCCACgccta	(Others)	L01447;L01448;L01449
GLYMA_20G206900	GmSPX-PHO1;14	TF_motif_seq_0051		1555	+	TCCACagttc	(Others)	L01447;L01448;L01449
GLYMA_20G206900	GmSPX-PHO1;14	TF_motif_seq_0051		1563	+	TCCACctttt	(Others)	L01447;L01448;L01449
GLYMA_02G003700	GmSPX-PHO1;2	TF_motif_seq_0051		1451	+	TCCACacggc	(Others)	L01447;L01448;L01449
GLYMA_07G228400	GmSPX-PHO1;5	TF_motif_seq_0051		205	+	TCCACttctt	(Others)	L01447;L01448;L01449
GLYMA_09G235200	GmSPX-PHO1;6	TF_motif_seq_0051		782	-	agtacGTGGA	(Others)	L01447;L01448;L01449
GLYMA_09G235200	GmSPX-PHO1;6	TF_motif_seq_0051		1178	-	gactcGTGGA	(Others)	L01447;L01448;L01449
GLYMA_10G004800	GmSPX-PHO1;7	TF_motif_seq_0051		728	+	TCCACatatc	(Others)	L01447;L01448;L01449
GLYMA_10G004800	GmSPX-PHO1;7	TF_motif_seq_0051		1454	+	TCCACaaggc	(Others)	L01447;L01448;L01449
GLYMA_10G183300	GmSPX-PHO1;8	TF_motif_seq_0051		1530	+	TCCACctttt	(Others)	L01447;L01448;L01449
GLYMA_18G261900	GmSPX-PHO1;9	TF_motif_seq_0051		996	-	gaattGTGGA	(Others)	L01447;L01448;L01449
GLYMA_01G135500	GmSPX1	TF_motif_seq_0052	LS5ATPR1	348	+	TCTACtttaa	(Motif sequence only)
GLYMA_03G032400	GmSPX10	TF_motif_seq_0052	LS5ATPR1	167	+	TCTACtttaa	(Motif sequence only)
GLYMA_10G261900	GmSPX5	TF_motif_seq_0052	LS5ATPR1	906	-	caaacGTAGA	(Motif sequence only)
GLYMA_13G166800	GmSPX7	TF_motif_seq_0052	LS5ATPR1	74	-	atggtGTAGA	(Motif sequence only)
GLYMA_13G166800	GmSPX7	TF_motif_seq_0052	LS5ATPR1	1355	-	gtagaGTAGA	(Motif sequence only)
GLYMA_17G114700	GmSPX8	TF_motif_seq_0052	LS5ATPR1	244	-	atgccGTAGA	(Motif sequence only)
GLYMA_10G229900	GmSPX-MFS3	TF_motif_seq_0052	LS5ATPR1	1001	-	atgatGTAGA	(Motif sequence only)
GLYMA_10G229900	GmSPX-MFS3	TF_motif_seq_0052	LS5ATPR1	1354	-	gtagtGTAGA	(Motif sequence only)
GLYMA_20G163400	GmSPX-MFS6	TF_motif_seq_0052	LS5ATPR1	1291	-	ataaaGTAGA	(Motif sequence only)
GLYMA_20G031700	GmSPX-PHO1;10	TF_motif_seq_0052	LS5ATPR1	1567	+	TCTACctatc	(Motif sequence only)
GLYMA_20G206900	GmSPX-PHO1;14	TF_motif_seq_0052	LS5ATPR1	899	+	TCTACttaaa	(Motif sequence only)
GLYMA_20G206900	GmSPX-PHO1;14	TF_motif_seq_0052	LS5ATPR1	1575	+	TCTACacaac	(Motif sequence only)
GLYMA_09G235200	GmSPX-PHO1;6	TF_motif_seq_0052	LS5ATPR1	767	-	gtaaaGTAGA	(Motif sequence only)
GLYMA_10G183300	GmSPX-PHO1;8	TF_motif_seq_0052	LS5ATPR1	504	+	TCTACgcacc	(Motif sequence only)
GLYMA_01G135500	GmSPX1	TF_motif_seq_0053	SORLREP5AT	486	-	aaataTGCAA	(Motif sequence only)
GLYMA_01G135500	GmSPX1	TF_motif_seq_0053	SORLREP5AT	857	-	ataaaTGCAA	(Motif sequence only)
GLYMA_01G135500	GmSPX1	TF_motif_seq_0053	SORLREP5AT	1049	-	acggaTGCAA	(Motif sequence only)
GLYMA_03G032400	GmSPX10	TF_motif_seq_0053	SORLREP5AT	304	-	aaataTGCAA	(Motif sequence only)
GLYMA_04G067400	GmSPX2	TF_motif_seq_0053	SORLREP5AT	2029	-	aatttTGCAA	(Motif sequence only)
GLYMA_04G067400	GmSPX2	TF_motif_seq_0053	SORLREP5AT	2208	+	TTGCAtcaca	(Motif sequence only)
GLYMA_04G147600	GmSPX3	TF_motif_seq_0053	SORLREP5AT	1134	-	agaaaTGCAA	(Motif sequence only)
GLYMA_06G069000	GmSPX4	TF_motif_seq_0053	SORLREP5AT	293	+	TTGCAcaact	(Motif sequence only)
GLYMA_06G069000	GmSPX4	TF_motif_seq_0053	SORLREP5AT	903	-	aatttTGCAA	(Motif sequence only)
GLYMA_06G069000	GmSPX4	TF_motif_seq_0053	SORLREP5AT	907	+	TTGCAataat	(Motif sequence only)
GLYMA_10G261900	GmSPX5	TF_motif_seq_0053	SORLREP5AT	931	-	actagTGCAA	(Motif sequence only)
GLYMA_13G061700	GmSPX6	TF_motif_seq_0053	SORLREP5AT	1536	-	aaataTGCAA	(Motif sequence only)
GLYMA_13G166800	GmSPX7	TF_motif_seq_0053	SORLREP5AT	1592	+	TTGCAtaatt	(Motif sequence only)
GLYMA_17G114700	GmSPX8	TF_motif_seq_0053	SORLREP5AT	1274	+	TTGCAtatat	(Motif sequence only)
GLYMA_20G129000	GmSPX9	TF_motif_seq_0053	SORLREP5AT	719	+	TTGCAttcct	(Motif sequence only)
GLYMA_09G263400	GmSPX-MFS2	TF_motif_seq_0053	SORLREP5AT	69	-	tttaaTGCAA	(Motif sequence only)
GLYMA_09G263400	GmSPX-MFS2	TF_motif_seq_0053	SORLREP5AT	1818	+	TTGCAtatcc	(Motif sequence only)
GLYMA_09G263400	GmSPX-MFS2	TF_motif_seq_0053	SORLREP5AT	3266	+	TTGCAcgatt	(Motif sequence only)
GLYMA_09G263400	GmSPX-MFS2	TF_motif_seq_0053	SORLREP5AT	3508	+	TTGCActaat	(Motif sequence only)
GLYMA_09G263400	GmSPX-MFS2	TF_motif_seq_0053	SORLREP5AT	5317	-	tcacaTGCAA	(Motif sequence only)
GLYMA_16G176100	GmSPX-MFS4	TF_motif_seq_0053	SORLREP5AT	1786	-	agtgcTGCAA	(Motif sequence only)
GLYMA_16G176100	GmSPX-MFS4	TF_motif_seq_0053	SORLREP5AT	2215	+	TTGCAtcttt	(Motif sequence only)
GLYMA_18G228700	GmSPX-MFS5	TF_motif_seq_0053	SORLREP5AT	2047	+	TTGCAtaata	(Motif sequence only)
GLYMA_18G228700	GmSPX-MFS5	TF_motif_seq_0053	SORLREP5AT	2364	-	ggttaTGCAA	(Motif sequence only)
GLYMA_20G163400	GmSPX-MFS6	TF_motif_seq_0053	SORLREP5AT	1209	-	agtaaTGCAA	(Motif sequence only)
GLYMA_03G214100	GmSPX-NLA1	TF_motif_seq_0053	SORLREP5AT	1610	-	aggaaTGCAA	(Motif sequence only)
GLYMA_10G018800	GmSPX-NLA2	TF_motif_seq_0053	SORLREP5AT	1302	+	TTGCAtattt	(Motif sequence only)
GLYMA_19G203000	GmSPX-NLA3	TF_motif_seq_0053	SORLREP5AT	699	-	gataaTGCAA	(Motif sequence only)
GLYMA_20G031700	GmSPX-PHO1;10	TF_motif_seq_0053	SORLREP5AT	1447	+	TTGCAttatt	(Motif sequence only)
GLYMA_20G032400	GmSPX-PHO1;11	TF_motif_seq_0053	SORLREP5AT	313	-	agttcTGCAA	(Motif sequence only)
GLYMA_20G032500	GmSPX-PHO1;12	TF_motif_seq_0053	SORLREP5AT	1028	+	TTGCAtcctt	(Motif sequence only)
GLYMA_20G032500	GmSPX-PHO1;12	TF_motif_seq_0053	SORLREP5AT	1655	+	TTGCAtgcat	(Motif sequence only)
GLYMA_02G003700	GmSPX-PHO1;2	TF_motif_seq_0053	SORLREP5AT	1016	-	aaataTGCAA	(Motif sequence only)
GLYMA_02G003700	GmSPX-PHO1;2	TF_motif_seq_0053	SORLREP5AT	1051	-	tgctaTGCAA	(Motif sequence only)
GLYMA_02G003700	GmSPX-PHO1;2	TF_motif_seq_0053	SORLREP5AT	1513	-	atttaTGCAA	(Motif sequence only)
GLYMA_07G228400	GmSPX-PHO1;5	TF_motif_seq_0053	SORLREP5AT	792	+	TTGCAaaagt	(Motif sequence only)
GLYMA_09G235200	GmSPX-PHO1;6	TF_motif_seq_0053	SORLREP5AT	734	+	TTGCAcgtat	(Motif sequence only)
GLYMA_10G004800	GmSPX-PHO1;7	TF_motif_seq_0053	SORLREP5AT	165	-	agataTGCAA	(Motif sequence only)
GLYMA_10G004800	GmSPX-PHO1;7	TF_motif_seq_0053	SORLREP5AT	630	-	aaactTGCAA	(Motif sequence only)
GLYMA_10G004800	GmSPX-PHO1;7	TF_motif_seq_0053	SORLREP5AT	1096	+	TTGCAtgtaa	(Motif sequence only)
GLYMA_10G004800	GmSPX-PHO1;7	TF_motif_seq_0053	SORLREP5AT	1143	-	tgttaTGCAA	(Motif sequence only)
GLYMA_18G261900	GmSPX-PHO1;9	TF_motif_seq_0053	SORLREP5AT	1556	-	aacaaTGCAA	(Motif sequence only)
GLYMA_04G067400	GmSPX2	TF_motif_seq_0060	UPRE1AT	1677	+	ATTGGttcaag	(Motif sequence only)
GLYMA_04G067400	GmSPX2	TF_motif_seq_0060	UPRE1AT	1979	-	catgatCCAAT	(Motif sequence only)
GLYMA_10G261900	GmSPX5	TF_motif_seq_0060	UPRE1AT	1366	-	agttaaCCAAT	(Motif sequence only)
GLYMA_20G129000	GmSPX9	TF_motif_seq_0060	UPRE1AT	1108	-	tgttaaCCAAT	(Motif sequence only)
GLYMA_10G229900	GmSPX-MFS3	TF_motif_seq_0060	UPRE1AT	193	+	ATTGGtgaaag	(Motif sequence only)
GLYMA_20G163400	GmSPX-MFS6	TF_motif_seq_0060	UPRE1AT	313	+	ATTGGtggaag	(Motif sequence only)
GLYMA_03G214100	GmSPX-NLA1	TF_motif_seq_0060	UPRE1AT	1560	+	ATTGGcacacg	(Motif sequence only)
GLYMA_10G018800	GmSPX-NLA2	TF_motif_seq_0060	UPRE1AT	615	-	ggaggtCCAAT	(Motif sequence only)
GLYMA_10G018800	GmSPX-NLA2	TF_motif_seq_0060	UPRE1AT	860	+	ATTGGttgaca	(Motif sequence only)
GLYMA_20G032500	GmSPX-PHO1;12	TF_motif_seq_0060	UPRE1AT	1125	-	tgttgtCCAAT	(Motif sequence only)
GLYMA_07G228400	GmSPX-PHO1;5	TF_motif_seq_0060	UPRE1AT	929	+	ATTGGttcaaa	(Motif sequence only)
GLYMA_10G183300	GmSPX-PHO1;8	TF_motif_seq_0060	UPRE1AT	1493	+	ATTGGatcatg	(Motif sequence only)
GLYMA_18G261900	GmSPX-PHO1;9	TF_motif_seq_0060	UPRE1AT	1095	-	cggacaCCAAT	(Motif sequence only)
GLYMA_19G203000	GmSPX-NLA3	TF_motif_seq_0063	CCTCGTGTCTCGMGH3	1561	-	gaaagtCGAGG	(Motif sequence only)
GLYMA_01G135500	GmSPX1	TF_motif_seq_0064	DR5GMGH3	309	+	CCTTTggttac	(Motif sequence only)
GLYMA_01G135500	GmSPX1	TF_motif_seq_0064	DR5GMGH3	1645	+	CCTTTtctaac	(Motif sequence only)
GLYMA_03G032400	GmSPX10	TF_motif_seq_0064	DR5GMGH3	288	+	CCTTTtcattc	(Motif sequence only)
GLYMA_03G032400	GmSPX10	TF_motif_seq_0064	DR5GMGH3	1456	+	CCTTTtctaac	(Motif sequence only)
GLYMA_03G032400	GmSPX10	TF_motif_seq_0064	DR5GMGH3	1541	+	CCTTTtttttt	(Motif sequence only)
GLYMA_04G067400	GmSPX2	TF_motif_seq_0064	DR5GMGH3	2079	+	CCTTTcatttc	(Motif sequence only)
GLYMA_04G067400	GmSPX2	TF_motif_seq_0064	DR5GMGH3	2470	-	gcaactAAAGG	(Motif sequence only)
GLYMA_06G069000	GmSPX4	TF_motif_seq_0064	DR5GMGH3	376	-	gttactAAAGG	(Motif sequence only)
GLYMA_06G069000	GmSPX4	TF_motif_seq_0064	DR5GMGH3	1348	-	gcaactAAAGG	(Motif sequence only)
GLYMA_13G166800	GmSPX7	TF_motif_seq_0064	DR5GMGH3	1483	+	CCTTTtccttc	(Motif sequence only)
GLYMA_17G114700	GmSPX8	TF_motif_seq_0064	DR5GMGH3	1560	+	CCTTTattctt	(Motif sequence only)
GLYMA_20G129000	GmSPX9	TF_motif_seq_0064	DR5GMGH3	26	+	CCTTTaggcac	(Motif sequence only)
GLYMA_09G128500	GmSPX-MFS1	TF_motif_seq_0064	DR5GMGH3	1761	+	CCTTTtctttt	(Motif sequence only)
GLYMA_09G263400	GmSPX-MFS2	TF_motif_seq_0064	DR5GMGH3	1289	-	tattcaAAAGG	(Motif sequence only)
GLYMA_09G263400	GmSPX-MFS2	TF_motif_seq_0064	DR5GMGH3	2350	-	aggaaaAAAGG	(Motif sequence only)
GLYMA_09G263400	GmSPX-MFS2	TF_motif_seq_0064	DR5GMGH3	5308	+	CCTTTtcagtc	(Motif sequence only)
GLYMA_10G229900	GmSPX-MFS3	TF_motif_seq_0064	DR5GMGH3	334	+	CCTTTttttac	(Motif sequence only)
GLYMA_10G229900	GmSPX-MFS3	TF_motif_seq_0064	DR5GMGH3	344	+	CCTTTtcttcc	(Motif sequence only)
GLYMA_10G229900	GmSPX-MFS3	TF_motif_seq_0064	DR5GMGH3	532	-	atgaaaAAAGG	(Motif sequence only)
GLYMA_18G228700	GmSPX-MFS5	TF_motif_seq_0064	DR5GMGH3	504	-	cggagaAAAGG	(Motif sequence only)
GLYMA_18G228700	GmSPX-MFS5	TF_motif_seq_0064	DR5GMGH3	803	+	CCTTTtctcgt	(Motif sequence only)
GLYMA_18G228700	GmSPX-MFS5	TF_motif_seq_0064	DR5GMGH3	1292	+	CCTTTtcactc	(Motif sequence only)
GLYMA_20G163400	GmSPX-MFS6	TF_motif_seq_0064	DR5GMGH3	440	+	CCTTTtacctt	(Motif sequence only)
GLYMA_20G163400	GmSPX-MFS6	TF_motif_seq_0064	DR5GMGH3	447	+	CCTTTtctttc	(Motif sequence only)
GLYMA_20G163400	GmSPX-MFS6	TF_motif_seq_0064	DR5GMGH3	669	-	atgaaaAAAGG	(Motif sequence only)
GLYMA_10G018800	GmSPX-NLA2	TF_motif_seq_0064	DR5GMGH3	801	+	CCTTTtttttt	(Motif sequence only)
GLYMA_19G210900	GmSPX-NLA4	TF_motif_seq_0064	DR5GMGH3	1307	+	CCTTTattctc	(Motif sequence only)
GLYMA_01G091800	GmSPX-PHO1;1	TF_motif_seq_0064	DR5GMGH3	1190	-	aaaacaAAAGG	(Motif sequence only)
GLYMA_20G031700	GmSPX-PHO1;10	TF_motif_seq_0064	DR5GMGH3	1157	-	aaaaaaAAAGG	(Motif sequence only)
GLYMA_20G032400	GmSPX-PHO1;11	TF_motif_seq_0064	DR5GMGH3	1453	+	CCTTTtttcta	(Motif sequence only)
GLYMA_02G130200	GmSPX-PHO1;4	TF_motif_seq_0064	DR5GMGH3	1082	-	aaaacaAAAGG	(Motif sequence only)
GLYMA_07G228400	GmSPX-PHO1;5	TF_motif_seq_0064	DR5GMGH3	1712	-	cacaaaAAAGG	(Motif sequence only)
GLYMA_09G235200	GmSPX-PHO1;6	TF_motif_seq_0064	DR5GMGH3	564	-	gattaaAAAGG	(Motif sequence only)
GLYMA_09G235200	GmSPX-PHO1;6	TF_motif_seq_0064	DR5GMGH3	1426	+	CCTTTtttttt	(Motif sequence only)
GLYMA_09G235200	GmSPX-PHO1;6	TF_motif_seq_0064	DR5GMGH3	1617	+	CCTTTtctgtt	(Motif sequence only)
GLYMA_10G183300	GmSPX-PHO1;8	TF_motif_seq_0064	DR5GMGH3	1581	+	CCTTTaatttc	(Motif sequence only)
GLYMA_18G261900	GmSPX-PHO1;9	TF_motif_seq_0064	DR5GMGH3	733	-	aaaataAAAGG	(Motif sequence only)
GLYMA_18G261900	GmSPX-PHO1;9	TF_motif_seq_0064	DR5GMGH3	1509	+	CCTTTtttgtt	(Motif sequence only)
GLYMA_01G135500	GmSPX1	TF_motif_seq_0067		120	-	tatattATTAG	HB-PHD	AT4G29940
GLYMA_01G135500	GmSPX1	TF_motif_seq_0067		603	+	CTAATcttttc	HB-PHD	AT4G29940
GLYMA_01G135500	GmSPX1	TF_motif_seq_0067		970	-	tgtaccATTAG	HB-PHD	AT4G29940
GLYMA_01G135500	GmSPX1	TF_motif_seq_0067		1004	-	tgtaccATTAG	HB-PHD	AT4G29940
GLYMA_01G135500	GmSPX1	TF_motif_seq_0067		1686	+	CTAATattcta	HB-PHD	AT4G29940
GLYMA_03G032400	GmSPX10	TF_motif_seq_0067		433	+	CTAATattttc	HB-PHD	AT4G29940
GLYMA_03G032400	GmSPX10	TF_motif_seq_0067		801	-	tgtaccATTAG	HB-PHD	AT4G29940
GLYMA_03G032400	GmSPX10	TF_motif_seq_0067		1497	+	CTAATattcta	HB-PHD	AT4G29940
GLYMA_04G067400	GmSPX2	TF_motif_seq_0067		136	-	ataagaATTAG	HB-PHD	AT4G29940
GLYMA_04G067400	GmSPX2	TF_motif_seq_0067		814	+	CTAATtttatt	HB-PHD	AT4G29940
GLYMA_04G067400	GmSPX2	TF_motif_seq_0067		949	+	CTAATtttatt	HB-PHD	AT4G29940
GLYMA_04G067400	GmSPX2	TF_motif_seq_0067		1186	-	ataacaATTAG	HB-PHD	AT4G29940
GLYMA_04G067400	GmSPX2	TF_motif_seq_0067		1239	-	aatataATTAG	HB-PHD	AT4G29940
GLYMA_04G067400	GmSPX2	TF_motif_seq_0067		2298	-	taatggATTAG	HB-PHD	AT4G29940
GLYMA_04G147600	GmSPX3	TF_motif_seq_0067		1183	+	CTAATttttaa	HB-PHD	AT4G29940
GLYMA_04G147600	GmSPX3	TF_motif_seq_0067		1196	+	CTAATtttttc	HB-PHD	AT4G29940
GLYMA_06G069000	GmSPX4	TF_motif_seq_0067		67	+	CTAATttttta	HB-PHD	AT4G29940
GLYMA_06G069000	GmSPX4	TF_motif_seq_0067		1187	-	taatggATTAG	HB-PHD	AT4G29940
GLYMA_10G261900	GmSPX5	TF_motif_seq_0067		1284	-	tcaggaATTAG	HB-PHD	AT4G29940
GLYMA_13G166800	GmSPX7	TF_motif_seq_0067		503	+	CTAATatctta	HB-PHD	AT4G29940
GLYMA_17G114700	GmSPX8	TF_motif_seq_0067		333	+	CTAATtttaaa	HB-PHD	AT4G29940
GLYMA_17G114700	GmSPX8	TF_motif_seq_0067		645	+	CTAATatctta	HB-PHD	AT4G29940
GLYMA_17G114700	GmSPX8	TF_motif_seq_0067		1024	+	CTAATaattga	HB-PHD	AT4G29940
GLYMA_20G129000	GmSPX9	TF_motif_seq_0067		1165	+	CTAATactcta	HB-PHD	AT4G29940
GLYMA_09G128500	GmSPX-MFS1	TF_motif_seq_0067		489	+	CTAATtgttaa	HB-PHD	AT4G29940
GLYMA_09G128500	GmSPX-MFS1	TF_motif_seq_0067		620	-	gaaataATTAG	HB-PHD	AT4G29940
GLYMA_09G128500	GmSPX-MFS1	TF_motif_seq_0067		1059	+	CTAATtttcaa	HB-PHD	AT4G29940
GLYMA_09G263400	GmSPX-MFS2	TF_motif_seq_0067		824	-	tatattATTAG	HB-PHD	AT4G29940
GLYMA_09G263400	GmSPX-MFS2	TF_motif_seq_0067		2797	-	aagagaATTAG	HB-PHD	AT4G29940
GLYMA_09G263400	GmSPX-MFS2	TF_motif_seq_0067		2891	-	ttagtaATTAG	HB-PHD	AT4G29940
GLYMA_09G263400	GmSPX-MFS2	TF_motif_seq_0067		2928	-	aaaataATTAG	HB-PHD	AT4G29940
GLYMA_09G263400	GmSPX-MFS2	TF_motif_seq_0067		2952	+	CTAATgatttg	HB-PHD	AT4G29940
GLYMA_09G263400	GmSPX-MFS2	TF_motif_seq_0067		4302	+	CTAATaattaa	HB-PHD	AT4G29940
GLYMA_09G263400	GmSPX-MFS2	TF_motif_seq_0067		4405	-	gaattaATTAG	HB-PHD	AT4G29940
GLYMA_09G263400	GmSPX-MFS2	TF_motif_seq_0067		4775	-	taataaATTAG	HB-PHD	AT4G29940
GLYMA_10G229900	GmSPX-MFS3	TF_motif_seq_0067		49	-	tatattATTAG	HB-PHD	AT4G29940
GLYMA_10G229900	GmSPX-MFS3	TF_motif_seq_0067		734	+	CTAATtaatta	HB-PHD	AT4G29940
GLYMA_10G229900	GmSPX-MFS3	TF_motif_seq_0067		928	-	gtaaaaATTAG	HB-PHD	AT4G29940
GLYMA_10G229900	GmSPX-MFS3	TF_motif_seq_0067		1272	+	CTAATtaaata	HB-PHD	AT4G29940
GLYMA_10G229900	GmSPX-MFS3	TF_motif_seq_0067		1317	+	CTAATaatttt	HB-PHD	AT4G29940
GLYMA_16G176100	GmSPX-MFS4	TF_motif_seq_0067		278	+	CTAATtttttt	HB-PHD	AT4G29940
GLYMA_16G176100	GmSPX-MFS4	TF_motif_seq_0067		499	+	CTAATtagata	HB-PHD	AT4G29940
GLYMA_16G176100	GmSPX-MFS4	TF_motif_seq_0067		1090	-	taaattATTAG	HB-PHD	AT4G29940
GLYMA_16G176100	GmSPX-MFS4	TF_motif_seq_0067		1584	+	CTAATttcttc	HB-PHD	AT4G29940
GLYMA_16G176100	GmSPX-MFS4	TF_motif_seq_0067		1598	-	tgaatgATTAG	HB-PHD	AT4G29940
GLYMA_18G228700	GmSPX-MFS5	TF_motif_seq_0067		133	+	CTAATttttaa	HB-PHD	AT4G29940
GLYMA_18G228700	GmSPX-MFS5	TF_motif_seq_0067		273	+	CTAATtgtata	HB-PHD	AT4G29940
GLYMA_18G228700	GmSPX-MFS5	TF_motif_seq_0067		309	-	aaaaaaATTAG	HB-PHD	AT4G29940
GLYMA_18G228700	GmSPX-MFS5	TF_motif_seq_0067		1049	-	aattcaATTAG	HB-PHD	AT4G29940
GLYMA_20G163400	GmSPX-MFS6	TF_motif_seq_0067		75	-	ttataaATTAG	HB-PHD	AT4G29940
GLYMA_20G163400	GmSPX-MFS6	TF_motif_seq_0067		249	+	CTAATtctaaa	HB-PHD	AT4G29940
GLYMA_20G163400	GmSPX-MFS6	TF_motif_seq_0067		1038	-	gtaaaaATTAG	HB-PHD	AT4G29940
GLYMA_20G163400	GmSPX-MFS6	TF_motif_seq_0067		1051	+	CTAATtaaata	HB-PHD	AT4G29940
GLYMA_20G163400	GmSPX-MFS6	TF_motif_seq_0067		1154	+	CTAATtgaaaa	HB-PHD	AT4G29940
GLYMA_20G163400	GmSPX-MFS6	TF_motif_seq_0067		1496	+	CTAATtttttt	HB-PHD	AT4G29940
GLYMA_03G214100	GmSPX-NLA1	TF_motif_seq_0067		772	+	CTAATtatttt	HB-PHD	AT4G29940
GLYMA_03G214100	GmSPX-NLA1	TF_motif_seq_0067		826	-	aaggcaATTAG	HB-PHD	AT4G29940
GLYMA_10G018800	GmSPX-NLA2	TF_motif_seq_0067		146	+	CTAATctttaa	HB-PHD	AT4G29940
GLYMA_19G210900	GmSPX-NLA4	TF_motif_seq_0067		117	-	tataatATTAG	HB-PHD	AT4G29940
GLYMA_19G210900	GmSPX-NLA4	TF_motif_seq_0067		526	+	CTAATttatga	HB-PHD	AT4G29940
GLYMA_19G210900	GmSPX-NLA4	TF_motif_seq_0067		1231	-	tttataATTAG	HB-PHD	AT4G29940
GLYMA_20G031700	GmSPX-PHO1;10	TF_motif_seq_0067		1421	-	ttaacaATTAG	HB-PHD	AT4G29940
GLYMA_20G032400	GmSPX-PHO1;11	TF_motif_seq_0067		1704	+	CTAATtcatca	HB-PHD	AT4G29940
GLYMA_20G032500	GmSPX-PHO1;12	TF_motif_seq_0067		47	-	tctaaaATTAG	HB-PHD	AT4G29940
GLYMA_20G032500	GmSPX-PHO1;12	TF_motif_seq_0067		58	-	tttaaaATTAG	HB-PHD	AT4G29940
GLYMA_20G032500	GmSPX-PHO1;12	TF_motif_seq_0067		1424	+	CTAATtttcaa	HB-PHD	AT4G29940
GLYMA_20G032500	GmSPX-PHO1;12	TF_motif_seq_0067		1542	+	CTAATtgtatt	HB-PHD	AT4G29940
GLYMA_20G032500	GmSPX-PHO1;12	TF_motif_seq_0067		1651	+	CTAATtgcatg	HB-PHD	AT4G29940
GLYMA_02G003700	GmSPX-PHO1;2	TF_motif_seq_0067		109	+	CTAATaggttt	HB-PHD	AT4G29940
GLYMA_02G130200	GmSPX-PHO1;4	TF_motif_seq_0067		423	+	CTAATggttac	HB-PHD	AT4G29940
GLYMA_02G130200	GmSPX-PHO1;4	TF_motif_seq_0067		760	+	CTAATaattta	HB-PHD	AT4G29940
GLYMA_07G228400	GmSPX-PHO1;5	TF_motif_seq_0067		145	-	tctacaATTAG	HB-PHD	AT4G29940
GLYMA_07G228400	GmSPX-PHO1;5	TF_motif_seq_0067		639	-	caagaaATTAG	HB-PHD	AT4G29940
GLYMA_09G235200	GmSPX-PHO1;6	TF_motif_seq_0067		30	+	CTAATtttttt	HB-PHD	AT4G29940
GLYMA_09G235200	GmSPX-PHO1;6	TF_motif_seq_0067		1515	-	aaaattATTAG	HB-PHD	AT4G29940
GLYMA_10G004800	GmSPX-PHO1;7	TF_motif_seq_0067		846	+	CTAATttttat	HB-PHD	AT4G29940
GLYMA_10G004800	GmSPX-PHO1;7	TF_motif_seq_0067		1123	+	CTAATtgatct	HB-PHD	AT4G29940
GLYMA_10G183300	GmSPX-PHO1;8	TF_motif_seq_0067		561	-	ataactATTAG	HB-PHD	AT4G29940
GLYMA_10G183300	GmSPX-PHO1;8	TF_motif_seq_0067		723	-	aaaagaATTAG	HB-PHD	AT4G29940
GLYMA_10G183300	GmSPX-PHO1;8	TF_motif_seq_0067		768	-	tatataATTAG	HB-PHD	AT4G29940
GLYMA_10G183300	GmSPX-PHO1;8	TF_motif_seq_0067		1059	-	ttaaaaATTAG	HB-PHD	AT4G29940
GLYMA_04G067400	GmSPX2	TF_motif_seq_0069	TL1ATSAR	2018	-	ttgtgcTTCAG	(Motif sequence only)
GLYMA_04G067400	GmSPX2	TF_motif_seq_0069	TL1ATSAR	2595	+	CTGAAgaatag	(Motif sequence only)
GLYMA_09G263400	GmSPX-MFS2	TF_motif_seq_0069	TL1ATSAR	1678	-	ttcattTTCAG	(Motif sequence only)
GLYMA_18G228700	GmSPX-MFS5	TF_motif_seq_0069	TL1ATSAR	305	+	CTGAAaaaaaa	(Motif sequence only)
GLYMA_18G228700	GmSPX-MFS5	TF_motif_seq_0069	TL1ATSAR	2540	-	cttttcTTCAG	(Motif sequence only)
GLYMA_19G203000	GmSPX-NLA3	TF_motif_seq_0069	TL1ATSAR	733	+	CTGAAgaaaga	(Motif sequence only)
GLYMA_19G210900	GmSPX-NLA4	TF_motif_seq_0069	TL1ATSAR	1593	-	tgtttcTTCAG	(Motif sequence only)
GLYMA_01G091800	GmSPX-PHO1;1	TF_motif_seq_0069	TL1ATSAR	568	-	ttcattTTCAG	(Motif sequence only)
GLYMA_20G032400	GmSPX-PHO1;11	TF_motif_seq_0069	TL1ATSAR	71	-	ttttttTTCAG	(Motif sequence only)
GLYMA_18G261900	GmSPX-PHO1;9	TF_motif_seq_0069	TL1ATSAR	1664	+	CTGAAgcacaa	(Motif sequence only)
GLYMA_10G261900	GmSPX5	TF_motif_seq_0072		1396	+	GCATTaaaatt	HD-ZIP	AT5G52170
GLYMA_20G129000	GmSPX9	TF_motif_seq_0072		830	+	GCATTatatta	HD-ZIP	AT5G52170
GLYMA_20G129000	GmSPX9	TF_motif_seq_0072		1493	+	GCATTtcattc	HD-ZIP	AT5G52170
GLYMA_09G263400	GmSPX-MFS2	TF_motif_seq_0072		66	-	acttttAATGC	HD-ZIP	AT5G52170
GLYMA_09G263400	GmSPX-MFS2	TF_motif_seq_0072		1747	+	GCATTaaagca	HD-ZIP	AT5G52170
GLYMA_09G263400	GmSPX-MFS2	TF_motif_seq_0072		2477	+	GCATTaattat	HD-ZIP	AT5G52170
GLYMA_09G263400	GmSPX-MFS2	TF_motif_seq_0072		4690	-	ttatatAATGC	HD-ZIP	AT5G52170
GLYMA_20G163400	GmSPX-MFS6	TF_motif_seq_0072		1918	+	GCATTataagt	HD-ZIP	AT5G52170
GLYMA_03G214100	GmSPX-NLA1	TF_motif_seq_0072		359	-	gtgttcAATGC	HD-ZIP	AT5G52170
GLYMA_19G203000	GmSPX-NLA3	TF_motif_seq_0072		572	+	GCATTtaataa	HD-ZIP	AT5G52170
GLYMA_19G203000	GmSPX-NLA3	TF_motif_seq_0072		1035	-	tactttAATGC	HD-ZIP	AT5G52170
GLYMA_19G203000	GmSPX-NLA3	TF_motif_seq_0072		1194	-	gacattAATGC	HD-ZIP	AT5G52170
GLYMA_02G003700	GmSPX-PHO1;2	TF_motif_seq_0072		303	-	gtttttAATGC	HD-ZIP	AT5G52170
GLYMA_02G003700	GmSPX-PHO1;2	TF_motif_seq_0072		1346	+	GCATTatattt	HD-ZIP	AT5G52170
GLYMA_10G183300	GmSPX-PHO1;8	TF_motif_seq_0072		1181	+	GCATTgtatcc	HD-ZIP	AT5G52170
GLYMA_01G135500	GmSPX1	TF_motif_seq_0075		1557	-	gtcataATTAC	bZIP; Homeodomain; HD-ZIP	AT1G30490
GLYMA_03G032400	GmSPX10	TF_motif_seq_0075		1372	-	gtcttaATTAC	bZIP; Homeodomain; HD-ZIP	AT1G30490
GLYMA_04G147600	GmSPX3	TF_motif_seq_0075		530	+	GTAATtatgat	bZIP; Homeodomain; HD-ZIP	AT1G30490
GLYMA_04G147600	GmSPX3	TF_motif_seq_0075		603	-	ataaatATTAC	bZIP; Homeodomain; HD-ZIP	AT1G30490
GLYMA_04G147600	GmSPX3	TF_motif_seq_0075		1144	+	GTAATaaattc	bZIP; Homeodomain; HD-ZIP	AT1G30490
GLYMA_17G114700	GmSPX8	TF_motif_seq_0075		1092	-	ttcatcATTAC	bZIP; Homeodomain; HD-ZIP	AT1G30490
GLYMA_09G128500	GmSPX-MFS1	TF_motif_seq_0075		1958	+	GTAATtaacac	bZIP; Homeodomain; HD-ZIP	AT1G30490
GLYMA_09G263400	GmSPX-MFS2	TF_motif_seq_0075		3165	+	GTAATaagtaa	bZIP; Homeodomain; HD-ZIP	AT1G30490
GLYMA_09G263400	GmSPX-MFS2	TF_motif_seq_0075		3220	+	GTAATacttat	bZIP; Homeodomain; HD-ZIP	AT1G30490
GLYMA_09G263400	GmSPX-MFS2	TF_motif_seq_0075		5575	+	GTAATcactat	bZIP; Homeodomain; HD-ZIP	AT1G30490
GLYMA_16G176100	GmSPX-MFS4	TF_motif_seq_0075		862	+	GTAATttttaa	bZIP; Homeodomain; HD-ZIP	AT1G30490
GLYMA_16G176100	GmSPX-MFS4	TF_motif_seq_0075		1155	+	GTAATtttcac	bZIP; Homeodomain; HD-ZIP	AT1G30490
GLYMA_16G176100	GmSPX-MFS4	TF_motif_seq_0075		1636	+	GTAATtatttt	bZIP; Homeodomain; HD-ZIP	AT1G30490
GLYMA_18G228700	GmSPX-MFS5	TF_motif_seq_0075		179	+	GTAATcattaa	bZIP; Homeodomain; HD-ZIP	AT1G30490
GLYMA_18G228700	GmSPX-MFS5	TF_motif_seq_0075		205	+	GTAATcatttt	bZIP; Homeodomain; HD-ZIP	AT1G30490
GLYMA_20G163400	GmSPX-MFS6	TF_motif_seq_0075		823	+	GTAATgatttg	bZIP; Homeodomain; HD-ZIP	AT1G30490
GLYMA_10G018800	GmSPX-NLA2	TF_motif_seq_0075		424	-	gtatgaATTAC	bZIP; Homeodomain; HD-ZIP	AT1G30490
GLYMA_10G018800	GmSPX-NLA2	TF_motif_seq_0075		591	+	GTAATaattaa	bZIP; Homeodomain; HD-ZIP	AT1G30490
GLYMA_10G018800	GmSPX-NLA2	TF_motif_seq_0075		1500	+	GTAATccctac	bZIP; Homeodomain; HD-ZIP	AT1G30490
GLYMA_19G210900	GmSPX-NLA4	TF_motif_seq_0075		159	+	GTAATaatgac	bZIP; Homeodomain; HD-ZIP	AT1G30490
GLYMA_20G031700	GmSPX-PHO1;10	TF_motif_seq_0075		512	-	ttaataATTAC	bZIP; Homeodomain; HD-ZIP	AT1G30490
GLYMA_20G032500	GmSPX-PHO1;12	TF_motif_seq_0075		772	+	GTAATtattta	bZIP; Homeodomain; HD-ZIP	AT1G30490
GLYMA_20G206900	GmSPX-PHO1;14	TF_motif_seq_0075		849	+	GTAATtcttat	bZIP; Homeodomain; HD-ZIP	AT1G30490
GLYMA_02G003700	GmSPX-PHO1;2	TF_motif_seq_0075		656	-	gttatgATTAC	bZIP; Homeodomain; HD-ZIP	AT1G30490
GLYMA_02G130200	GmSPX-PHO1;4	TF_motif_seq_0075		143	-	gaaattATTAC	bZIP; Homeodomain; HD-ZIP	AT1G30490
GLYMA_02G130200	GmSPX-PHO1;4	TF_motif_seq_0075		291	+	GTAATtcttac	bZIP; Homeodomain; HD-ZIP	AT1G30490
GLYMA_07G228400	GmSPX-PHO1;5	TF_motif_seq_0075		903	+	GTAATaataaa	bZIP; Homeodomain; HD-ZIP	AT1G30490
GLYMA_09G235200	GmSPX-PHO1;6	TF_motif_seq_0075		1291	+	GTAATaattaa	bZIP; Homeodomain; HD-ZIP	AT1G30490
GLYMA_10G004800	GmSPX-PHO1;7	TF_motif_seq_0075		1102	+	GTAATaattaa	bZIP; Homeodomain; HD-ZIP	AT1G30490
GLYMA_10G183300	GmSPX-PHO1;8	TF_motif_seq_0075		446	-	ctaataATTAC	bZIP; Homeodomain; HD-ZIP	AT1G30490
GLYMA_10G183300	GmSPX-PHO1;8	TF_motif_seq_0075		786	-	aaaataATTAC	bZIP; Homeodomain; HD-ZIP	AT1G30490
GLYMA_10G183300	GmSPX-PHO1;8	TF_motif_seq_0075		1137	-	ttaatgATTAC	bZIP; Homeodomain; HD-ZIP	AT1G30490
GLYMA_10G183300	GmSPX-PHO1;8	TF_motif_seq_0075		1272	-	ataattATTAC	bZIP; Homeodomain; HD-ZIP	AT1G30490
GLYMA_01G135500	GmSPX1	TF_motif_seq_0076	HDZIPIIIAT	1557	-	gtcataATTAC	(Motif sequence only)
GLYMA_03G032400	GmSPX10	TF_motif_seq_0076	HDZIPIIIAT	1372	-	gtcttaATTAC	(Motif sequence only)
GLYMA_04G147600	GmSPX3	TF_motif_seq_0076	HDZIPIIIAT	530	+	GTAATtatgat	(Motif sequence only)
GLYMA_04G147600	GmSPX3	TF_motif_seq_0076	HDZIPIIIAT	603	-	ataaatATTAC	(Motif sequence only)
GLYMA_04G147600	GmSPX3	TF_motif_seq_0076	HDZIPIIIAT	1144	+	GTAATaaattc	(Motif sequence only)
GLYMA_17G114700	GmSPX8	TF_motif_seq_0076	HDZIPIIIAT	1092	-	ttcatcATTAC	(Motif sequence only)
GLYMA_09G128500	GmSPX-MFS1	TF_motif_seq_0076	HDZIPIIIAT	1958	+	GTAATtaacac	(Motif sequence only)
GLYMA_09G263400	GmSPX-MFS2	TF_motif_seq_0076	HDZIPIIIAT	3165	+	GTAATaagtaa	(Motif sequence only)
GLYMA_09G263400	GmSPX-MFS2	TF_motif_seq_0076	HDZIPIIIAT	3220	+	GTAATacttat	(Motif sequence only)
GLYMA_09G263400	GmSPX-MFS2	TF_motif_seq_0076	HDZIPIIIAT	5575	+	GTAATcactat	(Motif sequence only)
GLYMA_16G176100	GmSPX-MFS4	TF_motif_seq_0076	HDZIPIIIAT	862	+	GTAATttttaa	(Motif sequence only)
GLYMA_16G176100	GmSPX-MFS4	TF_motif_seq_0076	HDZIPIIIAT	1155	+	GTAATtttcac	(Motif sequence only)
GLYMA_16G176100	GmSPX-MFS4	TF_motif_seq_0076	HDZIPIIIAT	1636	+	GTAATtatttt	(Motif sequence only)
GLYMA_18G228700	GmSPX-MFS5	TF_motif_seq_0076	HDZIPIIIAT	179	+	GTAATcattaa	(Motif sequence only)
GLYMA_18G228700	GmSPX-MFS5	TF_motif_seq_0076	HDZIPIIIAT	205	+	GTAATcatttt	(Motif sequence only)
GLYMA_20G163400	GmSPX-MFS6	TF_motif_seq_0076	HDZIPIIIAT	823	+	GTAATgatttg	(Motif sequence only)
GLYMA_10G018800	GmSPX-NLA2	TF_motif_seq_0076	HDZIPIIIAT	424	-	gtatgaATTAC	(Motif sequence only)
GLYMA_10G018800	GmSPX-NLA2	TF_motif_seq_0076	HDZIPIIIAT	591	+	GTAATaattaa	(Motif sequence only)
GLYMA_10G018800	GmSPX-NLA2	TF_motif_seq_0076	HDZIPIIIAT	1500	+	GTAATccctac	(Motif sequence only)
GLYMA_19G210900	GmSPX-NLA4	TF_motif_seq_0076	HDZIPIIIAT	159	+	GTAATaatgac	(Motif sequence only)
GLYMA_01G091800	GmSPX-PHO1;1	TF_motif_seq_0076	HDZIPIIIAT	73	-	aaaattATTAC	(Motif sequence only)
GLYMA_01G091800	GmSPX-PHO1;1	TF_motif_seq_0076	HDZIPIIIAT	716	-	gttagaATTAC	(Motif sequence only)
GLYMA_20G031700	GmSPX-PHO1;10	TF_motif_seq_0076	HDZIPIIIAT	512	-	ttaataATTAC	(Motif sequence only)
GLYMA_20G032500	GmSPX-PHO1;12	TF_motif_seq_0076	HDZIPIIIAT	772	+	GTAATtattta	(Motif sequence only)
GLYMA_20G206900	GmSPX-PHO1;14	TF_motif_seq_0076	HDZIPIIIAT	849	+	GTAATtcttat	(Motif sequence only)
GLYMA_02G003700	GmSPX-PHO1;2	TF_motif_seq_0076	HDZIPIIIAT	656	-	gttatgATTAC	(Motif sequence only)
GLYMA_02G130200	GmSPX-PHO1;4	TF_motif_seq_0076	HDZIPIIIAT	143	-	gaaattATTAC	(Motif sequence only)
GLYMA_02G130200	GmSPX-PHO1;4	TF_motif_seq_0076	HDZIPIIIAT	291	+	GTAATtcttac	(Motif sequence only)
GLYMA_07G228400	GmSPX-PHO1;5	TF_motif_seq_0076	HDZIPIIIAT	903	+	GTAATaataaa	(Motif sequence only)
GLYMA_09G235200	GmSPX-PHO1;6	TF_motif_seq_0076	HDZIPIIIAT	1291	+	GTAATaattaa	(Motif sequence only)
GLYMA_10G004800	GmSPX-PHO1;7	TF_motif_seq_0076	HDZIPIIIAT	1102	+	GTAATaattaa	(Motif sequence only)
GLYMA_10G183300	GmSPX-PHO1;8	TF_motif_seq_0076	HDZIPIIIAT	446	-	ctaataATTAC	(Motif sequence only)
GLYMA_10G183300	GmSPX-PHO1;8	TF_motif_seq_0076	HDZIPIIIAT	786	-	aaaataATTAC	(Motif sequence only)
GLYMA_10G183300	GmSPX-PHO1;8	TF_motif_seq_0076	HDZIPIIIAT	1137	-	ttaatgATTAC	(Motif sequence only)
GLYMA_10G183300	GmSPX-PHO1;8	TF_motif_seq_0076	HDZIPIIIAT	1272	-	ataattATTAC	(Motif sequence only)
GLYMA_01G135500	GmSPX1	TF_motif_seq_0080		394	-	gacgatTCTTA	AP2; ERF	AT3G16770
GLYMA_03G032400	GmSPX10	TF_motif_seq_0080		44	-	gtggtcTCTTA	AP2; ERF	AT3G16770
GLYMA_03G032400	GmSPX10	TF_motif_seq_0080		213	-	gacgatTCTTA	AP2; ERF	AT3G16770
GLYMA_04G067400	GmSPX2	TF_motif_seq_0080		1801	+	TAAGAgccaaa	AP2; ERF	AT3G16770
GLYMA_10G261900	GmSPX5	TF_motif_seq_0080		1310	+	TAAGAgatacc	AP2; ERF	AT3G16770
GLYMA_13G166800	GmSPX7	TF_motif_seq_0080		985	-	tcctgcTCTTA	AP2; ERF	AT3G16770
GLYMA_20G129000	GmSPX9	TF_motif_seq_0080		1052	+	TAAGAgatacc	AP2; ERF	AT3G16770
GLYMA_09G263400	GmSPX-MFS2	TF_motif_seq_0080		261	-	gcacgcTCTTA	AP2; ERF	AT3G16770
GLYMA_09G263400	GmSPX-MFS2	TF_motif_seq_0080		1118	+	TAAGAttcgac	AP2; ERF	AT3G16770
GLYMA_09G263400	GmSPX-MFS2	TF_motif_seq_0080		1438	-	ggtgatTCTTA	AP2; ERF	AT3G16770
GLYMA_09G263400	GmSPX-MFS2	TF_motif_seq_0080		2941	+	TAAGAgcatct	AP2; ERF	AT3G16770
GLYMA_10G229900	GmSPX-MFS3	TF_motif_seq_0080		1535	-	gtgggtTCTTA	AP2; ERF	AT3G16770
GLYMA_18G228700	GmSPX-MFS5	TF_motif_seq_0080		1774	-	tgcttcTCTTA	AP2; ERF	AT3G16770
GLYMA_02G130200	GmSPX-PHO1;4	TF_motif_seq_0080		1010	-	tgatgcTCTTA	AP2; ERF	AT3G16770
GLYMA_13G061700	GmSPX6	TF_motif_seq_0082		524	+	TACACtatttt	bZIP	AT5G06960;AT5G10030
GLYMA_09G263400	GmSPX-MFS2	TF_motif_seq_0082		3372	+	TACACgtgtgc	bZIP	AT5G06960;AT5G10030
GLYMA_10G229900	GmSPX-MFS3	TF_motif_seq_0082		1346	-	ggacaaGTGTA	bZIP	AT5G06960;AT5G10030
GLYMA_10G229900	GmSPX-MFS3	TF_motif_seq_0082		1744	+	TACACtcttaa	bZIP	AT5G06960;AT5G10030
GLYMA_20G163400	GmSPX-MFS6	TF_motif_seq_0082		1888	+	TACACttttaa	bZIP	AT5G06960;AT5G10030
GLYMA_19G210900	GmSPX-NLA4	TF_motif_seq_0082		1144	-	ttaataGTGTA	bZIP	AT5G06960;AT5G10030
GLYMA_20G032400	GmSPX-PHO1;11	TF_motif_seq_0082		133	+	TACACtttggt	bZIP	AT5G06960;AT5G10030
GLYMA_02G130200	GmSPX-PHO1;4	TF_motif_seq_0082		788	-	actagaGTGTA	bZIP	AT5G06960;AT5G10030
GLYMA_02G130200	GmSPX-PHO1;4	TF_motif_seq_0082		1024	-	tcatgaGTGTA	bZIP	AT5G06960;AT5G10030
GLYMA_09G235200	GmSPX-PHO1;6	TF_motif_seq_0082		267	-	ccattgGTGTA	bZIP	AT5G06960;AT5G10030
GLYMA_10G183300	GmSPX-PHO1;8	TF_motif_seq_0082		565	-	ctattaGTGTA	bZIP	AT5G06960;AT5G10030
GLYMA_10G183300	GmSPX-PHO1;8	TF_motif_seq_0082		634	+	TACACccttgg	bZIP	AT5G06960;AT5G10030
GLYMA_01G135500	GmSPX1	TF_motif_seq_0083	D3GMAUX28	1030	-	taaataAAATA	(Motif sequence only)
GLYMA_01G135500	GmSPX1	TF_motif_seq_0083	D3GMAUX28	1242	+	TATTTtataaa	(Motif sequence only)
GLYMA_01G135500	GmSPX1	TF_motif_seq_0083	D3GMAUX28	1283	-	tgaaaaAAATA	(Motif sequence only)
GLYMA_03G032400	GmSPX10	TF_motif_seq_0083	D3GMAUX28	69	-	ttcatgAAATA	(Motif sequence only)
GLYMA_03G032400	GmSPX10	TF_motif_seq_0083	D3GMAUX28	589	+	TATTTtttaaa	(Motif sequence only)
GLYMA_03G032400	GmSPX10	TF_motif_seq_0083	D3GMAUX28	679	+	TATTTttttag	(Motif sequence only)
GLYMA_03G032400	GmSPX10	TF_motif_seq_0083	D3GMAUX28	859	-	taaataAAATA	(Motif sequence only)
GLYMA_03G032400	GmSPX10	TF_motif_seq_0083	D3GMAUX28	1083	-	tgaaaaAAATA	(Motif sequence only)
GLYMA_03G032400	GmSPX10	TF_motif_seq_0083	D3GMAUX28	1653	+	TATTTtcttcc	(Motif sequence only)
GLYMA_04G067400	GmSPX2	TF_motif_seq_0083	D3GMAUX28	362	+	TATTTgctatc	(Motif sequence only)
GLYMA_04G067400	GmSPX2	TF_motif_seq_0083	D3GMAUX28	509	+	TATTTcgataa	(Motif sequence only)
GLYMA_04G067400	GmSPX2	TF_motif_seq_0083	D3GMAUX28	1373	-	catagcAAATA	(Motif sequence only)
GLYMA_04G067400	GmSPX2	TF_motif_seq_0083	D3GMAUX28	1932	+	TATTTcattat	(Motif sequence only)
GLYMA_04G067400	GmSPX2	TF_motif_seq_0083	D3GMAUX28	2620	+	TATTTactttt	(Motif sequence only)
GLYMA_04G147600	GmSPX3	TF_motif_seq_0083	D3GMAUX28	470	-	aaaatcAAATA	(Motif sequence only)
GLYMA_04G147600	GmSPX3	TF_motif_seq_0083	D3GMAUX28	1210	-	caaaacAAATA	(Motif sequence only)
GLYMA_06G069000	GmSPX4	TF_motif_seq_0083	D3GMAUX28	29	+	TATTTtttaaa	(Motif sequence only)
GLYMA_06G069000	GmSPX4	TF_motif_seq_0083	D3GMAUX28	174	-	agaaacAAATA	(Motif sequence only)
GLYMA_06G069000	GmSPX4	TF_motif_seq_0083	D3GMAUX28	224	-	tcatgaAAATA	(Motif sequence only)
GLYMA_06G069000	GmSPX4	TF_motif_seq_0083	D3GMAUX28	312	-	ataataAAATA	(Motif sequence only)
GLYMA_06G069000	GmSPX4	TF_motif_seq_0083	D3GMAUX28	1498	+	TATTTactttt	(Motif sequence only)
GLYMA_10G261900	GmSPX5	TF_motif_seq_0083	D3GMAUX28	21	+	TATTTgattaa	(Motif sequence only)
GLYMA_10G261900	GmSPX5	TF_motif_seq_0083	D3GMAUX28	59	-	tctatcAAATA	(Motif sequence only)
GLYMA_10G261900	GmSPX5	TF_motif_seq_0083	D3GMAUX28	255	-	tgaaatAAATA	(Motif sequence only)
GLYMA_10G261900	GmSPX5	TF_motif_seq_0083	D3GMAUX28	302	-	ttgcccAAATA	(Motif sequence only)
GLYMA_10G261900	GmSPX5	TF_motif_seq_0083	D3GMAUX28	546	+	TATTTtcaaaa	(Motif sequence only)
GLYMA_10G261900	GmSPX5	TF_motif_seq_0083	D3GMAUX28	591	-	taaaaaAAATA	(Motif sequence only)
GLYMA_10G261900	GmSPX5	TF_motif_seq_0083	D3GMAUX28	599	-	ataaatAAATA	(Motif sequence only)
GLYMA_10G261900	GmSPX5	TF_motif_seq_0083	D3GMAUX28	982	-	tttatgAAATA	(Motif sequence only)
GLYMA_13G061700	GmSPX6	TF_motif_seq_0083	D3GMAUX28	78	-	tcaaacAAATA	(Motif sequence only)
GLYMA_13G061700	GmSPX6	TF_motif_seq_0083	D3GMAUX28	91	-	ttgattAAATA	(Motif sequence only)
GLYMA_13G061700	GmSPX6	TF_motif_seq_0083	D3GMAUX28	770	-	taaaatAAATA	(Motif sequence only)
GLYMA_13G061700	GmSPX6	TF_motif_seq_0083	D3GMAUX28	774	-	ataaatAAATA	(Motif sequence only)
GLYMA_13G061700	GmSPX6	TF_motif_seq_0083	D3GMAUX28	778	-	ataaatAAATA	(Motif sequence only)
GLYMA_13G061700	GmSPX6	TF_motif_seq_0083	D3GMAUX28	804	-	aaaagaAAATA	(Motif sequence only)
GLYMA_13G061700	GmSPX6	TF_motif_seq_0083	D3GMAUX28	1117	-	ttgattAAATA	(Motif sequence only)
GLYMA_13G061700	GmSPX6	TF_motif_seq_0083	D3GMAUX28	1530	-	ttaaatAAATA	(Motif sequence only)
GLYMA_13G166800	GmSPX7	TF_motif_seq_0083	D3GMAUX28	344	+	TATTTcattta	(Motif sequence only)
GLYMA_13G166800	GmSPX7	TF_motif_seq_0083	D3GMAUX28	693	+	TATTTtctaac	(Motif sequence only)
GLYMA_13G166800	GmSPX7	TF_motif_seq_0083	D3GMAUX28	826	+	TATTTtgttat	(Motif sequence only)
GLYMA_13G166800	GmSPX7	TF_motif_seq_0083	D3GMAUX28	1034	-	tttaaaAAATA	(Motif sequence only)
GLYMA_13G166800	GmSPX7	TF_motif_seq_0083	D3GMAUX28	1121	+	TATTTtcaaaa	(Motif sequence only)
GLYMA_13G166800	GmSPX7	TF_motif_seq_0083	D3GMAUX28	1238	+	TATTTggttca	(Motif sequence only)
GLYMA_13G166800	GmSPX7	TF_motif_seq_0083	D3GMAUX28	1554	+	TATTTtctttt	(Motif sequence only)
GLYMA_17G114700	GmSPX8	TF_motif_seq_0083	D3GMAUX28	95	+	TATTTgctatt	(Motif sequence only)
GLYMA_17G114700	GmSPX8	TF_motif_seq_0083	D3GMAUX28	195	-	taatgaAAATA	(Motif sequence only)
GLYMA_17G114700	GmSPX8	TF_motif_seq_0083	D3GMAUX28	214	-	taatggAAATA	(Motif sequence only)
GLYMA_17G114700	GmSPX8	TF_motif_seq_0083	D3GMAUX28	359	+	TATTTtattaa	(Motif sequence only)
GLYMA_17G114700	GmSPX8	TF_motif_seq_0083	D3GMAUX28	538	+	TATTTtgttat	(Motif sequence only)
GLYMA_17G114700	GmSPX8	TF_motif_seq_0083	D3GMAUX28	923	+	TATTTgttttt	(Motif sequence only)
GLYMA_17G114700	GmSPX8	TF_motif_seq_0083	D3GMAUX28	1081	+	TATTTtttaaa	(Motif sequence only)
GLYMA_17G114700	GmSPX8	TF_motif_seq_0083	D3GMAUX28	1103	-	ataataAAATA	(Motif sequence only)
GLYMA_17G114700	GmSPX8	TF_motif_seq_0083	D3GMAUX28	1204	+	TATTTtcaaaa	(Motif sequence only)
GLYMA_17G114700	GmSPX8	TF_motif_seq_0083	D3GMAUX28	1304	+	TATTTgattga	(Motif sequence only)
GLYMA_20G129000	GmSPX9	TF_motif_seq_0083	D3GMAUX28	429	-	tcaaggAAATA	(Motif sequence only)
GLYMA_20G129000	GmSPX9	TF_motif_seq_0083	D3GMAUX28	728	-	tttatgAAATA	(Motif sequence only)
GLYMA_20G129000	GmSPX9	TF_motif_seq_0083	D3GMAUX28	855	-	ggaatcAAATA	(Motif sequence only)
GLYMA_09G128500	GmSPX-MFS1	TF_motif_seq_0083	D3GMAUX28	213	-	ataaaaAAATA	(Motif sequence only)
GLYMA_09G128500	GmSPX-MFS1	TF_motif_seq_0083	D3GMAUX28	251	-	aaaagaAAATA	(Motif sequence only)
GLYMA_09G128500	GmSPX-MFS1	TF_motif_seq_0083	D3GMAUX28	327	-	atatgaAAATA	(Motif sequence only)
GLYMA_09G128500	GmSPX-MFS1	TF_motif_seq_0083	D3GMAUX28	382	-	taaaatAAATA	(Motif sequence only)
GLYMA_09G128500	GmSPX-MFS1	TF_motif_seq_0083	D3GMAUX28	413	-	tcaaaaAAATA	(Motif sequence only)
GLYMA_09G128500	GmSPX-MFS1	TF_motif_seq_0083	D3GMAUX28	497	-	taaataAAATA	(Motif sequence only)
GLYMA_09G128500	GmSPX-MFS1	TF_motif_seq_0083	D3GMAUX28	784	+	TATTTaattta	(Motif sequence only)
GLYMA_09G128500	GmSPX-MFS1	TF_motif_seq_0083	D3GMAUX28	834	-	aaaaggAAATA	(Motif sequence only)
GLYMA_09G128500	GmSPX-MFS1	TF_motif_seq_0083	D3GMAUX28	888	-	tttaatAAATA	(Motif sequence only)
GLYMA_09G128500	GmSPX-MFS1	TF_motif_seq_0083	D3GMAUX28	1088	+	TATTTaattat	(Motif sequence only)
GLYMA_09G128500	GmSPX-MFS1	TF_motif_seq_0083	D3GMAUX28	2031	+	TATTTttgtaa	(Motif sequence only)
GLYMA_09G263400	GmSPX-MFS2	TF_motif_seq_0083	D3GMAUX28	121	-	taaaaaAAATA	(Motif sequence only)
GLYMA_09G263400	GmSPX-MFS2	TF_motif_seq_0083	D3GMAUX28	525	-	tttagtAAATA	(Motif sequence only)
GLYMA_09G263400	GmSPX-MFS2	TF_motif_seq_0083	D3GMAUX28	603	+	TATTTctttca	(Motif sequence only)
GLYMA_09G263400	GmSPX-MFS2	TF_motif_seq_0083	D3GMAUX28	699	-	tctaacAAATA	(Motif sequence only)
GLYMA_09G263400	GmSPX-MFS2	TF_motif_seq_0083	D3GMAUX28	721	+	TATTTttttat	(Motif sequence only)
GLYMA_09G263400	GmSPX-MFS2	TF_motif_seq_0083	D3GMAUX28	728	-	ttataaAAATA	(Motif sequence only)
GLYMA_09G263400	GmSPX-MFS2	TF_motif_seq_0083	D3GMAUX28	761	+	TATTTgatttt	(Motif sequence only)
GLYMA_09G263400	GmSPX-MFS2	TF_motif_seq_0083	D3GMAUX28	1064	-	atatgaAAATA	(Motif sequence only)
GLYMA_09G263400	GmSPX-MFS2	TF_motif_seq_0083	D3GMAUX28	1325	-	ttaaaaAAATA	(Motif sequence only)
GLYMA_09G263400	GmSPX-MFS2	TF_motif_seq_0083	D3GMAUX28	1620	+	TATTTacttta	(Motif sequence only)
GLYMA_09G263400	GmSPX-MFS2	TF_motif_seq_0083	D3GMAUX28	2565	-	ttcttcAAATA	(Motif sequence only)
GLYMA_09G263400	GmSPX-MFS2	TF_motif_seq_0083	D3GMAUX28	2737	+	TATTTgttaaa	(Motif sequence only)
GLYMA_09G263400	GmSPX-MFS2	TF_motif_seq_0083	D3GMAUX28	3231	+	TATTTgtttgc	(Motif sequence only)
GLYMA_09G263400	GmSPX-MFS2	TF_motif_seq_0083	D3GMAUX28	3533	+	TATTTcctcta	(Motif sequence only)
GLYMA_09G263400	GmSPX-MFS2	TF_motif_seq_0083	D3GMAUX28	4389	+	TATTTttttat	(Motif sequence only)
GLYMA_09G263400	GmSPX-MFS2	TF_motif_seq_0083	D3GMAUX28	4797	-	taaaggAAATA	(Motif sequence only)
GLYMA_09G263400	GmSPX-MFS2	TF_motif_seq_0083	D3GMAUX28	5066	+	TATTTatttaa	(Motif sequence only)
GLYMA_09G263400	GmSPX-MFS2	TF_motif_seq_0083	D3GMAUX28	5077	+	TATTTtctcaa	(Motif sequence only)
GLYMA_09G263400	GmSPX-MFS2	TF_motif_seq_0083	D3GMAUX28	5101	-	aaaaccAAATA	(Motif sequence only)
GLYMA_09G263400	GmSPX-MFS2	TF_motif_seq_0083	D3GMAUX28	5113	+	TATTTaattca	(Motif sequence only)
GLYMA_09G263400	GmSPX-MFS2	TF_motif_seq_0083	D3GMAUX28	5141	-	ttataaAAATA	(Motif sequence only)
GLYMA_09G263400	GmSPX-MFS2	TF_motif_seq_0083	D3GMAUX28	5903	+	TATTTacacaa	(Motif sequence only)
GLYMA_10G229900	GmSPX-MFS3	TF_motif_seq_0083	D3GMAUX28	218	-	tatagtAAATA	(Motif sequence only)
GLYMA_10G229900	GmSPX-MFS3	TF_motif_seq_0083	D3GMAUX28	1042	-	tgtaacAAATA	(Motif sequence only)
GLYMA_10G229900	GmSPX-MFS3	TF_motif_seq_0083	D3GMAUX28	1272	-	ctaattAAATA	(Motif sequence only)
GLYMA_10G229900	GmSPX-MFS3	TF_motif_seq_0083	D3GMAUX28	1449	-	ttgactAAATA	(Motif sequence only)
GLYMA_16G176100	GmSPX-MFS4	TF_motif_seq_0083	D3GMAUX28	25	+	TATTTaattca	(Motif sequence only)
GLYMA_16G176100	GmSPX-MFS4	TF_motif_seq_0083	D3GMAUX28	29	-	taattcAAATA	(Motif sequence only)
GLYMA_16G176100	GmSPX-MFS4	TF_motif_seq_0083	D3GMAUX28	166	-	agaagaAAATA	(Motif sequence only)
GLYMA_16G176100	GmSPX-MFS4	TF_motif_seq_0083	D3GMAUX28	190	-	tgaatgAAATA	(Motif sequence only)
GLYMA_16G176100	GmSPX-MFS4	TF_motif_seq_0083	D3GMAUX28	250	-	ttaacgAAATA	(Motif sequence only)
GLYMA_16G176100	GmSPX-MFS4	TF_motif_seq_0083	D3GMAUX28	413	+	TATTTtattaa	(Motif sequence only)
GLYMA_16G176100	GmSPX-MFS4	TF_motif_seq_0083	D3GMAUX28	416	-	tttattAAATA	(Motif sequence only)
GLYMA_16G176100	GmSPX-MFS4	TF_motif_seq_0083	D3GMAUX28	425	+	TATTTactata	(Motif sequence only)
GLYMA_16G176100	GmSPX-MFS4	TF_motif_seq_0083	D3GMAUX28	480	-	ttagaaAAATA	(Motif sequence only)
GLYMA_16G176100	GmSPX-MFS4	TF_motif_seq_0083	D3GMAUX28	578	-	ttaaatAAATA	(Motif sequence only)
GLYMA_16G176100	GmSPX-MFS4	TF_motif_seq_0083	D3GMAUX28	727	+	TATTTttttat	(Motif sequence only)
GLYMA_16G176100	GmSPX-MFS4	TF_motif_seq_0083	D3GMAUX28	767	+	TATTTatttaa	(Motif sequence only)
GLYMA_16G176100	GmSPX-MFS4	TF_motif_seq_0083	D3GMAUX28	1148	+	TATTTatgtaa	(Motif sequence only)
GLYMA_16G176100	GmSPX-MFS4	TF_motif_seq_0083	D3GMAUX28	1176	+	TATTTaattta	(Motif sequence only)
GLYMA_16G176100	GmSPX-MFS4	TF_motif_seq_0083	D3GMAUX28	1236	-	gaaatcAAATA	(Motif sequence only)
GLYMA_16G176100	GmSPX-MFS4	TF_motif_seq_0083	D3GMAUX28	1283	-	tttaatAAATA	(Motif sequence only)
GLYMA_16G176100	GmSPX-MFS4	TF_motif_seq_0083	D3GMAUX28	1299	+	TATTTtttaaa	(Motif sequence only)
GLYMA_16G176100	GmSPX-MFS4	TF_motif_seq_0083	D3GMAUX28	1366	-	ttcaacAAATA	(Motif sequence only)
GLYMA_18G228700	GmSPX-MFS5	TF_motif_seq_0083	D3GMAUX28	338	+	TATTTatttat	(Motif sequence only)
GLYMA_18G228700	GmSPX-MFS5	TF_motif_seq_0083	D3GMAUX28	631	+	TATTTttttaa	(Motif sequence only)
GLYMA_18G228700	GmSPX-MFS5	TF_motif_seq_0083	D3GMAUX28	658	+	TATTTacatat	(Motif sequence only)
GLYMA_18G228700	GmSPX-MFS5	TF_motif_seq_0083	D3GMAUX28	920	-	taaatgAAATA	(Motif sequence only)
GLYMA_18G228700	GmSPX-MFS5	TF_motif_seq_0083	D3GMAUX28	955	+	TATTTccttaa	(Motif sequence only)
GLYMA_18G228700	GmSPX-MFS5	TF_motif_seq_0083	D3GMAUX28	2534	+	TATTTtctttt	(Motif sequence only)
GLYMA_20G163400	GmSPX-MFS6	TF_motif_seq_0083	D3GMAUX28	153	-	tttaatAAATA	(Motif sequence only)
GLYMA_20G163400	GmSPX-MFS6	TF_motif_seq_0083	D3GMAUX28	207	-	atatgaAAATA	(Motif sequence only)
GLYMA_20G163400	GmSPX-MFS6	TF_motif_seq_0083	D3GMAUX28	1051	-	ctaattAAATA	(Motif sequence only)
GLYMA_03G214100	GmSPX-NLA1	TF_motif_seq_0083	D3GMAUX28	137	-	ttacacAAATA	(Motif sequence only)
GLYMA_03G214100	GmSPX-NLA1	TF_motif_seq_0083	D3GMAUX28	296	+	TATTTacttat	(Motif sequence only)
GLYMA_03G214100	GmSPX-NLA1	TF_motif_seq_0083	D3GMAUX28	310	-	taactcAAATA	(Motif sequence only)
GLYMA_03G214100	GmSPX-NLA1	TF_motif_seq_0083	D3GMAUX28	426	+	TATTTaattga	(Motif sequence only)
GLYMA_03G214100	GmSPX-NLA1	TF_motif_seq_0083	D3GMAUX28	1170	+	TATTTgaatta	(Motif sequence only)
GLYMA_03G214100	GmSPX-NLA1	TF_motif_seq_0083	D3GMAUX28	1264	-	ataattAAATA	(Motif sequence only)
GLYMA_03G214100	GmSPX-NLA1	TF_motif_seq_0083	D3GMAUX28	1329	+	TATTTttttaa	(Motif sequence only)
GLYMA_03G214100	GmSPX-NLA1	TF_motif_seq_0083	D3GMAUX28	1337	-	taaaatAAATA	(Motif sequence only)
GLYMA_10G018800	GmSPX-NLA2	TF_motif_seq_0083	D3GMAUX28	411	+	TATTTatttat	(Motif sequence only)
GLYMA_10G018800	GmSPX-NLA2	TF_motif_seq_0083	D3GMAUX28	532	-	tggagaAAATA	(Motif sequence only)
GLYMA_10G018800	GmSPX-NLA2	TF_motif_seq_0083	D3GMAUX28	695	+	TATTTcctata	(Motif sequence only)
GLYMA_10G018800	GmSPX-NLA2	TF_motif_seq_0083	D3GMAUX28	896	-	gaaagaAAATA	(Motif sequence only)
GLYMA_10G018800	GmSPX-NLA2	TF_motif_seq_0083	D3GMAUX28	1093	+	TATTTttttaa	(Motif sequence only)
GLYMA_10G018800	GmSPX-NLA2	TF_motif_seq_0083	D3GMAUX28	1155	+	TATTTctttta	(Motif sequence only)
GLYMA_10G018800	GmSPX-NLA2	TF_motif_seq_0083	D3GMAUX28	1198	+	TATTTatttta	(Motif sequence only)
GLYMA_10G018800	GmSPX-NLA2	TF_motif_seq_0083	D3GMAUX28	1224	-	tttaaaAAATA	(Motif sequence only)
GLYMA_10G018800	GmSPX-NLA2	TF_motif_seq_0083	D3GMAUX28	1340	+	TATTTatttta	(Motif sequence only)
GLYMA_10G018800	GmSPX-NLA2	TF_motif_seq_0083	D3GMAUX28	1537	-	gttggcAAATA	(Motif sequence only)
GLYMA_19G203000	GmSPX-NLA3	TF_motif_seq_0083	D3GMAUX28	347	-	ttaaaaAAATA	(Motif sequence only)
GLYMA_19G203000	GmSPX-NLA3	TF_motif_seq_0083	D3GMAUX28	492	+	TATTTccttcg	(Motif sequence only)
GLYMA_19G203000	GmSPX-NLA3	TF_motif_seq_0083	D3GMAUX28	541	-	taaaaaAAATA	(Motif sequence only)
GLYMA_19G203000	GmSPX-NLA3	TF_motif_seq_0083	D3GMAUX28	861	+	TATTTgggaaa	(Motif sequence only)
GLYMA_19G203000	GmSPX-NLA3	TF_motif_seq_0083	D3GMAUX28	863	-	tttgggAAATA	(Motif sequence only)
GLYMA_19G203000	GmSPX-NLA3	TF_motif_seq_0083	D3GMAUX28	1075	-	tttacaAAATA	(Motif sequence only)
GLYMA_19G203000	GmSPX-NLA3	TF_motif_seq_0083	D3GMAUX28	1104	-	aaaagaAAATA	(Motif sequence only)
GLYMA_19G203000	GmSPX-NLA3	TF_motif_seq_0083	D3GMAUX28	1290	-	ataaaaAAATA	(Motif sequence only)
GLYMA_19G203000	GmSPX-NLA3	TF_motif_seq_0083	D3GMAUX28	1358	-	ataaatAAATA	(Motif sequence only)
GLYMA_19G210900	GmSPX-NLA4	TF_motif_seq_0083	D3GMAUX28	281	+	TATTTattcaa	(Motif sequence only)
GLYMA_19G210900	GmSPX-NLA4	TF_motif_seq_0083	D3GMAUX28	586	-	ttgataAAATA	(Motif sequence only)
GLYMA_19G210900	GmSPX-NLA4	TF_motif_seq_0083	D3GMAUX28	636	+	TATTTatttaa	(Motif sequence only)
GLYMA_19G210900	GmSPX-NLA4	TF_motif_seq_0083	D3GMAUX28	900	+	TATTTatttat	(Motif sequence only)
GLYMA_19G210900	GmSPX-NLA4	TF_motif_seq_0083	D3GMAUX28	963	-	ttttacAAATA	(Motif sequence only)
GLYMA_19G210900	GmSPX-NLA4	TF_motif_seq_0083	D3GMAUX28	1103	-	ttagatAAATA	(Motif sequence only)
GLYMA_19G210900	GmSPX-NLA4	TF_motif_seq_0083	D3GMAUX28	1171	+	TATTTaattat	(Motif sequence only)
GLYMA_01G091800	GmSPX-PHO1;1	TF_motif_seq_0083	D3GMAUX28	508	-	gtatacAAATA	(Motif sequence only)
GLYMA_01G091800	GmSPX-PHO1;1	TF_motif_seq_0083	D3GMAUX28	590	+	TATTTtcaaaa	(Motif sequence only)
GLYMA_01G091800	GmSPX-PHO1;1	TF_motif_seq_0083	D3GMAUX28	648	-	ttcatgAAATA	(Motif sequence only)
GLYMA_01G091800	GmSPX-PHO1;1	TF_motif_seq_0083	D3GMAUX28	925	-	caaatcAAATA	(Motif sequence only)
GLYMA_01G091800	GmSPX-PHO1;1	TF_motif_seq_0083	D3GMAUX28	1779	-	ataaaaAAATA	(Motif sequence only)
GLYMA_20G031700	GmSPX-PHO1;10	TF_motif_seq_0083	D3GMAUX28	404	+	TATTTttttta	(Motif sequence only)
GLYMA_20G031700	GmSPX-PHO1;10	TF_motif_seq_0083	D3GMAUX28	498	+	TATTTtcttag	(Motif sequence only)
GLYMA_20G031700	GmSPX-PHO1;10	TF_motif_seq_0083	D3GMAUX28	781	+	TATTTatttat	(Motif sequence only)
GLYMA_20G031700	GmSPX-PHO1;10	TF_motif_seq_0083	D3GMAUX28	842	-	ttatccAAATA	(Motif sequence only)
GLYMA_20G031700	GmSPX-PHO1;10	TF_motif_seq_0083	D3GMAUX28	1273	+	TATTTatataa	(Motif sequence only)
GLYMA_20G031700	GmSPX-PHO1;10	TF_motif_seq_0083	D3GMAUX28	1532	-	attatcAAATA	(Motif sequence only)
GLYMA_20G032400	GmSPX-PHO1;11	TF_motif_seq_0083	D3GMAUX28	19	+	TATTTacccaa	(Motif sequence only)
GLYMA_20G032400	GmSPX-PHO1;11	TF_motif_seq_0083	D3GMAUX28	120	+	TATTTtaataa	(Motif sequence only)
GLYMA_20G032400	GmSPX-PHO1;11	TF_motif_seq_0083	D3GMAUX28	450	+	TATTTatataa	(Motif sequence only)
GLYMA_20G032400	GmSPX-PHO1;11	TF_motif_seq_0083	D3GMAUX28	638	-	ttagaaAAATA	(Motif sequence only)
GLYMA_20G032500	GmSPX-PHO1;12	TF_motif_seq_0083	D3GMAUX28	133	+	TATTTggatat	(Motif sequence only)
GLYMA_20G032500	GmSPX-PHO1;12	TF_motif_seq_0083	D3GMAUX28	360	+	TATTTgatcat	(Motif sequence only)
GLYMA_20G032500	GmSPX-PHO1;12	TF_motif_seq_0083	D3GMAUX28	488	+	TATTTtgttta	(Motif sequence only)
GLYMA_20G032500	GmSPX-PHO1;12	TF_motif_seq_0083	D3GMAUX28	533	+	TATTTagttaa	(Motif sequence only)
GLYMA_20G032500	GmSPX-PHO1;12	TF_motif_seq_0083	D3GMAUX28	547	+	TATTTtctgta	(Motif sequence only)
GLYMA_20G032500	GmSPX-PHO1;12	TF_motif_seq_0083	D3GMAUX28	603	-	ttaaaaAAATA	(Motif sequence only)
GLYMA_20G032500	GmSPX-PHO1;12	TF_motif_seq_0083	D3GMAUX28	719	+	TATTTatgtaa	(Motif sequence only)
GLYMA_20G032500	GmSPX-PHO1;12	TF_motif_seq_0083	D3GMAUX28	777	+	TATTTacgcaa	(Motif sequence only)
GLYMA_20G032500	GmSPX-PHO1;12	TF_motif_seq_0083	D3GMAUX28	811	-	taaaaaAAATA	(Motif sequence only)
GLYMA_20G032500	GmSPX-PHO1;12	TF_motif_seq_0083	D3GMAUX28	827	+	TATTTttttaa	(Motif sequence only)
GLYMA_20G032500	GmSPX-PHO1;12	TF_motif_seq_0083	D3GMAUX28	1103	+	TATTTttttaa	(Motif sequence only)
GLYMA_20G032500	GmSPX-PHO1;12	TF_motif_seq_0083	D3GMAUX28	1148	+	TATTTttttta	(Motif sequence only)
GLYMA_20G032500	GmSPX-PHO1;12	TF_motif_seq_0083	D3GMAUX28	1157	+	TATTTttttaa	(Motif sequence only)
GLYMA_20G032500	GmSPX-PHO1;12	TF_motif_seq_0083	D3GMAUX28	1343	+	TATTTttctaa	(Motif sequence only)
GLYMA_20G032500	GmSPX-PHO1;12	TF_motif_seq_0083	D3GMAUX28	1636	-	ttatcaAAATA	(Motif sequence only)
GLYMA_20G206900	GmSPX-PHO1;14	TF_motif_seq_0083	D3GMAUX28	55	+	TATTTgccttt	(Motif sequence only)
GLYMA_20G206900	GmSPX-PHO1;14	TF_motif_seq_0083	D3GMAUX28	798	+	TATTTtttcaa	(Motif sequence only)
GLYMA_20G206900	GmSPX-PHO1;14	TF_motif_seq_0083	D3GMAUX28	1045	+	TATTTttataa	(Motif sequence only)
GLYMA_20G206900	GmSPX-PHO1;14	TF_motif_seq_0083	D3GMAUX28	1151	-	ataatcAAATA	(Motif sequence only)
GLYMA_20G206900	GmSPX-PHO1;14	TF_motif_seq_0083	D3GMAUX28	1194	-	ttatatAAATA	(Motif sequence only)
GLYMA_20G206900	GmSPX-PHO1;14	TF_motif_seq_0083	D3GMAUX28	1286	-	ttaaaaAAATA	(Motif sequence only)
GLYMA_20G206900	GmSPX-PHO1;14	TF_motif_seq_0083	D3GMAUX28	1467	+	TATTTgcacac	(Motif sequence only)
GLYMA_02G003700	GmSPX-PHO1;2	TF_motif_seq_0083	D3GMAUX28	323	+	TATTTgttttt	(Motif sequence only)
GLYMA_02G003700	GmSPX-PHO1;2	TF_motif_seq_0083	D3GMAUX28	524	-	atattcAAATA	(Motif sequence only)
GLYMA_02G003700	GmSPX-PHO1;2	TF_motif_seq_0083	D3GMAUX28	675	+	TATTTggtaat	(Motif sequence only)
GLYMA_02G003700	GmSPX-PHO1;2	TF_motif_seq_0083	D3GMAUX28	861	-	ttgaaaAAATA	(Motif sequence only)
GLYMA_02G003700	GmSPX-PHO1;2	TF_motif_seq_0083	D3GMAUX28	894	-	gtaagaAAATA	(Motif sequence only)
GLYMA_02G003700	GmSPX-PHO1;2	TF_motif_seq_0083	D3GMAUX28	1159	+	TATTTttttat	(Motif sequence only)
GLYMA_02G003700	GmSPX-PHO1;2	TF_motif_seq_0083	D3GMAUX28	1282	+	TATTTatttat	(Motif sequence only)
GLYMA_02G003700	GmSPX-PHO1;2	TF_motif_seq_0083	D3GMAUX28	1309	+	TATTTcctttc	(Motif sequence only)
GLYMA_02G003700	GmSPX-PHO1;2	TF_motif_seq_0083	D3GMAUX28	1398	-	aaaagcAAATA	(Motif sequence only)
GLYMA_02G130200	GmSPX-PHO1;4	TF_motif_seq_0083	D3GMAUX28	1188	-	gctagcAAATA	(Motif sequence only)
GLYMA_07G228400	GmSPX-PHO1;5	TF_motif_seq_0083	D3GMAUX28	1229	+	TATTTattaaa	(Motif sequence only)
GLYMA_07G228400	GmSPX-PHO1;5	TF_motif_seq_0083	D3GMAUX28	1231	-	tttattAAATA	(Motif sequence only)
GLYMA_07G228400	GmSPX-PHO1;5	TF_motif_seq_0083	D3GMAUX28	1281	+	TATTTactaaa	(Motif sequence only)
GLYMA_07G228400	GmSPX-PHO1;5	TF_motif_seq_0083	D3GMAUX28	1382	-	ctaaaaAAATA	(Motif sequence only)
GLYMA_07G228400	GmSPX-PHO1;5	TF_motif_seq_0083	D3GMAUX28	1471	-	gaaagcAAATA	(Motif sequence only)
GLYMA_07G228400	GmSPX-PHO1;5	TF_motif_seq_0083	D3GMAUX28	1533	-	taaaaaAAATA	(Motif sequence only)
GLYMA_07G228400	GmSPX-PHO1;5	TF_motif_seq_0083	D3GMAUX28	1631	+	TATTTtgttca	(Motif sequence only)
GLYMA_09G235200	GmSPX-PHO1;6	TF_motif_seq_0083	D3GMAUX28	18	-	ttaattAAATA	(Motif sequence only)
GLYMA_09G235200	GmSPX-PHO1;6	TF_motif_seq_0083	D3GMAUX28	642	-	ttaaacAAATA	(Motif sequence only)
GLYMA_09G235200	GmSPX-PHO1;6	TF_motif_seq_0083	D3GMAUX28	1091	-	aaaagaAAATA	(Motif sequence only)
GLYMA_09G235200	GmSPX-PHO1;6	TF_motif_seq_0083	D3GMAUX28	1451	+	TATTTgattga	(Motif sequence only)
GLYMA_10G004800	GmSPX-PHO1;7	TF_motif_seq_0083	D3GMAUX28	271	+	TATTTtagtaa	(Motif sequence only)
GLYMA_10G004800	GmSPX-PHO1;7	TF_motif_seq_0083	D3GMAUX28	351	-	tttataAAATA	(Motif sequence only)
GLYMA_10G004800	GmSPX-PHO1;7	TF_motif_seq_0083	D3GMAUX28	360	+	TATTTtattat	(Motif sequence only)
GLYMA_10G004800	GmSPX-PHO1;7	TF_motif_seq_0083	D3GMAUX28	418	-	ttagatAAATA	(Motif sequence only)
GLYMA_10G004800	GmSPX-PHO1;7	TF_motif_seq_0083	D3GMAUX28	427	+	TATTTaaataa	(Motif sequence only)
GLYMA_10G004800	GmSPX-PHO1;7	TF_motif_seq_0083	D3GMAUX28	856	-	ttttgaAAATA	(Motif sequence only)
GLYMA_10G004800	GmSPX-PHO1;7	TF_motif_seq_0083	D3GMAUX28	936	+	TATTTatttaa	(Motif sequence only)
GLYMA_10G004800	GmSPX-PHO1;7	TF_motif_seq_0083	D3GMAUX28	940	+	TATTTaattaa	(Motif sequence only)
GLYMA_10G004800	GmSPX-PHO1;7	TF_motif_seq_0083	D3GMAUX28	1206	-	tttagtAAATA	(Motif sequence only)
GLYMA_10G004800	GmSPX-PHO1;7	TF_motif_seq_0083	D3GMAUX28	1236	+	TATTTttataa	(Motif sequence only)
GLYMA_10G183300	GmSPX-PHO1;8	TF_motif_seq_0083	D3GMAUX28	47	+	TATTTgttaaa	(Motif sequence only)
GLYMA_10G183300	GmSPX-PHO1;8	TF_motif_seq_0083	D3GMAUX28	77	-	ttatatAAATA	(Motif sequence only)
GLYMA_10G183300	GmSPX-PHO1;8	TF_motif_seq_0083	D3GMAUX28	106	-	tttaaaAAATA	(Motif sequence only)
GLYMA_10G183300	GmSPX-PHO1;8	TF_motif_seq_0083	D3GMAUX28	359	+	TATTTtcatac	(Motif sequence only)
GLYMA_10G183300	GmSPX-PHO1;8	TF_motif_seq_0083	D3GMAUX28	407	-	gaaaacAAATA	(Motif sequence only)
GLYMA_10G183300	GmSPX-PHO1;8	TF_motif_seq_0083	D3GMAUX28	544	-	ccacgcAAATA	(Motif sequence only)
GLYMA_10G183300	GmSPX-PHO1;8	TF_motif_seq_0083	D3GMAUX28	1163	-	ttcaacAAATA	(Motif sequence only)
GLYMA_10G183300	GmSPX-PHO1;8	TF_motif_seq_0083	D3GMAUX28	1225	+	TATTTgattca	(Motif sequence only)
GLYMA_10G183300	GmSPX-PHO1;8	TF_motif_seq_0083	D3GMAUX28	1318	-	ataacaAAATA	(Motif sequence only)
GLYMA_10G183300	GmSPX-PHO1;8	TF_motif_seq_0083	D3GMAUX28	1327	-	taaagtAAATA	(Motif sequence only)
GLYMA_10G183300	GmSPX-PHO1;8	TF_motif_seq_0083	D3GMAUX28	1443	+	TATTTgcacac	(Motif sequence only)
GLYMA_18G261900	GmSPX-PHO1;9	TF_motif_seq_0083	D3GMAUX28	116	-	ttaattAAATA	(Motif sequence only)
GLYMA_18G261900	GmSPX-PHO1;9	TF_motif_seq_0083	D3GMAUX28	608	-	gtaagaAAATA	(Motif sequence only)
GLYMA_18G261900	GmSPX-PHO1;9	TF_motif_seq_0083	D3GMAUX28	686	-	aaaagaAAATA	(Motif sequence only)
GLYMA_18G261900	GmSPX-PHO1;9	TF_motif_seq_0083	D3GMAUX28	728	-	gaaagaAAATA	(Motif sequence only)
GLYMA_18G261900	GmSPX-PHO1;9	TF_motif_seq_0083	D3GMAUX28	852	+	TATTTtcttct	(Motif sequence only)
GLYMA_04G067400	GmSPX2	TF_motif_seq_0088		2563	-	ttacttCAGCA	bZIP	AT4G02640
GLYMA_06G069000	GmSPX4	TF_motif_seq_0088		365	-	ttacctCAGCA	bZIP	AT4G02640
GLYMA_13G061700	GmSPX6	TF_motif_seq_0088		1614	-	tcacccCAGCA	bZIP	AT4G02640
GLYMA_20G129000	GmSPX9	TF_motif_seq_0088		373	+	TGCTGacgcta	bZIP	AT4G02640
GLYMA_09G263400	GmSPX-MFS2	TF_motif_seq_0088		5408	+	TGCTGatgaaa	bZIP	AT4G02640
GLYMA_09G263400	GmSPX-MFS2	TF_motif_seq_0088		5874	+	TGCTGccatta	bZIP	AT4G02640
GLYMA_18G228700	GmSPX-MFS5	TF_motif_seq_0088		1392	+	TGCTGacgaaa	bZIP	AT4G02640
GLYMA_20G163400	GmSPX-MFS6	TF_motif_seq_0088		1871	+	TGCTGatgaaa	bZIP	AT4G02640
GLYMA_19G210900	GmSPX-NLA4	TF_motif_seq_0088		1595	-	tttcttCAGCA	bZIP	AT4G02640
GLYMA_01G135500	GmSPX1	TF_motif_seq_0100	D2GMAUX28	255	-	atgaataTAAAT	(Motif sequence only)
GLYMA_01G135500	GmSPX1	TF_motif_seq_0100	D2GMAUX28	556	+	ATTTAtatattt	(Motif sequence only)
GLYMA_01G135500	GmSPX1	TF_motif_seq_0100	D2GMAUX28	765	-	aattattTAAAT	(Motif sequence only)
GLYMA_01G135500	GmSPX1	TF_motif_seq_0100	D2GMAUX28	769	+	ATTTAaattaat	(Motif sequence only)
GLYMA_01G135500	GmSPX1	TF_motif_seq_0100	D2GMAUX28	851	-	ttttagaTAAAT	(Motif sequence only)
GLYMA_01G135500	GmSPX1	TF_motif_seq_0100	D2GMAUX28	1023	-	attaataTAAAT	(Motif sequence only)
GLYMA_03G032400	GmSPX10	TF_motif_seq_0100	D2GMAUX28	607	-	aattattTAAAT	(Motif sequence only)
GLYMA_03G032400	GmSPX10	TF_motif_seq_0100	D2GMAUX28	684	-	ttttagaTAAAT	(Motif sequence only)
GLYMA_03G032400	GmSPX10	TF_motif_seq_0100	D2GMAUX28	852	-	attaataTAAAT	(Motif sequence only)
GLYMA_03G032400	GmSPX10	TF_motif_seq_0100	D2GMAUX28	1219	+	ATTTAcatatat	(Motif sequence only)
GLYMA_04G067400	GmSPX2	TF_motif_seq_0100	D2GMAUX28	510	-	atttcgaTAAAT	(Motif sequence only)
GLYMA_06G069000	GmSPX4	TF_motif_seq_0100	D2GMAUX28	126	+	ATTTAtattaag	(Motif sequence only)
GLYMA_06G069000	GmSPX4	TF_motif_seq_0100	D2GMAUX28	255	-	aataataTAAAT	(Motif sequence only)
GLYMA_13G061700	GmSPX6	TF_motif_seq_0100	D2GMAUX28	364	+	ATTTAtattaaa	(Motif sequence only)
GLYMA_13G061700	GmSPX6	TF_motif_seq_0100	D2GMAUX28	1151	-	attaattTAAAT	(Motif sequence only)
GLYMA_13G061700	GmSPX6	TF_motif_seq_0100	D2GMAUX28	1155	+	ATTTAaataatt	(Motif sequence only)
GLYMA_17G114700	GmSPX8	TF_motif_seq_0100	D2GMAUX28	853	-	attaattTAAAT	(Motif sequence only)
GLYMA_17G114700	GmSPX8	TF_motif_seq_0100	D2GMAUX28	857	+	ATTTAaataaat	(Motif sequence only)
GLYMA_17G114700	GmSPX8	TF_motif_seq_0100	D2GMAUX28	857	-	atttaaaTAAAT	(Motif sequence only)
GLYMA_09G128500	GmSPX-MFS1	TF_motif_seq_0100	D2GMAUX28	335	-	atatattTAAAT	(Motif sequence only)
GLYMA_09G128500	GmSPX-MFS1	TF_motif_seq_0100	D2GMAUX28	369	+	ATTTAttaaaat	(Motif sequence only)
GLYMA_09G128500	GmSPX-MFS1	TF_motif_seq_0100	D2GMAUX28	553	+	ATTTAgataaaa	(Motif sequence only)
GLYMA_09G128500	GmSPX-MFS1	TF_motif_seq_0100	D2GMAUX28	735	+	ATTTAtatgcat	(Motif sequence only)
GLYMA_09G263400	GmSPX-MFS2	TF_motif_seq_0100	D2GMAUX28	978	-	ttttagaTAAAT	(Motif sequence only)
GLYMA_09G263400	GmSPX-MFS2	TF_motif_seq_0100	D2GMAUX28	5139	+	ATTTAtaaaaat	(Motif sequence only)
GLYMA_16G176100	GmSPX-MFS4	TF_motif_seq_0100	D2GMAUX28	1127	+	ATTTAtatgcat	(Motif sequence only)
GLYMA_16G176100	GmSPX-MFS4	TF_motif_seq_0100	D2GMAUX28	1149	+	ATTTAtgtaatt	(Motif sequence only)
GLYMA_16G176100	GmSPX-MFS4	TF_motif_seq_0100	D2GMAUX28	1608	-	gttcataTAAAT	(Motif sequence only)
GLYMA_18G228700	GmSPX-MFS5	TF_motif_seq_0100	D2GMAUX28	913	-	attattaTAAAT	(Motif sequence only)
GLYMA_18G228700	GmSPX-MFS5	TF_motif_seq_0100	D2GMAUX28	1125	+	ATTTAtataatg	(Motif sequence only)
GLYMA_03G214100	GmSPX-NLA1	TF_motif_seq_0100	D2GMAUX28	1177	-	attattaTAAAT	(Motif sequence only)
GLYMA_03G214100	GmSPX-NLA1	TF_motif_seq_0100	D2GMAUX28	1232	+	ATTTAtctatat	(Motif sequence only)
GLYMA_03G214100	GmSPX-NLA1	TF_motif_seq_0100	D2GMAUX28	1248	+	ATTTAtaaaaaa	(Motif sequence only)
GLYMA_03G214100	GmSPX-NLA1	TF_motif_seq_0100	D2GMAUX28	1341	-	ataaataTAAAT	(Motif sequence only)
GLYMA_03G214100	GmSPX-NLA1	TF_motif_seq_0100	D2GMAUX28	1347	-	ataaataTAAAT	(Motif sequence only)
GLYMA_19G203000	GmSPX-NLA3	TF_motif_seq_0100	D2GMAUX28	854	+	ATTTAtatattt	(Motif sequence only)
GLYMA_19G203000	GmSPX-NLA3	TF_motif_seq_0100	D2GMAUX28	1352	-	attcttaTAAAT	(Motif sequence only)
GLYMA_19G210900	GmSPX-NLA4	TF_motif_seq_0100	D2GMAUX28	327	+	ATTTAaatatat	(Motif sequence only)
GLYMA_19G210900	GmSPX-NLA4	TF_motif_seq_0100	D2GMAUX28	610	-	ttttataTAAAT	(Motif sequence only)
GLYMA_19G210900	GmSPX-NLA4	TF_motif_seq_0100	D2GMAUX28	637	+	ATTTAtttaaaa	(Motif sequence only)
GLYMA_19G210900	GmSPX-NLA4	TF_motif_seq_0100	D2GMAUX28	683	+	ATTTAtaaaaaa	(Motif sequence only)
GLYMA_19G210900	GmSPX-NLA4	TF_motif_seq_0100	D2GMAUX28	838	-	agttaaaTAAAT	(Motif sequence only)
GLYMA_19G210900	GmSPX-NLA4	TF_motif_seq_0100	D2GMAUX28	1217	-	aataataTAAAT	(Motif sequence only)
GLYMA_20G031700	GmSPX-PHO1;10	TF_motif_seq_0100	D2GMAUX28	840	+	ATTTAtccaaat	(Motif sequence only)
GLYMA_20G031700	GmSPX-PHO1;10	TF_motif_seq_0100	D2GMAUX28	1274	+	ATTTAtataaaa	(Motif sequence only)
GLYMA_20G032400	GmSPX-PHO1;11	TF_motif_seq_0100	D2GMAUX28	57	-	tcttataTAAAT	(Motif sequence only)
GLYMA_20G032400	GmSPX-PHO1;11	TF_motif_seq_0100	D2GMAUX28	451	+	ATTTAtataatt	(Motif sequence only)
GLYMA_20G032400	GmSPX-PHO1;11	TF_motif_seq_0100	D2GMAUX28	1576	-	gttcataTAAAT	(Motif sequence only)
GLYMA_20G032500	GmSPX-PHO1;12	TF_motif_seq_0100	D2GMAUX28	720	+	ATTTAtgtaaac	(Motif sequence only)
GLYMA_20G032500	GmSPX-PHO1;12	TF_motif_seq_0100	D2GMAUX28	742	+	ATTTAttttaat	(Motif sequence only)
GLYMA_20G032500	GmSPX-PHO1;12	TF_motif_seq_0100	D2GMAUX28	861	+	ATTTAtaaaatt	(Motif sequence only)
GLYMA_20G206900	GmSPX-PHO1;14	TF_motif_seq_0100	D2GMAUX28	345	+	ATTTAtaaaaaa	(Motif sequence only)
GLYMA_20G206900	GmSPX-PHO1;14	TF_motif_seq_0100	D2GMAUX28	1192	+	ATTTAtataaat	(Motif sequence only)
GLYMA_20G206900	GmSPX-PHO1;14	TF_motif_seq_0100	D2GMAUX28	1192	-	atttataTAAAT	(Motif sequence only)
GLYMA_20G206900	GmSPX-PHO1;14	TF_motif_seq_0100	D2GMAUX28	1224	-	attaataTAAAT	(Motif sequence only)
GLYMA_02G003700	GmSPX-PHO1;2	TF_motif_seq_0100	D2GMAUX28	426	+	ATTTAtaaaaac	(Motif sequence only)
GLYMA_02G130200	GmSPX-PHO1;4	TF_motif_seq_0100	D2GMAUX28	222	+	ATTTAtataaaa	(Motif sequence only)
GLYMA_07G228400	GmSPX-PHO1;5	TF_motif_seq_0100	D2GMAUX28	1180	+	ATTTAtatattt	(Motif sequence only)
GLYMA_07G228400	GmSPX-PHO1;5	TF_motif_seq_0100	D2GMAUX28	1200	+	ATTTAattaaat	(Motif sequence only)
GLYMA_07G228400	GmSPX-PHO1;5	TF_motif_seq_0100	D2GMAUX28	1200	-	atttaatTAAAT	(Motif sequence only)
GLYMA_07G228400	GmSPX-PHO1;5	TF_motif_seq_0100	D2GMAUX28	1241	+	ATTTAaatatat	(Motif sequence only)
GLYMA_09G235200	GmSPX-PHO1;6	TF_motif_seq_0100	D2GMAUX28	45	-	acttgtaTAAAT	(Motif sequence only)
GLYMA_09G235200	GmSPX-PHO1;6	TF_motif_seq_0100	D2GMAUX28	147	-	ttttataTAAAT	(Motif sequence only)
GLYMA_10G004800	GmSPX-PHO1;7	TF_motif_seq_0100	D2GMAUX28	416	-	ttttagaTAAAT	(Motif sequence only)
GLYMA_10G004800	GmSPX-PHO1;7	TF_motif_seq_0100	D2GMAUX28	428	+	ATTTAaataaac	(Motif sequence only)
GLYMA_10G004800	GmSPX-PHO1;7	TF_motif_seq_0100	D2GMAUX28	539	+	ATTTAtattaat	(Motif sequence only)
GLYMA_10G004800	GmSPX-PHO1;7	TF_motif_seq_0100	D2GMAUX28	937	+	ATTTAtttaatt	(Motif sequence only)
GLYMA_10G183300	GmSPX-PHO1;8	TF_motif_seq_0100	D2GMAUX28	75	+	ATTTAtataaat	(Motif sequence only)
GLYMA_10G183300	GmSPX-PHO1;8	TF_motif_seq_0100	D2GMAUX28	75	-	atttataTAAAT	(Motif sequence only)
GLYMA_10G183300	GmSPX-PHO1;8	TF_motif_seq_0100	D2GMAUX28	478	-	ttttataTAAAT	(Motif sequence only)
GLYMA_18G261900	GmSPX-PHO1;9	TF_motif_seq_0100	D2GMAUX28	153	-	acttgtaTAAAT	(Motif sequence only)
GLYMA_18G261900	GmSPX-PHO1;9	TF_motif_seq_0100	D2GMAUX28	253	-	ttttataTAAAT	(Motif sequence only)
GLYMA_18G261900	GmSPX-PHO1;9	TF_motif_seq_0100	D2GMAUX28	1311	-	attaataTAAAT	(Motif sequence only)
GLYMA_03G032400	GmSPX10	TF_motif_seq_0105		1663	-	cccaaatTTTGG	MADS box; MIKC	AT5G13790
GLYMA_04G067400	GmSPX2	TF_motif_seq_0105		1985	+	CCAATttatggg	MADS box; MIKC	AT5G13790
GLYMA_06G069000	GmSPX4	TF_motif_seq_0105		859	+	CCAATttatggg	MADS box; MIKC	AT5G13790
GLYMA_13G061700	GmSPX6	TF_motif_seq_0105		581	-	ccacattTTAGG	MADS box; MIKC	AT5G13790
GLYMA_09G128500	GmSPX-MFS1	TF_motif_seq_0105		2184	+	CCTTTttaatgg	MADS box; MIKC	AT5G13790
GLYMA_09G128500	GmSPX-MFS1	TF_motif_seq_0105		2184	-	cctttttAATGG	MADS box; MIKC	AT5G13790
GLYMA_10G229900	GmSPX-MFS3	TF_motif_seq_0105		841	+	CCTTTacaaagg	MADS box; MIKC	AT5G13790
GLYMA_10G229900	GmSPX-MFS3	TF_motif_seq_0105		841	-	cctttacAAAGG	MADS box; MIKC	AT5G13790
GLYMA_16G176100	GmSPX-MFS4	TF_motif_seq_0105		2396	+	CCTTTttaatgg	MADS box; MIKC	AT5G13790
GLYMA_16G176100	GmSPX-MFS4	TF_motif_seq_0105		2396	-	cctttttAATGG	MADS box; MIKC	AT5G13790
GLYMA_20G163400	GmSPX-MFS6	TF_motif_seq_0105		940	+	CCTTTtcaaagg	MADS box; MIKC	AT5G13790
GLYMA_20G163400	GmSPX-MFS6	TF_motif_seq_0105		940	-	ccttttcAAAGG	MADS box; MIKC	AT5G13790
GLYMA_20G032400	GmSPX-PHO1;11	TF_motif_seq_0105		1126	+	CCATAatatagg	MADS box; MIKC	AT5G13790
GLYMA_20G032400	GmSPX-PHO1;11	TF_motif_seq_0105		1126	-	ccataatATAGG	MADS box; MIKC	AT5G13790
GLYMA_09G235200	GmSPX-PHO1;6	TF_motif_seq_0105		111	-	cctctaaATTGG	MADS box; MIKC	AT5G13790
GLYMA_03G032400	GmSPX10	TF_motif_seq_0107	CARGNCAT	1663	-	cccaaatTTTGG	(Motif sequence only)
GLYMA_04G067400	GmSPX2	TF_motif_seq_0107	CARGNCAT	1985	+	CCAATttatggg	(Motif sequence only)
GLYMA_06G069000	GmSPX4	TF_motif_seq_0107	CARGNCAT	859	+	CCAATttatggg	(Motif sequence only)
GLYMA_13G061700	GmSPX6	TF_motif_seq_0107	CARGNCAT	581	-	ccacattTTAGG	(Motif sequence only)
GLYMA_09G128500	GmSPX-MFS1	TF_motif_seq_0107	CARGNCAT	2184	+	CCTTTttaatgg	(Motif sequence only)
GLYMA_09G128500	GmSPX-MFS1	TF_motif_seq_0107	CARGNCAT	2184	-	cctttttAATGG	(Motif sequence only)
GLYMA_10G229900	GmSPX-MFS3	TF_motif_seq_0107	CARGNCAT	841	+	CCTTTacaaagg	(Motif sequence only)
GLYMA_10G229900	GmSPX-MFS3	TF_motif_seq_0107	CARGNCAT	841	-	cctttacAAAGG	(Motif sequence only)
GLYMA_16G176100	GmSPX-MFS4	TF_motif_seq_0107	CARGNCAT	2396	+	CCTTTttaatgg	(Motif sequence only)
GLYMA_16G176100	GmSPX-MFS4	TF_motif_seq_0107	CARGNCAT	2396	-	cctttttAATGG	(Motif sequence only)
GLYMA_20G163400	GmSPX-MFS6	TF_motif_seq_0107	CARGNCAT	940	+	CCTTTtcaaagg	(Motif sequence only)
GLYMA_20G163400	GmSPX-MFS6	TF_motif_seq_0107	CARGNCAT	940	-	ccttttcAAAGG	(Motif sequence only)
GLYMA_20G032400	GmSPX-PHO1;11	TF_motif_seq_0107	CARGNCAT	1126	+	CCATAatatagg	(Motif sequence only)
GLYMA_20G032400	GmSPX-PHO1;11	TF_motif_seq_0107	CARGNCAT	1126	-	ccataatATAGG	(Motif sequence only)
GLYMA_09G235200	GmSPX-PHO1;6	TF_motif_seq_0107	CARGNCAT	111	-	cctctaaATTGG	(Motif sequence only)
GLYMA_04G147600	GmSPX3	TF_motif_seq_0114	MREATCHS	19	+	TCTAAactttca	(Motif sequence only)
GLYMA_06G069000	GmSPX4	TF_motif_seq_0114	MREATCHS	477	-	gtgtagaTTAGA	(Motif sequence only)
GLYMA_03G214100	GmSPX-NLA1	TF_motif_seq_0114	MREATCHS	250	-	tgatagtTTAGA	(Motif sequence only)
GLYMA_19G203000	GmSPX-NLA3	TF_motif_seq_0114	MREATCHS	503	+	TCTAActttcct	(Motif sequence only)
GLYMA_19G203000	GmSPX-NLA3	TF_motif_seq_0114	MREATCHS	1145	+	TCTAAactcaca	(Motif sequence only)
GLYMA_01G091800	GmSPX-PHO1;1	TF_motif_seq_0114	MREATCHS	85	+	TCTAAactaata	(Motif sequence only)
GLYMA_10G183300	GmSPX-PHO1;8	TF_motif_seq_0114	MREATCHS	912	+	TCTAAtcaatca	(Motif sequence only)
GLYMA_10G183300	GmSPX-PHO1;8	TF_motif_seq_0114	MREATCHS	1547	+	TCTAAcacaaca	(Motif sequence only)
GLYMA_13G061700	GmSPX6	TF_motif_seq_0115	HY5AT	1401	-	tgttaagTGTCA	(Motif sequence only)
GLYMA_09G263400	GmSPX-MFS2	TF_motif_seq_0115	HY5AT	922	-	agtcatgTGTCA	(Motif sequence only)
GLYMA_09G263400	GmSPX-MFS2	TF_motif_seq_0115	HY5AT	2241	+	TGACActtggag	(Motif sequence only)
GLYMA_09G263400	GmSPX-MFS2	TF_motif_seq_0115	HY5AT	4914	-	tgataggTGTCA	(Motif sequence only)
GLYMA_20G163400	GmSPX-MFS6	TF_motif_seq_0115	HY5AT	99	-	gaccactTGTCA	(Motif sequence only)
GLYMA_19G210900	GmSPX-NLA4	TF_motif_seq_0115	HY5AT	1410	-	tggaaggTGTCA	(Motif sequence only)
GLYMA_17G114700	GmSPX8	TF_motif_seq_0120	JASE2ATOPR1	226	-	ttgatagtGTATG	(Motif sequence only)
GLYMA_20G129000	GmSPX9	TF_motif_seq_0120	JASE2ATOPR1	932	+	CATACtccttaaa	(Motif sequence only)
GLYMA_09G263400	GmSPX-MFS2	TF_motif_seq_0120	JASE2ATOPR1	5385	-	ttgtttatGTATG	(Motif sequence only)
GLYMA_20G032500	GmSPX-PHO1;12	TF_motif_seq_0120	JASE2ATOPR1	1445	+	CATACgacgctaa	(Motif sequence only)
GLYMA_07G228400	GmSPX-PHO1;5	TF_motif_seq_0120	JASE2ATOPR1	869	-	aggaagaaGTATG	(Motif sequence only)
GLYMA_09G235200	GmSPX-PHO1;6	TF_motif_seq_0120	JASE2ATOPR1	599	+	CATACctcatcca	(Motif sequence only)
GLYMA_01G135500	GmSPX1	TF_motif_seq_0131		323	+	CACAAttgccaaag	AP2	AT4G37750
GLYMA_03G032400	GmSPX10	TF_motif_seq_0131		142	+	CACAAttgccaaag	AP2	AT4G37750
GLYMA_04G147600	GmSPX3	TF_motif_seq_0131		958	-	cttaagaagATGTG	AP2	AT4G37750
GLYMA_18G228700	GmSPX-MFS5	TF_motif_seq_0131		484	+	CACATgtgcacacg	AP2	AT4G37750
GLYMA_19G203000	GmSPX-NLA3	TF_motif_seq_0131		1415	+	CACAAattccgaaa	AP2	AT4G37750
GLYMA_20G032400	GmSPX-PHO1;11	TF_motif_seq_0131		949	+	CACACttatccaag	AP2	AT4G37750
GLYMA_02G003700	GmSPX-PHO1;2	TF_motif_seq_0131		1554	+	CACAAgtaccctag	AP2	AT4G37750
GLYMA_02G130200	GmSPX-PHO1;4	TF_motif_seq_0131		714	+	CACAGattccaaca	AP2	AT4G37750
GLYMA_04G067400	GmSPX2	TF_motif_seq_0133	14BPATERD1	1357	-	ataacaataTAGTG	(Motif sequence only)
GLYMA_13G061700	GmSPX6	TF_motif_seq_0133	14BPATERD1	1097	+	CACTAaatttataa	(Motif sequence only)
GLYMA_10G229900	GmSPX-MFS3	TF_motif_seq_0133	14BPATERD1	46	+	CACTAtattattag	(Motif sequence only)
GLYMA_18G228700	GmSPX-MFS5	TF_motif_seq_0133	14BPATERD1	1612	-	ttttgaattTAGTG	(Motif sequence only)
GLYMA_03G214100	GmSPX-NLA1	TF_motif_seq_0133	14BPATERD1	619	-	ctgagagatTAGTG	(Motif sequence only)
GLYMA_01G091800	GmSPX-PHO1;1	TF_motif_seq_0133	14BPATERD1	192	-	ttggctagtTAGTG	(Motif sequence only)
GLYMA_20G032400	GmSPX-PHO1;11	TF_motif_seq_0133	14BPATERD1	1394	+	CACTAacttttcgt	(Motif sequence only)
GLYMA_20G032400	GmSPX-PHO1;11	TF_motif_seq_0133	14BPATERD1	1432	-	gtgattttcTAGTG	(Motif sequence only)
GLYMA_02G003700	GmSPX-PHO1;2	TF_motif_seq_0133	14BPATERD1	253	-	cttataattTAGTG	(Motif sequence only)
GLYMA_09G263400	GmSPX-MFS2	TF_motif_seq_0136		63	-	tatacttttAATGC	HD-ZIP	AT5G17320
GLYMA_09G263400	GmSPX-MFS2	TF_motif_seq_0136		1747	+	GCATTaaagcagaa	HD-ZIP	AT5G17320
GLYMA_02G003700	GmSPX-PHO1;2	TF_motif_seq_0136		300	-	tttgtttttAATGC	HD-ZIP	AT5G17320
GLYMA_01G135500	GmSPX1	TF_motif_seq_0146		1847	-	ttccttaaatTTTGG	C2H2	AT1G30970
GLYMA_03G032400	GmSPX10	TF_motif_seq_0146		1664	+	CCAAAttttggttgt	C2H2	AT1G30970
GLYMA_04G147600	GmSPX3	TF_motif_seq_0146		446	-	aaacacaactTTTGG	C2H2	AT1G30970
GLYMA_10G261900	GmSPX5	TF_motif_seq_0146		1727	+	CCAAAattcaacatt	C2H2	AT1G30970
GLYMA_13G166800	GmSPX7	TF_motif_seq_0146		662	+	CCAAAaatgaatttt	C2H2	AT1G30970
GLYMA_13G166800	GmSPX7	TF_motif_seq_0146		1230	-	aacatttataTTTGG	C2H2	AT1G30970
GLYMA_09G263400	GmSPX-MFS2	TF_motif_seq_0146		11	+	CCAAAtttttagcta	C2H2	AT1G30970
GLYMA_09G263400	GmSPX-MFS2	TF_motif_seq_0146		3242	+	CCAAAattgtatttt	C2H2	AT1G30970
GLYMA_18G228700	GmSPX-MFS5	TF_motif_seq_0146		2102	-	ttatttaaaaTTTGG	C2H2	AT1G30970
GLYMA_10G018800	GmSPX-NLA2	TF_motif_seq_0146		1388	+	CCAAAgtttatttat	C2H2	AT1G30970
GLYMA_20G031700	GmSPX-PHO1;10	TF_motif_seq_0146		117	-	aataaaaaaaTTTGG	C2H2	AT1G30970
GLYMA_20G032400	GmSPX-PHO1;11	TF_motif_seq_0146		26	+	CCAAAtttaaagaac	C2H2	AT1G30970
GLYMA_20G032400	GmSPX-PHO1;11	TF_motif_seq_0146		128	-	taagttacacTTTGG	C2H2	AT1G30970
GLYMA_07G228400	GmSPX-PHO1;5	TF_motif_seq_0146		1069	+	CCAAAattaatgtgt	C2H2	AT1G30970
GLYMA_04G067400	GmSPX2	TF_motif_seq_0151		1286	-	gggtgattgtAACGC	VOZ	AT2G42400
GLYMA_04G147600	GmSPX3	TF_motif_seq_0151		907	+	GCGTGtgtgatatcc	VOZ	AT2G42400
GLYMA_10G261900	GmSPX5	TF_motif_seq_0151		1123	-	accttcattgTACGC	VOZ	AT2G42400
GLYMA_13G061700	GmSPX6	TF_motif_seq_0151		50	+	GCGTTtttggaagcc	VOZ	AT2G42400
GLYMA_13G061700	GmSPX6	TF_motif_seq_0151		1353	+	GCGTCtaggttaccc	VOZ	AT2G42400
GLYMA_13G166800	GmSPX7	TF_motif_seq_0151		932	+	GCGTTaactcaactt	VOZ	AT2G42400
GLYMA_13G166800	GmSPX7	TF_motif_seq_0151		1606	+	GCGTAacggaaagcc	VOZ	AT2G42400
GLYMA_20G129000	GmSPX9	TF_motif_seq_0151		12	-	gaggtaccgaAACGC	VOZ	AT2G42400
GLYMA_09G128500	GmSPX-MFS1	TF_motif_seq_0151		1555	+	GCGTTtgttggtggc	VOZ	AT2G42400
GLYMA_09G263400	GmSPX-MFS2	TF_motif_seq_0151		238	-	acttctagacAACGC	VOZ	AT2G42400
GLYMA_09G263400	GmSPX-MFS2	TF_motif_seq_0151		1380	+	GCGTGtccgctactg	VOZ	AT2G42400
GLYMA_20G163400	GmSPX-MFS6	TF_motif_seq_0151		900	+	GCGTCccaacctggc	VOZ	AT2G42400
GLYMA_19G203000	GmSPX-NLA3	TF_motif_seq_0151		643	-	gggaagggttGACGC	VOZ	AT2G42400
GLYMA_19G203000	GmSPX-NLA3	TF_motif_seq_0151		715	-	ttgtaaatgtCACGC	VOZ	AT2G42400
GLYMA_02G130200	GmSPX-PHO1;4	TF_motif_seq_0151		19	+	GCGTAtctttgagac	VOZ	AT2G42400
GLYMA_07G228400	GmSPX-PHO1;5	TF_motif_seq_0151		562	+	GCGTTgaagtcgtgc	VOZ	AT2G42400
GLYMA_07G228400	GmSPX-PHO1;5	TF_motif_seq_0151		580	-	gcgatagataCACGC	VOZ	AT2G42400
GLYMA_18G261900	GmSPX-PHO1;9	TF_motif_seq_0151		379	-	ctgtaaagtaAACGC	VOZ	AT2G42400
GLYMA_04G067400	GmSPX2	TF_motif_seq_0154	LREBOX2PSRBCS3	872	-	aaatttatccACACA	(Motif sequence only)
GLYMA_13G166800	GmSPX7	TF_motif_seq_0154	LREBOX2PSRBCS3	739	+	TGTGTtgtgattatc	(Motif sequence only)
GLYMA_09G263400	GmSPX-MFS2	TF_motif_seq_0154	LREBOX2PSRBCS3	418	+	TGTGTtttaaaaatg	(Motif sequence only)
GLYMA_20G206900	GmSPX-PHO1;14	TF_motif_seq_0154	LREBOX2PSRBCS3	924	-	cacatttctcACACA	(Motif sequence only)
GLYMA_13G061700	GmSPX6	TF_motif_seq_0156	AGATCONSENSUS	665	+	TTTCCcccattggaa	(Motif sequence only)
GLYMA_13G061700	GmSPX6	TF_motif_seq_0156	AGATCONSENSUS	666	-	ttcccccattGGAAA	(Motif sequence only)
GLYMA_20G129000	GmSPX9	TF_motif_seq_0156	AGATCONSENSUS	1077	+	TTACCtgtattggat	(Motif sequence only)
GLYMA_09G263400	GmSPX-MFS2	TF_motif_seq_0156	AGATCONSENSUS	3446	-	tgcccctaatGGAAA	(Motif sequence only)
GLYMA_20G032500	GmSPX-PHO1;12	TF_motif_seq_0156	AGATCONSENSUS	790	-	aaccaatactGGTAA	(Motif sequence only)
GLYMA_01G135500	GmSPX1	TF_motif_seq_0164	ELEMENT2GMLBC3	594	+	CTTAActtactaatct	(Motif sequence only)
GLYMA_03G032400	GmSPX10	TF_motif_seq_0164	ELEMENT2GMLBC3	424	+	CTTAActtactaatat	(Motif sequence only)
GLYMA_03G032400	GmSPX10	TF_motif_seq_0164	ELEMENT2GMLBC3	746	+	CTTAAatactatatta	(Motif sequence only)
GLYMA_04G147600	GmSPX3	TF_motif_seq_0164	ELEMENT2GMLBC3	1157	+	CTTAAaatattcagtc	(Motif sequence only)
GLYMA_10G261900	GmSPX5	TF_motif_seq_0164	ELEMENT2GMLBC3	129	-	aaagaaggcatTTAAG	(Motif sequence only)
GLYMA_13G061700	GmSPX6	TF_motif_seq_0164	ELEMENT2GMLBC3	537	+	CTTAAattctatatta	(Motif sequence only)
GLYMA_09G128500	GmSPX-MFS1	TF_motif_seq_0164	ELEMENT2GMLBC3	473	-	acacaaaaaaaTTAAG	(Motif sequence only)
GLYMA_16G176100	GmSPX-MFS4	TF_motif_seq_0164	ELEMENT2GMLBC3	794	-	aatttaattaaTTAAG	(Motif sequence only)
GLYMA_16G176100	GmSPX-MFS4	TF_motif_seq_0164	ELEMENT2GMLBC3	1199	+	CTTAAttttcatattt	(Motif sequence only)
GLYMA_03G214100	GmSPX-NLA1	TF_motif_seq_0164	ELEMENT2GMLBC3	1132	+	CTTAAataatatagat	(Motif sequence only)
GLYMA_10G018800	GmSPX-NLA2	TF_motif_seq_0164	ELEMENT2GMLBC3	600	-	aataaaaaaaaTTAAG	(Motif sequence only)
GLYMA_10G018800	GmSPX-NLA2	TF_motif_seq_0164	ELEMENT2GMLBC3	1190	+	CTTAAatttatttatt	(Motif sequence only)
GLYMA_19G203000	GmSPX-NLA3	TF_motif_seq_0164	ELEMENT2GMLBC3	1179	-	ctataaaaaacTTAAG	(Motif sequence only)
GLYMA_19G210900	GmSPX-NLA4	TF_motif_seq_0164	ELEMENT2GMLBC3	1053	+	CTTAAaataattttat	(Motif sequence only)
GLYMA_20G031700	GmSPX-PHO1;10	TF_motif_seq_0164	ELEMENT2GMLBC3	857	+	CTTAAactattattct	(Motif sequence only)
GLYMA_20G206900	GmSPX-PHO1;14	TF_motif_seq_0164	ELEMENT2GMLBC3	903	+	CTTAAaaaaattatat	(Motif sequence only)
GLYMA_02G003700	GmSPX-PHO1;2	TF_motif_seq_0164	ELEMENT2GMLBC3	713	+	CTTAAatttatctttt	(Motif sequence only)
GLYMA_04G067400	GmSPX2	TF_motif_seq_0167	C1GMAUX28	440	-	taaatcatttgTTTCA	(Motif sequence only)
GLYMA_01G091800	GmSPX-PHO1;1	TF_motif_seq_0167	C1GMAUX28	556	-	tcactttctgtTTTCA	(Motif sequence only)
GLYMA_02G003700	GmSPX-PHO1;2	TF_motif_seq_0167	C1GMAUX28	762	-	taattcactttTTTCA	(Motif sequence only)
GLYMA_04G147600	GmSPX3	TF_motif_seq_0168	AGAMOUSATCONSENSUS	1310	+	TTGCCatgtaatgtaa	(Motif sequence only)
GLYMA_13G061700	GmSPX6	TF_motif_seq_0168	AGAMOUSATCONSENSUS	665	+	TTTCCcccattggaaa	(Motif sequence only)
GLYMA_13G061700	GmSPX6	TF_motif_seq_0168	AGAMOUSATCONSENSUS	665	-	tttcccccattGGAAA	(Motif sequence only)
GLYMA_09G128500	GmSPX-MFS1	TF_motif_seq_0168	AGAMOUSATCONSENSUS	587	+	TTTCCcataggagaaa	(Motif sequence only)
GLYMA_09G128500	GmSPX-MFS1	TF_motif_seq_0168	AGAMOUSATCONSENSUS	1399	-	ttccttcttttGGTAA	(Motif sequence only)
GLYMA_09G128500	GmSPX-MFS1	TF_motif_seq_0168	AGAMOUSATCONSENSUS	2231	+	TTTCCcattgctgaaa	(Motif sequence only)
GLYMA_09G263400	GmSPX-MFS2	TF_motif_seq_0168	AGAMOUSATCONSENSUS	1677	-	tttcattttcaGGTAA	(Motif sequence only)
GLYMA_09G263400	GmSPX-MFS2	TF_motif_seq_0168	AGAMOUSATCONSENSUS	3445	+	TTGCCcctaatggaaa	(Motif sequence only)
GLYMA_09G263400	GmSPX-MFS2	TF_motif_seq_0168	AGAMOUSATCONSENSUS	3445	-	ttgcccctaatGGAAA	(Motif sequence only)
GLYMA_10G229900	GmSPX-MFS3	TF_motif_seq_0168	AGAMOUSATCONSENSUS	210	+	TTTCCatatatagtaa	(Motif sequence only)
GLYMA_10G229900	GmSPX-MFS3	TF_motif_seq_0168	AGAMOUSATCONSENSUS	1165	-	tttcttttataGGAAA	(Motif sequence only)
GLYMA_16G176100	GmSPX-MFS4	TF_motif_seq_0168	AGAMOUSATCONSENSUS	2443	+	TTTCCaattgctgaaa	(Motif sequence only)
GLYMA_20G032400	GmSPX-PHO1;11	TF_motif_seq_0168	AGAMOUSATCONSENSUS	335	-	ttccttctagtGGCAA	(Motif sequence only)
GLYMA_04G067400	GmSPX2	TF_motif_seq_0169		988	-	tttcgtttaatAGAAA	(Others)	U81368;U81369;U81370
GLYMA_13G061700	GmSPX6	TF_motif_seq_0169		665	+	TTTCCcccattggaaa	(Others)	U81368;U81369;U81370
GLYMA_13G061700	GmSPX6	TF_motif_seq_0169		665	-	tttcccccattGGAAA	(Others)	U81368;U81369;U81370
GLYMA_13G166800	GmSPX7	TF_motif_seq_0169		696	+	TTTCTaacattattaa	(Others)	U81368;U81369;U81370
GLYMA_17G114700	GmSPX8	TF_motif_seq_0169		165	+	TTTCTaatactacaaa	(Others)	U81368;U81369;U81370
GLYMA_09G128500	GmSPX-MFS1	TF_motif_seq_0169		970	-	gttcaattaatAGAAA	(Others)	U81368;U81369;U81370
GLYMA_09G128500	GmSPX-MFS1	TF_motif_seq_0169		1399	-	ttccttcttttGGTAA	(Others)	U81368;U81369;U81370
GLYMA_09G263400	GmSPX-MFS2	TF_motif_seq_0169		2497	+	TTACTttatatagaaa	(Others)	U81368;U81369;U81370
GLYMA_09G263400	GmSPX-MFS2	TF_motif_seq_0169		2497	-	ttactttatatAGAAA	(Others)	U81368;U81369;U81370
GLYMA_09G263400	GmSPX-MFS2	TF_motif_seq_0169		2840	+	TTTCTatatgtgtgaa	(Others)	U81368;U81369;U81370
GLYMA_09G263400	GmSPX-MFS2	TF_motif_seq_0169		3445	-	ttgcccctaatGGAAA	(Others)	U81368;U81369;U81370
GLYMA_10G229900	GmSPX-MFS3	TF_motif_seq_0169		210	+	TTTCCatatatagtaa	(Others)	U81368;U81369;U81370
GLYMA_10G229900	GmSPX-MFS3	TF_motif_seq_0169		210	-	tttccatatatAGTAA	(Others)	U81368;U81369;U81370
GLYMA_10G229900	GmSPX-MFS3	TF_motif_seq_0169		1253	+	TTACTatataaagtaa	(Others)	U81368;U81369;U81370
GLYMA_10G229900	GmSPX-MFS3	TF_motif_seq_0169		1253	-	ttactatataaAGTAA	(Others)	U81368;U81369;U81370
GLYMA_16G176100	GmSPX-MFS4	TF_motif_seq_0169		2443	+	TTTCCaattgctgaaa	(Others)	U81368;U81369;U81370
GLYMA_20G163400	GmSPX-MFS6	TF_motif_seq_0169		330	+	TTTCTatatatagtaa	(Others)	U81368;U81369;U81370
GLYMA_20G163400	GmSPX-MFS6	TF_motif_seq_0169		330	-	tttctatatatAGTAA	(Others)	U81368;U81369;U81370
GLYMA_20G032400	GmSPX-PHO1;11	TF_motif_seq_0169		532	-	tcactaacaatAGTAA	(Others)	U81368;U81369;U81370
GLYMA_20G032400	GmSPX-PHO1;11	TF_motif_seq_0169		1038	-	tttttattattAGAAA	(Others)	U81368;U81369;U81370
GLYMA_20G032500	GmSPX-PHO1;12	TF_motif_seq_0169		322	+	TTTCTatttttcaaaa	(Others)	U81368;U81369;U81370
GLYMA_07G228400	GmSPX-PHO1;5	TF_motif_seq_0169		143	+	TTTCTacaattagaca	(Others)	U81368;U81369;U81370
GLYMA_20G206900	GmSPX-PHO1;14	TF_motif_seq_0178	CARG2ATAP3	811	+	CTTACcattcagatatga	(Motif sequence only)
GLYMA_01G135500	GmSPX1	TF_motif_seq_0179	CARG3ATAP3	1262	-	ggaactcaaaaaaGAAAG	(Motif sequence only)
GLYMA_10G229900	GmSPX-MFS3	TF_motif_seq_0179	CARG3ATAP3	1725	-	gttactgatgaaaGAAAG	(Motif sequence only)
GLYMA_20G032500	GmSPX-PHO1;12	TF_motif_seq_0179	CARG3ATAP3	321	+	CTTTCtatttttcaaaat	(Motif sequence only)
GLYMA_18G261900	GmSPX-PHO1;9	TF_motif_seq_0179	CARG3ATAP3	1505	+	CTTTCcttttttgtttaa	(Motif sequence only)
GLYMA_17G114700	GmSPX8	TF_motif_seq_0180	GAGAGMGSA1	1439	+	GAGAGagagaggaataaa	(Motif sequence only)
GLYMA_17G114700	GmSPX8	TF_motif_seq_0180	GAGAGMGSA1	1533	-	caccgctccctctCTCTC	(Motif sequence only)
GLYMA_09G263400	GmSPX-MFS2	TF_motif_seq_0180	GAGAGMGSA1	5525	-	actttctgattctCTCTC	(Motif sequence only)
GLYMA_20G163400	GmSPX-MFS6	TF_motif_seq_0180	GAGAGMGSA1	422	-	ttttacactctcaCTCTC	(Motif sequence only)
GLYMA_20G032500	GmSPX-PHO1;12	TF_motif_seq_0180	GAGAGMGSA1	1229	+	GAGAGtgagagaaagctt	(Motif sequence only)
GLYMA_09G235200	GmSPX-PHO1;6	TF_motif_seq_0180	GAGAGMGSA1	1568	-	ggtatctctcattCTCTC	(Motif sequence only)
GLYMA_04G067400	GmSPX2	TF_motif_seq_0181	CARG1ATAP3	791	-	ttttaaatataagTAAAC	(Motif sequence only)
GLYMA_04G067400	GmSPX2	TF_motif_seq_0181	CARG1ATAP3	926	-	ttttaaatataagTAAAC	(Motif sequence only)
GLYMA_04G067400	GmSPX2	TF_motif_seq_0181	CARG1ATAP3	1089	-	tttttctttcctaTAAAC	(Motif sequence only)
GLYMA_04G067400	GmSPX2	TF_motif_seq_0181	CARG1ATAP3	1585	-	ttacccatttttaTAAAC	(Motif sequence only)
GLYMA_20G163400	GmSPX-MFS6	TF_motif_seq_0181	CARG1ATAP3	224	-	tttatatattatgTAAAC	(Motif sequence only)
GLYMA_10G018800	GmSPX-NLA2	TF_motif_seq_0181	CARG1ATAP3	482	-	ttttagattcaatTAAAC	(Motif sequence only)
GLYMA_20G032500	GmSPX-PHO1;12	TF_motif_seq_0181	CARG1ATAP3	714	-	tgaattatttatgTAAAC	(Motif sequence only)
GLYMA_20G032500	GmSPX-PHO1;12	TF_motif_seq_0181	CARG1ATAP3	1428	-	ttttcaaattactTAAAC	(Motif sequence only)
GLYMA_09G235200	GmSPX-PHO1;6	TF_motif_seq_0181	CARG1ATAP3	420	+	GTTTAcaaaaatctaaaa	(Motif sequence only)
GLYMA_18G261900	GmSPX-PHO1;9	TF_motif_seq_0181	CARG1ATAP3	715	+	GTTTAgatagaaggaaag	(Motif sequence only)
GLYMA_04G067400	GmSPX2	TF_motif_seq_0182	AGL2ATCONSENSUS	1585	+	ttacCCATTtttataaac	(Motif sequence only)
GLYMA_09G128500	GmSPX-MFS1	TF_motif_seq_0182	AGL2ATCONSENSUS	1491	-	ttaattattATTGGcatc	(Motif sequence only)
GLYMA_10G229900	GmSPX-MFS3	TF_motif_seq_0182	AGL2ATCONSENSUS	209	+	gtttCCATAtatagtaaa	(Motif sequence only)
GLYMA_10G229900	GmSPX-MFS3	TF_motif_seq_0182	AGL2ATCONSENSUS	911	-	tttattaaaAATGGatag	(Motif sequence only)
GLYMA_16G176100	GmSPX-MFS4	TF_motif_seq_0182	AGL2ATCONSENSUS	688	-	ttttacaatTTTGGttaa	(Motif sequence only)
GLYMA_10G018800	GmSPX-NLA2	TF_motif_seq_0182	AGL2ATCONSENSUS	854	+	ttatCCATTggttgacac	(Motif sequence only)
GLYMA_19G203000	GmSPX-NLA3	TF_motif_seq_0182	AGL2ATCONSENSUS	854	-	atttatataTTTGGgaaa	(Motif sequence only)
GLYMA_20G032500	GmSPX-PHO1;12	TF_motif_seq_0182	AGL2ATCONSENSUS	788	+	caaaCCAATactggtaag	(Motif sequence only)
GLYMA_20G032500	GmSPX-PHO1;12	TF_motif_seq_0182	AGL2ATCONSENSUS	1065	+	tcaaCCATTattggtttt	(Motif sequence only)
GLYMA_20G032500	GmSPX-PHO1;12	TF_motif_seq_0182	AGL2ATCONSENSUS	1065	-	tcaaccattATTGGtttt	(Motif sequence only)
GLYMA_20G206900	GmSPX-PHO1;14	TF_motif_seq_0182	AGL2ATCONSENSUS	1384	+	tcaaCCAATaatataaaa	(Motif sequence only)
GLYMA_13G061700	GmSPX6	TF_motif_seq_0183	AGL1ATCONSENSUS	664	+	atttcccccattGGAAAt	(Motif sequence only)
GLYMA_13G061700	GmSPX6	TF_motif_seq_0183	AGL1ATCONSENSUS	664	-	aTTTCCcccattggaaat	(Motif sequence only)
GLYMA_09G128500	GmSPX-MFS1	TF_motif_seq_0183	AGL1ATCONSENSUS	586	-	cTTTCCcataggagaaac	(Motif sequence only)
GLYMA_09G128500	GmSPX-MFS1	TF_motif_seq_0183	AGL1ATCONSENSUS	1398	+	cttccttcttttGGTAAt	(Motif sequence only)
GLYMA_09G128500	GmSPX-MFS1	TF_motif_seq_0183	AGL1ATCONSENSUS	2230	-	cTTTCCcattgctgaaag	(Motif sequence only)
GLYMA_09G263400	GmSPX-MFS2	TF_motif_seq_0183	AGL1ATCONSENSUS	1676	+	ttttcattttcaGGTAAa	(Motif sequence only)
GLYMA_09G263400	GmSPX-MFS2	TF_motif_seq_0183	AGL1ATCONSENSUS	3444	+	cttgcccctaatGGAAAg	(Motif sequence only)
GLYMA_10G229900	GmSPX-MFS3	TF_motif_seq_0183	AGL1ATCONSENSUS	209	-	gTTTCCatatatagtaaa	(Motif sequence only)
GLYMA_10G229900	GmSPX-MFS3	TF_motif_seq_0183	AGL1ATCONSENSUS	1164	+	ttttcttttataGGAAAc	(Motif sequence only)
GLYMA_16G176100	GmSPX-MFS4	TF_motif_seq_0183	AGL1ATCONSENSUS	2442	-	cTTTCCaattgctgaaag	(Motif sequence only)
GLYMA_13G061700	GmSPX6	TF_motif_seq_0188	UPRMOTIFIIAT	1565	-	CGTGGaactttcaactgtg	(Motif sequence only)
GLYMA_09G128500	GmSPX-MFS1	TF_motif_seq_0188	UPRMOTIFIIAT	1294	+	gcggctattgcacaCCACG	(Motif sequence only)
GLYMA_10G229900	GmSPX-MFS3	TF_motif_seq_0188	UPRMOTIFIIAT	696	-	CGTGGggtcggttattagg	(Motif sequence only)
GLYMA_10G229900	GmSPX-MFS3	TF_motif_seq_0188	UPRMOTIFIIAT	1534	-	CGTGGgttcttattcctgc	(Motif sequence only)
GLYMA_09G235200	GmSPX-PHO1;6	TF_motif_seq_0188	UPRMOTIFIIAT	786	-	CGTGGagtatggtgttggt	(Motif sequence only)
GLYMA_10G183300	GmSPX-PHO1;8	TF_motif_seq_0188	UPRMOTIFIIAT	312	+	tcatagcaaatctgCCACG	(Motif sequence only)
GLYMA_01G135500	GmSPX1	TF_motif_seq_0191	C2GMAUX28	860	-	aatgcaaatttattaTTATT	(Motif sequence only)
GLYMA_01G135500	GmSPX1	TF_motif_seq_0191	C2GMAUX28	863	-	gcaaatttattattaTTATT	(Motif sequence only)
GLYMA_01G135500	GmSPX1	TF_motif_seq_0191	C2GMAUX28	1087	+	AATAAttttttttataaaaa	(Motif sequence only)
GLYMA_01G135500	GmSPX1	TF_motif_seq_0191	C2GMAUX28	1349	+	AATAAaaagtaaaaaaaaaa	(Motif sequence only)
GLYMA_03G032400	GmSPX10	TF_motif_seq_0191	C2GMAUX28	594	-	tttaaaatattataaTTATT	(Motif sequence only)
GLYMA_03G032400	GmSPX10	TF_motif_seq_0191	C2GMAUX28	603	-	ttataattatttaaaTTATT	(Motif sequence only)
GLYMA_03G032400	GmSPX10	TF_motif_seq_0191	C2GMAUX28	835	-	tatcattagttaataTTATT	(Motif sequence only)
GLYMA_03G032400	GmSPX10	TF_motif_seq_0191	C2GMAUX28	1637	-	actatcatattattaTTATT	(Motif sequence only)
GLYMA_04G067400	GmSPX2	TF_motif_seq_0191	C2GMAUX28	1301	+	AATAAtaatgatgataatgt	(Motif sequence only)
GLYMA_04G067400	GmSPX2	TF_motif_seq_0191	C2GMAUX28	1304	+	AATAAtgatgataatgtata	(Motif sequence only)
GLYMA_04G067400	GmSPX2	TF_motif_seq_0191	C2GMAUX28	1432	+	AATAAgtataaaaataattt	(Motif sequence only)
GLYMA_04G147600	GmSPX3	TF_motif_seq_0191	C2GMAUX28	1388	-	aatatactcttgttcTTATT	(Motif sequence only)
GLYMA_06G069000	GmSPX4	TF_motif_seq_0191	C2GMAUX28	252	+	AATAAtaatataaatcttta	(Motif sequence only)
GLYMA_10G261900	GmSPX5	TF_motif_seq_0191	C2GMAUX28	258	+	AATAAatattaaaataattc	(Motif sequence only)
GLYMA_13G166800	GmSPX7	TF_motif_seq_0191	C2GMAUX28	772	-	tatgttattttttaaTTATT	(Motif sequence only)
GLYMA_13G166800	GmSPX7	TF_motif_seq_0191	C2GMAUX28	775	-	gttattttttaattaTTATT	(Motif sequence only)
GLYMA_13G166800	GmSPX7	TF_motif_seq_0191	C2GMAUX28	810	-	tctatgttttttttcTTATT	(Motif sequence only)
GLYMA_13G166800	GmSPX7	TF_motif_seq_0191	C2GMAUX28	841	-	aaatattaattattaTTATT	(Motif sequence only)
GLYMA_13G166800	GmSPX7	TF_motif_seq_0191	C2GMAUX28	844	-	tattaattattattaTTATT	(Motif sequence only)
GLYMA_13G166800	GmSPX7	TF_motif_seq_0191	C2GMAUX28	847	-	taattattattattaTTATT	(Motif sequence only)
GLYMA_17G114700	GmSPX8	TF_motif_seq_0191	C2GMAUX28	923	-	tatttgtttttttaaTTATT	(Motif sequence only)
GLYMA_17G114700	GmSPX8	TF_motif_seq_0191	C2GMAUX28	926	-	ttgtttttttaattaTTATT	(Motif sequence only)
GLYMA_17G114700	GmSPX8	TF_motif_seq_0191	C2GMAUX28	1120	-	tatatttttctacttTTATT	(Motif sequence only)
GLYMA_17G114700	GmSPX8	TF_motif_seq_0191	C2GMAUX28	1642	-	aaattatttttcttgTTATT	(Motif sequence only)
GLYMA_09G128500	GmSPX-MFS1	TF_motif_seq_0191	C2GMAUX28	258	+	AATAAaaaatgtaatatatc	(Motif sequence only)
GLYMA_09G128500	GmSPX-MFS1	TF_motif_seq_0191	C2GMAUX28	841	+	AATAAaattaaatataacta	(Motif sequence only)
GLYMA_09G128500	GmSPX-MFS1	TF_motif_seq_0191	C2GMAUX28	1072	-	attttttatatattaTTATT	(Motif sequence only)
GLYMA_09G128500	GmSPX-MFS1	TF_motif_seq_0191	C2GMAUX28	1122	+	AATAAttaagtgaataaaaa	(Motif sequence only)
GLYMA_09G128500	GmSPX-MFS1	TF_motif_seq_0191	C2GMAUX28	1149	+	AATAAtaataatataaacaa	(Motif sequence only)
GLYMA_09G128500	GmSPX-MFS1	TF_motif_seq_0191	C2GMAUX28	1152	+	AATAAtaatataaacaatta	(Motif sequence only)
GLYMA_09G128500	GmSPX-MFS1	TF_motif_seq_0191	C2GMAUX28	1155	+	AATAAtataaacaattaatt	(Motif sequence only)
GLYMA_09G128500	GmSPX-MFS1	TF_motif_seq_0191	C2GMAUX28	1233	-	aatttcatgaaattaTTATT	(Motif sequence only)
GLYMA_09G128500	GmSPX-MFS1	TF_motif_seq_0191	C2GMAUX28	1469	-	tatttcttggtgattTTATT	(Motif sequence only)
GLYMA_09G263400	GmSPX-MFS2	TF_motif_seq_0191	C2GMAUX28	39	+	AATAAaattaataaatattt	(Motif sequence only)
GLYMA_09G263400	GmSPX-MFS2	TF_motif_seq_0191	C2GMAUX28	2397	-	aataaataattttaaTTATT	(Motif sequence only)
GLYMA_09G263400	GmSPX-MFS2	TF_motif_seq_0191	C2GMAUX28	2401	+	AATAAttttaattattaatg	(Motif sequence only)
GLYMA_09G263400	GmSPX-MFS2	TF_motif_seq_0191	C2GMAUX28	2572	+	AATAAttatcattttaattt	(Motif sequence only)
GLYMA_09G263400	GmSPX-MFS2	TF_motif_seq_0191	C2GMAUX28	2621	-	aattattaattatatTTATT	(Motif sequence only)
GLYMA_09G263400	GmSPX-MFS2	TF_motif_seq_0191	C2GMAUX28	2676	+	AATAAaaataaaaaataaat	(Motif sequence only)
GLYMA_09G263400	GmSPX-MFS2	TF_motif_seq_0191	C2GMAUX28	2776	+	AATAAcaattataatgagac	(Motif sequence only)
GLYMA_09G263400	GmSPX-MFS2	TF_motif_seq_0191	C2GMAUX28	3716	-	aattattttttatctTTATT	(Motif sequence only)
GLYMA_09G263400	GmSPX-MFS2	TF_motif_seq_0191	C2GMAUX28	3854	-	aattaagctatattaTTATT	(Motif sequence only)
GLYMA_09G263400	GmSPX-MFS2	TF_motif_seq_0191	C2GMAUX28	4533	+	AATAAttatagtaaaaattg	(Motif sequence only)
GLYMA_09G263400	GmSPX-MFS2	TF_motif_seq_0191	C2GMAUX28	4815	-	taatttttataataaTTATT	(Motif sequence only)
GLYMA_09G263400	GmSPX-MFS2	TF_motif_seq_0191	C2GMAUX28	4825	+	AATAAttattttaaaaatta	(Motif sequence only)
GLYMA_10G229900	GmSPX-MFS3	TF_motif_seq_0191	C2GMAUX28	145	+	AATAAtaaaatgtattaaaa	(Motif sequence only)
GLYMA_10G229900	GmSPX-MFS3	TF_motif_seq_0191	C2GMAUX28	1279	+	AATAAttattatatttcata	(Motif sequence only)
GLYMA_10G229900	GmSPX-MFS3	TF_motif_seq_0191	C2GMAUX28	1321	-	taattttttttacttTTATT	(Motif sequence only)
GLYMA_16G176100	GmSPX-MFS4	TF_motif_seq_0191	C2GMAUX28	611	-	aatttcttttaatttTTATT	(Motif sequence only)
GLYMA_16G176100	GmSPX-MFS4	TF_motif_seq_0191	C2GMAUX28	623	-	tttttatttgtaattTTATT	(Motif sequence only)
GLYMA_16G176100	GmSPX-MFS4	TF_motif_seq_0191	C2GMAUX28	627	-	tatttgtaattttatTTATT	(Motif sequence only)
GLYMA_16G176100	GmSPX-MFS4	TF_motif_seq_0191	C2GMAUX28	633	-	taattttatttatttTTATT	(Motif sequence only)
GLYMA_16G176100	GmSPX-MFS4	TF_motif_seq_0191	C2GMAUX28	719	-	tatatatttatttttTTATT	(Motif sequence only)
GLYMA_16G176100	GmSPX-MFS4	TF_motif_seq_0191	C2GMAUX28	791	+	AATAAtttaattaattaaga	(Motif sequence only)
GLYMA_16G176100	GmSPX-MFS4	TF_motif_seq_0191	C2GMAUX28	1243	+	AATAAaataattaaaaaatc	(Motif sequence only)
GLYMA_18G228700	GmSPX-MFS5	TF_motif_seq_0191	C2GMAUX28	116	+	AATAAttaaagaaattacta	(Motif sequence only)
GLYMA_18G228700	GmSPX-MFS5	TF_motif_seq_0191	C2GMAUX28	567	+	AATAAtaaaattatcttata	(Motif sequence only)
GLYMA_18G228700	GmSPX-MFS5	TF_motif_seq_0191	C2GMAUX28	592	+	AATAAtatgattaatttatc	(Motif sequence only)
GLYMA_18G228700	GmSPX-MFS5	TF_motif_seq_0191	C2GMAUX28	899	-	gatattttaattataTTATT	(Motif sequence only)
GLYMA_18G228700	GmSPX-MFS5	TF_motif_seq_0191	C2GMAUX28	2386	-	ttatggttataataaTTATT	(Motif sequence only)
GLYMA_20G163400	GmSPX-MFS6	TF_motif_seq_0191	C2GMAUX28	262	+	AATAAtaaaatgtattaaaa	(Motif sequence only)
GLYMA_20G163400	GmSPX-MFS6	TF_motif_seq_0191	C2GMAUX28	265	+	AATAAaatgtattaaaaata	(Motif sequence only)
GLYMA_20G163400	GmSPX-MFS6	TF_motif_seq_0191	C2GMAUX28	990	+	AATAAtaataataataaata	(Motif sequence only)
GLYMA_20G163400	GmSPX-MFS6	TF_motif_seq_0191	C2GMAUX28	993	+	AATAAtaataataaatagaa	(Motif sequence only)
GLYMA_20G163400	GmSPX-MFS6	TF_motif_seq_0191	C2GMAUX28	996	+	AATAAtaataaatagaaatt	(Motif sequence only)
GLYMA_20G163400	GmSPX-MFS6	TF_motif_seq_0191	C2GMAUX28	1231	-	atgttagtataataaTTATT	(Motif sequence only)
GLYMA_03G214100	GmSPX-NLA1	TF_motif_seq_0191	C2GMAUX28	1127	+	AATAActtaaataatataga	(Motif sequence only)
GLYMA_03G214100	GmSPX-NLA1	TF_motif_seq_0191	C2GMAUX28	1163	-	cgttgattatttgaaTTATT	(Motif sequence only)
GLYMA_03G214100	GmSPX-NLA1	TF_motif_seq_0191	C2GMAUX28	1340	+	AATAAatataaatataaatt	(Motif sequence only)
GLYMA_03G214100	GmSPX-NLA1	TF_motif_seq_0191	C2GMAUX28	1543	-	attttctaaagattaTTATT	(Motif sequence only)
GLYMA_10G018800	GmSPX-NLA2	TF_motif_seq_0191	C2GMAUX28	593	+	AATAAttaataaaaaaaatt	(Motif sequence only)
GLYMA_10G018800	GmSPX-NLA2	TF_motif_seq_0191	C2GMAUX28	658	-	gtttgaagatgattaTTATT	(Motif sequence only)
GLYMA_10G018800	GmSPX-NLA2	TF_motif_seq_0191	C2GMAUX28	1219	+	AATAAtttaaaaaatataca	(Motif sequence only)
GLYMA_19G203000	GmSPX-NLA3	TF_motif_seq_0191	C2GMAUX28	148	+	AATAAttaaatcaataaaaa	(Motif sequence only)
GLYMA_19G203000	GmSPX-NLA3	TF_motif_seq_0191	C2GMAUX28	412	-	tattaaaaaatttaaTTATT	(Motif sequence only)
GLYMA_19G203000	GmSPX-NLA3	TF_motif_seq_0191	C2GMAUX28	841	+	AATAAttattctaatttata	(Motif sequence only)
GLYMA_19G203000	GmSPX-NLA3	TF_motif_seq_0191	C2GMAUX28	1297	+	AATAAttaatataaaagata	(Motif sequence only)
GLYMA_19G210900	GmSPX-NLA4	TF_motif_seq_0191	C2GMAUX28	265	-	tatatttttaaatttTTATT	(Motif sequence only)
GLYMA_19G210900	GmSPX-NLA4	TF_motif_seq_0191	C2GMAUX28	606	-	gattttttatataaaTTATT	(Motif sequence only)
GLYMA_19G210900	GmSPX-NLA4	TF_motif_seq_0191	C2GMAUX28	1163	-	tatataattatttaaTTATT	(Motif sequence only)
GLYMA_19G210900	GmSPX-NLA4	TF_motif_seq_0191	C2GMAUX28	1217	+	AATAAtataaataatttata	(Motif sequence only)
GLYMA_19G210900	GmSPX-NLA4	TF_motif_seq_0191	C2GMAUX28	1420	-	cattttctcagattaTTATT	(Motif sequence only)
GLYMA_01G091800	GmSPX-PHO1;1	TF_motif_seq_0191	C2GMAUX28	655	+	AATAAaaataatgaaaattt	(Motif sequence only)
GLYMA_20G031700	GmSPX-PHO1;10	TF_motif_seq_0191	C2GMAUX28	475	-	taactattcttcatcTTATT	(Motif sequence only)
GLYMA_20G031700	GmSPX-PHO1;10	TF_motif_seq_0191	C2GMAUX28	514	+	AATAAttacaataaaaaata	(Motif sequence only)
GLYMA_20G031700	GmSPX-PHO1;10	TF_motif_seq_0191	C2GMAUX28	523	+	AATAAaaaatattatagaga	(Motif sequence only)
GLYMA_20G031700	GmSPX-PHO1;10	TF_motif_seq_0191	C2GMAUX28	1286	+	AATAAtaataaattttcatc	(Motif sequence only)
GLYMA_20G032400	GmSPX-PHO1;11	TF_motif_seq_0191	C2GMAUX28	1118	+	AATAAtaaccataatatagg	(Motif sequence only)
GLYMA_20G032500	GmSPX-PHO1;12	TF_motif_seq_0191	C2GMAUX28	531	-	tttatttagttaataTTATT	(Motif sequence only)
GLYMA_20G032500	GmSPX-PHO1;12	TF_motif_seq_0191	C2GMAUX28	761	-	ttatttttattgtaaTTATT	(Motif sequence only)
GLYMA_20G032500	GmSPX-PHO1;12	TF_motif_seq_0191	C2GMAUX28	856	-	attttatttataaaaTTATT	(Motif sequence only)
GLYMA_20G206900	GmSPX-PHO1;14	TF_motif_seq_0191	C2GMAUX28	621	-	taatcaatttatttaTTATT	(Motif sequence only)
GLYMA_20G206900	GmSPX-PHO1;14	TF_motif_seq_0191	C2GMAUX28	841	-	tatattttgtaattcTTATT	(Motif sequence only)
GLYMA_20G206900	GmSPX-PHO1;14	TF_motif_seq_0191	C2GMAUX28	1031	+	AATAAttattatactatttt	(Motif sequence only)
GLYMA_20G206900	GmSPX-PHO1;14	TF_motif_seq_0191	C2GMAUX28	1061	-	tataaaatgtgatttTTATT	(Motif sequence only)
GLYMA_20G206900	GmSPX-PHO1;14	TF_motif_seq_0191	C2GMAUX28	1313	-	tataaaataatataaTTATT	(Motif sequence only)
GLYMA_02G003700	GmSPX-PHO1;2	TF_motif_seq_0191	C2GMAUX28	221	+	AATAAaaatataaattaaat	(Motif sequence only)
GLYMA_02G003700	GmSPX-PHO1;2	TF_motif_seq_0191	C2GMAUX28	410	+	AATAAaaacaaacataattt	(Motif sequence only)
GLYMA_02G003700	GmSPX-PHO1;2	TF_motif_seq_0191	C2GMAUX28	1159	-	tatttttttatacttTTATT	(Motif sequence only)
GLYMA_02G130200	GmSPX-PHO1;4	TF_motif_seq_0191	C2GMAUX28	240	+	AATAAaaattattcaaaatt	(Motif sequence only)
GLYMA_02G130200	GmSPX-PHO1;4	TF_motif_seq_0191	C2GMAUX28	762	+	AATAAtttaaagaatgaaga	(Motif sequence only)
GLYMA_07G228400	GmSPX-PHO1;5	TF_motif_seq_0191	C2GMAUX28	905	+	AATAAtaaaaaaaattgtta	(Motif sequence only)
GLYMA_07G228400	GmSPX-PHO1;5	TF_motif_seq_0191	C2GMAUX28	908	+	AATAAaaaaaattgttaata	(Motif sequence only)
GLYMA_07G228400	GmSPX-PHO1;5	TF_motif_seq_0191	C2GMAUX28	1090	-	tttttattatcaaatTTATT	(Motif sequence only)
GLYMA_07G228400	GmSPX-PHO1;5	TF_motif_seq_0191	C2GMAUX28	1217	-	tacttaattatatatTTATT	(Motif sequence only)
GLYMA_09G235200	GmSPX-PHO1;6	TF_motif_seq_0191	C2GMAUX28	1039	+	AATAAatttaaagatgaata	(Motif sequence only)
GLYMA_10G004800	GmSPX-PHO1;7	TF_motif_seq_0191	C2GMAUX28	273	-	ttttagtaattaattTTATT	(Motif sequence only)
GLYMA_10G004800	GmSPX-PHO1;7	TF_motif_seq_0191	C2GMAUX28	556	-	tatataatgttttgtTTATT	(Motif sequence only)
GLYMA_10G004800	GmSPX-PHO1;7	TF_motif_seq_0191	C2GMAUX28	838	-	ttgttatgctaatttTTATT	(Motif sequence only)
GLYMA_10G183300	GmSPX-PHO1;8	TF_motif_seq_0191	C2GMAUX28	1355	-	taaaaatgattaaaaTTATT	(Motif sequence only)
GLYMA_18G261900	GmSPX-PHO1;9	TF_motif_seq_0191	C2GMAUX28	292	+	AATAAttttcatgctaaaaa	(Motif sequence only)
GLYMA_18G261900	GmSPX-PHO1;9	TF_motif_seq_0191	C2GMAUX28	836	-	taatttttcttcttcTTATT	(Motif sequence only)
GLYMA_18G261900	GmSPX-PHO1;9	TF_motif_seq_0191	C2GMAUX28	1305	+	AATAAgattaatataaatga	(Motif sequence only)
GLYMA_20G031700	GmSPX-PHO1;10	TF_motif_seq_0196	OCSELEMENTAT	874	-	ttttgttttctgttcCGTCA	(Motif sequence only)
GLYMA_01G135500	GmSPX1	TF_motif_seq_0198	OCSGMHSP26A	1373	+	TGATGttacagctcatacat	(Motif sequence only)
GLYMA_03G032400	GmSPX10	TF_motif_seq_0198	OCSGMHSP26A	1191	+	TGATGtgataactttattga	(Motif sequence only)
GLYMA_04G067400	GmSPX2	TF_motif_seq_0198	OCSGMHSP26A	164	+	TGATGtagctgtgtatgaga	(Motif sequence only)
GLYMA_06G069000	GmSPX4	TF_motif_seq_0198	OCSGMHSP26A	245	+	TGATGctaataataatataa	(Motif sequence only)
GLYMA_06G069000	GmSPX4	TF_motif_seq_0198	OCSGMHSP26A	1210	-	ggatgttatgtgattCATCA	(Motif sequence only)
GLYMA_10G261900	GmSPX5	TF_motif_seq_0198	OCSGMHSP26A	1654	-	tactgttatccctcgCATCA	(Motif sequence only)
GLYMA_17G114700	GmSPX8	TF_motif_seq_0198	OCSGMHSP26A	590	+	TGATGtcacataaaacatta	(Motif sequence only)
GLYMA_10G229900	GmSPX-MFS3	TF_motif_seq_0198	OCSGMHSP26A	1002	+	TGATGtagatttttttgtca	(Motif sequence only)
GLYMA_20G163400	GmSPX-MFS6	TF_motif_seq_0198	OCSGMHSP26A	1248	-	attctcaacttataaCATCA	(Motif sequence only)
GLYMA_19G203000	GmSPX-NLA3	TF_motif_seq_0198	OCSGMHSP26A	1663	-	tcacgctctttctttCATCA	(Motif sequence only)
GLYMA_19G210900	GmSPX-NLA4	TF_motif_seq_0198	OCSGMHSP26A	1002	+	TGATGtaaaataattttata	(Motif sequence only)
GLYMA_20G031700	GmSPX-PHO1;10	TF_motif_seq_0198	OCSGMHSP26A	1465	-	ttatgtccattcttcCATCA	(Motif sequence only)
GLYMA_20G032400	GmSPX-PHO1;11	TF_motif_seq_0198	OCSGMHSP26A	1695	-	gtttctactctaattCATCA	(Motif sequence only)
GLYMA_02G003700	GmSPX-PHO1;2	TF_motif_seq_0198	OCSGMHSP26A	1195	-	cttctatatttcataCATCA	(Motif sequence only)
GLYMA_10G004800	GmSPX-PHO1;7	TF_motif_seq_0198	OCSGMHSP26A	1426	+	TGATGtaagcatttcttata	(Motif sequence only)
GLYMA_10G183300	GmSPX-PHO1;8	TF_motif_seq_0198	OCSGMHSP26A	1219	-	tgagtttatttgattCATCA	(Motif sequence only)
GLYMA_18G261900	GmSPX-PHO1;9	TF_motif_seq_0198	OCSGMHSP26A	171	+	TGATGtgaatttggacgtac	(Motif sequence only)
GLYMA_01G135500	GmSPX1	TF_motif_seq_0200	PIIATGAPB	1554	+	TTGGTcataattacgaccat	(Motif sequence only)
GLYMA_03G032400	GmSPX10	TF_motif_seq_0200	PIIATGAPB	1369	+	TTGGTcttaattacgaccat	(Motif sequence only)
GLYMA_10G261900	GmSPX5	TF_motif_seq_0200	PIIATGAPB	110	+	TTGGTattcatcgttacaaa	(Motif sequence only)
GLYMA_20G129000	GmSPX9	TF_motif_seq_0200	PIIATGAPB	143	+	TTGGTattcaccgttacaaa	(Motif sequence only)
GLYMA_09G128500	GmSPX-MFS1	TF_motif_seq_0200	PIIATGAPB	2159	+	TTGGTtttgatgtaatgagt	(Motif sequence only)
GLYMA_09G263400	GmSPX-MFS2	TF_motif_seq_0200	PIIATGAPB	2310	+	TTGGTtcttatttcaacaag	(Motif sequence only)
GLYMA_09G263400	GmSPX-MFS2	TF_motif_seq_0200	PIIATGAPB	4786	+	TTGGTtttttttaaaggaaa	(Motif sequence only)
GLYMA_04G067400	GmSPX2	TF_motif_seq_0212	OCSGMGH24	267	+	CGGTTtgcgatgccttctccacga	(Motif sequence only)
GLYMA_13G166800	GmSPX7	TF_motif_seq_0214	ELEMENT1GMLBC3	1141	-	ttaaaaatataatatattaATATC	(Motif sequence only)
GLYMA_09G128500	GmSPX-MFS1	TF_motif_seq_0214	ELEMENT1GMLBC3	66	+	GATATatatatatatatatatata	(Motif sequence only)
GLYMA_09G263400	GmSPX-MFS2	TF_motif_seq_0214	ELEMENT1GMLBC3	624	+	GATATctataaaattaattatata	(Motif sequence only)
GLYMA_18G228700	GmSPX-MFS5	TF_motif_seq_0214	ELEMENT1GMLBC3	280	-	tatatgataatttgttattATATC	(Motif sequence only)
GLYMA_10G018800	GmSPX-NLA2	TF_motif_seq_0214	ELEMENT1GMLBC3	775	-	tatatatatatatatatatATATC	(Motif sequence only)
GLYMA_02G003700	GmSPX-PHO1;2	TF_motif_seq_0214	ELEMENT1GMLBC3	513	-	cttaaaataatatattcaaATATC	(Motif sequence only)
GLYMA_10G004800	GmSPX-PHO1;7	TF_motif_seq_0214	ELEMENT1GMLBC3	261	+	GATATtttaatattttagtaatta	(Motif sequence only)
GLYMA_10G004800	GmSPX-PHO1;7	TF_motif_seq_0214	ELEMENT1GMLBC3	996	-	tatatatatatatattgaaATATC	(Motif sequence only)
GLYMA_18G261900	GmSPX-PHO1;9	TF_motif_seq_0214	ELEMENT1GMLBC3	29	-	tatatatatatatatatatATATC	(Motif sequence only)
GLYMA_19G210900	GmSPX-NLA4	TF_motif_seq_0230	NDEGMSAUR	165	-	atgaccttgattaaaagtcatgattTATGG	(Motif sequence only)
GLYMA_19G210900	GmSPX-NLA4	TF_motif_seq_0230	NDEGMSAUR	1437	-	attcgcacacgtcaaactgttggcaTATGG	(Motif sequence only)
GLYMA_01G091800	GmSPX-PHO1;1	TF_motif_seq_0230	NDEGMSAUR	1802	+	CCATAtataatgtcattttgggcttccatt	(Motif sequence only)
GLYMA_02G130200	GmSPX-PHO1;4	TF_motif_seq_0230	NDEGMSAUR	1706	+	CCATAtataatgtcattttggacttccatt	(Motif sequence only)
GLYMA_04G067400	GmSPX2	TF_motif_seq_0236	CGF1ATCAB2	848	-	atacttttcgtctaattgaaattaaaatTTATC	(Motif sequence only)
GLYMA_04G067400	GmSPX2	TF_motif_seq_0236	CGF1ATCAB2	983	-	atatttttcgtttaatagaaattaaaatTTATC	(Motif sequence only)
GLYMA_09G128500	GmSPX-MFS1	TF_motif_seq_0236	CGF1ATCAB2	1142	+	GATAAaaaataataataatataaacaattaatt	(Motif sequence only)
GLYMA_09G263400	GmSPX-MFS2	TF_motif_seq_0236	CGF1ATCAB2	3697	-	atcttttatcatacattttaattattttTTATC	(Motif sequence only)
GLYMA_09G263400	GmSPX-MFS2	TF_motif_seq_0236	CGF1ATCAB2	4555	-	catacttatcatatatatgataattttaTTATC	(Motif sequence only)
GLYMA_09G263400	GmSPX-MFS2	TF_motif_seq_0236	CGF1ATCAB2	4654	+	GATAAttaatgatcgaaagataattaagtttaa	(Motif sequence only)
GLYMA_20G163400	GmSPX-MFS6	TF_motif_seq_0236	CGF1ATCAB2	97	-	atgaccacttgtcaatgttatgtgttttTTATC	(Motif sequence only)
GLYMA_19G203000	GmSPX-NLA3	TF_motif_seq_0236	CGF1ATCAB2	1219	-	ttatctttattttaatgtcacttattatTTATC	(Motif sequence only)
GLYMA_19G210900	GmSPX-NLA4	TF_motif_seq_0236	CGF1ATCAB2	823	-	ttttatatagataaaagttaaataaattTTATC	(Motif sequence only)
GLYMA_19G210900	GmSPX-NLA4	TF_motif_seq_0236	CGF1ATCAB2	832	+	GATAAaagttaaataaattttatcaaccttaac	(Motif sequence only)
GLYMA_20G032400	GmSPX-PHO1;11	TF_motif_seq_0236	CGF1ATCAB2	415	-	ataatattttatatttttatattttattTTATC	(Motif sequence only)
GLYMA_20G206900	GmSPX-PHO1;14	TF_motif_seq_0236	CGF1ATCAB2	91	-	gcaaacagagttaattataaaaaaaaagTTATC	(Motif sequence only)
GLYMA_20G206900	GmSPX-PHO1;14	TF_motif_seq_0236	CGF1ATCAB2	178	+	GATAAagtttcaatttaatccaaccaatctttt	(Motif sequence only)
GLYMA_01G135500	GmSPX1	TF_motif_seq_0237		84	+	AGATT	GATA; tify	AT1G51600;AT2G45050;AT3G06740;AT3G16870;AT3G21175;AT3G24050;AT3G54810;AT3G60530;AT4G17570;AT4G24470;AT4G26150;AT4G32890;AT4G34680;AT5G25830;AT5G26930;AT5G56860;AT5G66320;AT2G18380;AT3G50870;AT4G36620
GLYMA_01G135500	GmSPX1	TF_motif_seq_0237		154	-	CATCA	GATA; tify	AT1G51600;AT2G45050;AT3G06740;AT3G16870;AT3G21175;AT3G24050;AT3G54810;AT3G60530;AT4G17570;AT4G24470;AT4G26150;AT4G32890;AT4G34680;AT5G25830;AT5G26930;AT5G56860;AT5G66320;AT2G18380;AT3G50870;AT4G36620
GLYMA_01G135500	GmSPX1	TF_motif_seq_0237		167	+	GGATG	GATA; tify	AT1G51600;AT2G45050;AT3G06740;AT3G16870;AT3G21175;AT3G24050;AT3G54810;AT3G60530;AT4G17570;AT4G24470;AT4G26150;AT4G32890;AT4G34680;AT5G25830;AT5G26930;AT5G56860;AT5G66320;AT2G18380;AT3G50870;AT4G36620
GLYMA_01G135500	GmSPX1	TF_motif_seq_0237		239	-	CATCA	GATA; tify	AT1G51600;AT2G45050;AT3G06740;AT3G16870;AT3G21175;AT3G24050;AT3G54810;AT3G60530;AT4G17570;AT4G24470;AT4G26150;AT4G32890;AT4G34680;AT5G25830;AT5G26930;AT5G56860;AT5G66320;AT2G18380;AT3G50870;AT4G36620
GLYMA_01G135500	GmSPX1	TF_motif_seq_0237		299	+	AGATA	GATA; tify	AT1G51600;AT2G45050;AT3G06740;AT3G16870;AT3G21175;AT3G24050;AT3G54810;AT3G60530;AT4G17570;AT4G24470;AT4G26150;AT4G32890;AT4G34680;AT5G25830;AT5G26930;AT5G56860;AT5G66320;AT2G18380;AT3G50870;AT4G36620
GLYMA_01G135500	GmSPX1	TF_motif_seq_0237		396	+	CGATT	GATA; tify	AT1G51600;AT2G45050;AT3G06740;AT3G16870;AT3G21175;AT3G24050;AT3G54810;AT3G60530;AT4G17570;AT4G24470;AT4G26150;AT4G32890;AT4G34680;AT5G25830;AT5G26930;AT5G56860;AT5G66320;AT2G18380;AT3G50870;AT4G36620
GLYMA_01G135500	GmSPX1	TF_motif_seq_0237		407	+	AGATT	GATA; tify	AT1G51600;AT2G45050;AT3G06740;AT3G16870;AT3G21175;AT3G24050;AT3G54810;AT3G60530;AT4G17570;AT4G24470;AT4G26150;AT4G32890;AT4G34680;AT5G25830;AT5G26930;AT5G56860;AT5G66320;AT2G18380;AT3G50870;AT4G36620
GLYMA_01G135500	GmSPX1	TF_motif_seq_0237		418	-	AATCA	GATA; tify	AT1G51600;AT2G45050;AT3G06740;AT3G16870;AT3G21175;AT3G24050;AT3G54810;AT3G60530;AT4G17570;AT4G24470;AT4G26150;AT4G32890;AT4G34680;AT5G25830;AT5G26930;AT5G56860;AT5G66320;AT2G18380;AT3G50870;AT4G36620
GLYMA_01G135500	GmSPX1	TF_motif_seq_0237		421	-	CATCC	GATA; tify	AT1G51600;AT2G45050;AT3G06740;AT3G16870;AT3G21175;AT3G24050;AT3G54810;AT3G60530;AT4G17570;AT4G24470;AT4G26150;AT4G32890;AT4G34680;AT5G25830;AT5G26930;AT5G56860;AT5G66320;AT2G18380;AT3G50870;AT4G36620
GLYMA_01G135500	GmSPX1	TF_motif_seq_0237		426	-	TATCC	GATA; tify	AT1G51600;AT2G45050;AT3G06740;AT3G16870;AT3G21175;AT3G24050;AT3G54810;AT3G60530;AT4G17570;AT4G24470;AT4G26150;AT4G32890;AT4G34680;AT5G25830;AT5G26930;AT5G56860;AT5G66320;AT2G18380;AT3G50870;AT4G36620
GLYMA_01G135500	GmSPX1	TF_motif_seq_0237		437	-	CATCC	GATA; tify	AT1G51600;AT2G45050;AT3G06740;AT3G16870;AT3G21175;AT3G24050;AT3G54810;AT3G60530;AT4G17570;AT4G24470;AT4G26150;AT4G32890;AT4G34680;AT5G25830;AT5G26930;AT5G56860;AT5G66320;AT2G18380;AT3G50870;AT4G36620
GLYMA_01G135500	GmSPX1	TF_motif_seq_0237		499	-	AATCT	GATA; tify	AT1G51600;AT2G45050;AT3G06740;AT3G16870;AT3G21175;AT3G24050;AT3G54810;AT3G60530;AT4G17570;AT4G24470;AT4G26150;AT4G32890;AT4G34680;AT5G25830;AT5G26930;AT5G56860;AT5G66320;AT2G18380;AT3G50870;AT4G36620
GLYMA_01G135500	GmSPX1	TF_motif_seq_0237		514	-	AATCA	GATA; tify	AT1G51600;AT2G45050;AT3G06740;AT3G16870;AT3G21175;AT3G24050;AT3G54810;AT3G60530;AT4G17570;AT4G24470;AT4G26150;AT4G32890;AT4G34680;AT5G25830;AT5G26930;AT5G56860;AT5G66320;AT2G18380;AT3G50870;AT4G36620
GLYMA_01G135500	GmSPX1	TF_motif_seq_0237		551	+	CGATA	GATA; tify	AT1G51600;AT2G45050;AT3G06740;AT3G16870;AT3G21175;AT3G24050;AT3G54810;AT3G60530;AT4G17570;AT4G24470;AT4G26150;AT4G32890;AT4G34680;AT5G25830;AT5G26930;AT5G56860;AT5G66320;AT2G18380;AT3G50870;AT4G36620
GLYMA_01G135500	GmSPX1	TF_motif_seq_0237		605	-	AATCT	GATA; tify	AT1G51600;AT2G45050;AT3G06740;AT3G16870;AT3G21175;AT3G24050;AT3G54810;AT3G60530;AT4G17570;AT4G24470;AT4G26150;AT4G32890;AT4G34680;AT5G25830;AT5G26930;AT5G56860;AT5G66320;AT2G18380;AT3G50870;AT4G36620
GLYMA_01G135500	GmSPX1	TF_motif_seq_0237		628	+	GGATA	GATA; tify	AT1G51600;AT2G45050;AT3G06740;AT3G16870;AT3G21175;AT3G24050;AT3G54810;AT3G60530;AT4G17570;AT4G24470;AT4G26150;AT4G32890;AT4G34680;AT5G25830;AT5G26930;AT5G56860;AT5G66320;AT2G18380;AT3G50870;AT4G36620
GLYMA_01G135500	GmSPX1	TF_motif_seq_0237		644	-	TATCT	GATA; tify	AT1G51600;AT2G45050;AT3G06740;AT3G16870;AT3G21175;AT3G24050;AT3G54810;AT3G60530;AT4G17570;AT4G24470;AT4G26150;AT4G32890;AT4G34680;AT5G25830;AT5G26930;AT5G56860;AT5G66320;AT2G18380;AT3G50870;AT4G36620
GLYMA_01G135500	GmSPX1	TF_motif_seq_0237		652	-	TATCA	GATA; tify	AT1G51600;AT2G45050;AT3G06740;AT3G16870;AT3G21175;AT3G24050;AT3G54810;AT3G60530;AT4G17570;AT4G24470;AT4G26150;AT4G32890;AT4G34680;AT5G25830;AT5G26930;AT5G56860;AT5G66320;AT2G18380;AT3G50870;AT4G36620
GLYMA_01G135500	GmSPX1	TF_motif_seq_0237		659	-	AATCT	GATA; tify	AT1G51600;AT2G45050;AT3G06740;AT3G16870;AT3G21175;AT3G24050;AT3G54810;AT3G60530;AT4G17570;AT4G24470;AT4G26150;AT4G32890;AT4G34680;AT5G25830;AT5G26930;AT5G56860;AT5G66320;AT2G18380;AT3G50870;AT4G36620
GLYMA_01G135500	GmSPX1	TF_motif_seq_0237		697	+	GGATG	GATA; tify	AT1G51600;AT2G45050;AT3G06740;AT3G16870;AT3G21175;AT3G24050;AT3G54810;AT3G60530;AT4G17570;AT4G24470;AT4G26150;AT4G32890;AT4G34680;AT5G25830;AT5G26930;AT5G56860;AT5G66320;AT2G18380;AT3G50870;AT4G36620
GLYMA_01G135500	GmSPX1	TF_motif_seq_0237		759	-	AATCA	GATA; tify	AT1G51600;AT2G45050;AT3G06740;AT3G16870;AT3G21175;AT3G24050;AT3G54810;AT3G60530;AT4G17570;AT4G24470;AT4G26150;AT4G32890;AT4G34680;AT5G25830;AT5G26930;AT5G56860;AT5G66320;AT2G18380;AT3G50870;AT4G36620
GLYMA_01G135500	GmSPX1	TF_motif_seq_0237		787	+	TGATT	GATA; tify	AT1G51600;AT2G45050;AT3G06740;AT3G16870;AT3G21175;AT3G24050;AT3G54810;AT3G60530;AT4G17570;AT4G24470;AT4G26150;AT4G32890;AT4G34680;AT5G25830;AT5G26930;AT5G56860;AT5G66320;AT2G18380;AT3G50870;AT4G36620
GLYMA_01G135500	GmSPX1	TF_motif_seq_0237		845	+	AGATA	GATA; tify	AT1G51600;AT2G45050;AT3G06740;AT3G16870;AT3G21175;AT3G24050;AT3G54810;AT3G60530;AT4G17570;AT4G24470;AT4G26150;AT4G32890;AT4G34680;AT5G25830;AT5G26930;AT5G56860;AT5G66320;AT2G18380;AT3G50870;AT4G36620
GLYMA_01G135500	GmSPX1	TF_motif_seq_0237		855	+	AGATA	GATA; tify	AT1G51600;AT2G45050;AT3G06740;AT3G16870;AT3G21175;AT3G24050;AT3G54810;AT3G60530;AT4G17570;AT4G24470;AT4G26150;AT4G32890;AT4G34680;AT5G25830;AT5G26930;AT5G56860;AT5G66320;AT2G18380;AT3G50870;AT4G36620
GLYMA_01G135500	GmSPX1	TF_motif_seq_0237		885	-	AATCT	GATA; tify	AT1G51600;AT2G45050;AT3G06740;AT3G16870;AT3G21175;AT3G24050;AT3G54810;AT3G60530;AT4G17570;AT4G24470;AT4G26150;AT4G32890;AT4G34680;AT5G25830;AT5G26930;AT5G56860;AT5G66320;AT2G18380;AT3G50870;AT4G36620
GLYMA_01G135500	GmSPX1	TF_motif_seq_0237		895	-	AATCT	GATA; tify	AT1G51600;AT2G45050;AT3G06740;AT3G16870;AT3G21175;AT3G24050;AT3G54810;AT3G60530;AT4G17570;AT4G24470;AT4G26150;AT4G32890;AT4G34680;AT5G25830;AT5G26930;AT5G56860;AT5G66320;AT2G18380;AT3G50870;AT4G36620
GLYMA_01G135500	GmSPX1	TF_motif_seq_0237		940	-	AATCA	GATA; tify	AT1G51600;AT2G45050;AT3G06740;AT3G16870;AT3G21175;AT3G24050;AT3G54810;AT3G60530;AT4G17570;AT4G24470;AT4G26150;AT4G32890;AT4G34680;AT5G25830;AT5G26930;AT5G56860;AT5G66320;AT2G18380;AT3G50870;AT4G36620
GLYMA_01G135500	GmSPX1	TF_motif_seq_0237		1051	+	GGATG	GATA; tify	AT1G51600;AT2G45050;AT3G06740;AT3G16870;AT3G21175;AT3G24050;AT3G54810;AT3G60530;AT4G17570;AT4G24470;AT4G26150;AT4G32890;AT4G34680;AT5G25830;AT5G26930;AT5G56860;AT5G66320;AT2G18380;AT3G50870;AT4G36620
GLYMA_01G135500	GmSPX1	TF_motif_seq_0237		1136	+	TGATA	GATA; tify	AT1G51600;AT2G45050;AT3G06740;AT3G16870;AT3G21175;AT3G24050;AT3G54810;AT3G60530;AT4G17570;AT4G24470;AT4G26150;AT4G32890;AT4G34680;AT5G25830;AT5G26930;AT5G56860;AT5G66320;AT2G18380;AT3G50870;AT4G36620
GLYMA_01G135500	GmSPX1	TF_motif_seq_0237		1189	+	AGATT	GATA; tify	AT1G51600;AT2G45050;AT3G06740;AT3G16870;AT3G21175;AT3G24050;AT3G54810;AT3G60530;AT4G17570;AT4G24470;AT4G26150;AT4G32890;AT4G34680;AT5G25830;AT5G26930;AT5G56860;AT5G66320;AT2G18380;AT3G50870;AT4G36620
GLYMA_01G135500	GmSPX1	TF_motif_seq_0237		1278	+	AGATA	GATA; tify	AT1G51600;AT2G45050;AT3G06740;AT3G16870;AT3G21175;AT3G24050;AT3G54810;AT3G60530;AT4G17570;AT4G24470;AT4G26150;AT4G32890;AT4G34680;AT5G25830;AT5G26930;AT5G56860;AT5G66320;AT2G18380;AT3G50870;AT4G36620
GLYMA_01G135500	GmSPX1	TF_motif_seq_0237		1373	+	TGATG	GATA; tify	AT1G51600;AT2G45050;AT3G06740;AT3G16870;AT3G21175;AT3G24050;AT3G54810;AT3G60530;AT4G17570;AT4G24470;AT4G26150;AT4G32890;AT4G34680;AT5G25830;AT5G26930;AT5G56860;AT5G66320;AT2G18380;AT3G50870;AT4G36620
GLYMA_01G135500	GmSPX1	TF_motif_seq_0237		1488	+	CGATC	GATA; tify	AT1G51600;AT2G45050;AT3G06740;AT3G16870;AT3G21175;AT3G24050;AT3G54810;AT3G60530;AT4G17570;AT4G24470;AT4G26150;AT4G32890;AT4G34680;AT5G25830;AT5G26930;AT5G56860;AT5G66320;AT2G18380;AT3G50870;AT4G36620
GLYMA_01G135500	GmSPX1	TF_motif_seq_0237		1489	-	GATCA	GATA; tify	AT1G51600;AT2G45050;AT3G06740;AT3G16870;AT3G21175;AT3G24050;AT3G54810;AT3G60530;AT4G17570;AT4G24470;AT4G26150;AT4G32890;AT4G34680;AT5G25830;AT5G26930;AT5G56860;AT5G66320;AT2G18380;AT3G50870;AT4G36620
GLYMA_01G135500	GmSPX1	TF_motif_seq_0237		1664	-	CATCA	GATA; tify	AT1G51600;AT2G45050;AT3G06740;AT3G16870;AT3G21175;AT3G24050;AT3G54810;AT3G60530;AT4G17570;AT4G24470;AT4G26150;AT4G32890;AT4G34680;AT5G25830;AT5G26930;AT5G56860;AT5G66320;AT2G18380;AT3G50870;AT4G36620
GLYMA_01G135500	GmSPX1	TF_motif_seq_0237		1755	-	CATCA	GATA; tify	AT1G51600;AT2G45050;AT3G06740;AT3G16870;AT3G21175;AT3G24050;AT3G54810;AT3G60530;AT4G17570;AT4G24470;AT4G26150;AT4G32890;AT4G34680;AT5G25830;AT5G26930;AT5G56860;AT5G66320;AT2G18380;AT3G50870;AT4G36620
GLYMA_01G135500	GmSPX1	TF_motif_seq_0237		1758	-	CATCA	GATA; tify	AT1G51600;AT2G45050;AT3G06740;AT3G16870;AT3G21175;AT3G24050;AT3G54810;AT3G60530;AT4G17570;AT4G24470;AT4G26150;AT4G32890;AT4G34680;AT5G25830;AT5G26930;AT5G56860;AT5G66320;AT2G18380;AT3G50870;AT4G36620
GLYMA_01G135500	GmSPX1	TF_motif_seq_0237		1761	-	CATCA	GATA; tify	AT1G51600;AT2G45050;AT3G06740;AT3G16870;AT3G21175;AT3G24050;AT3G54810;AT3G60530;AT4G17570;AT4G24470;AT4G26150;AT4G32890;AT4G34680;AT5G25830;AT5G26930;AT5G56860;AT5G66320;AT2G18380;AT3G50870;AT4G36620
GLYMA_01G135500	GmSPX1	TF_motif_seq_0237		1773	-	TATCA	GATA; tify	AT1G51600;AT2G45050;AT3G06740;AT3G16870;AT3G21175;AT3G24050;AT3G54810;AT3G60530;AT4G17570;AT4G24470;AT4G26150;AT4G32890;AT4G34680;AT5G25830;AT5G26930;AT5G56860;AT5G66320;AT2G18380;AT3G50870;AT4G36620
GLYMA_01G135500	GmSPX1	TF_motif_seq_0237		1802	+	TGATC	GATA; tify	AT1G51600;AT2G45050;AT3G06740;AT3G16870;AT3G21175;AT3G24050;AT3G54810;AT3G60530;AT4G17570;AT4G24470;AT4G26150;AT4G32890;AT4G34680;AT5G25830;AT5G26930;AT5G56860;AT5G66320;AT2G18380;AT3G50870;AT4G36620
GLYMA_01G135500	GmSPX1	TF_motif_seq_0237		1803	-	GATCT	GATA; tify	AT1G51600;AT2G45050;AT3G06740;AT3G16870;AT3G21175;AT3G24050;AT3G54810;AT3G60530;AT4G17570;AT4G24470;AT4G26150;AT4G32890;AT4G34680;AT5G25830;AT5G26930;AT5G56860;AT5G66320;AT2G18380;AT3G50870;AT4G36620
GLYMA_01G135500	GmSPX1	TF_motif_seq_0237		1829	-	TATCA	GATA; tify	AT1G51600;AT2G45050;AT3G06740;AT3G16870;AT3G21175;AT3G24050;AT3G54810;AT3G60530;AT4G17570;AT4G24470;AT4G26150;AT4G32890;AT4G34680;AT5G25830;AT5G26930;AT5G56860;AT5G66320;AT2G18380;AT3G50870;AT4G36620
GLYMA_03G032400	GmSPX10	TF_motif_seq_0237		22	-	CATCA	GATA; tify	AT1G51600;AT2G45050;AT3G06740;AT3G16870;AT3G21175;AT3G24050;AT3G54810;AT3G60530;AT4G17570;AT4G24470;AT4G26150;AT4G32890;AT4G34680;AT5G25830;AT5G26930;AT5G56860;AT5G66320;AT2G18380;AT3G50870;AT4G36620
GLYMA_03G032400	GmSPX10	TF_motif_seq_0237		118	+	AGATA	GATA; tify	AT1G51600;AT2G45050;AT3G06740;AT3G16870;AT3G21175;AT3G24050;AT3G54810;AT3G60530;AT4G17570;AT4G24470;AT4G26150;AT4G32890;AT4G34680;AT5G25830;AT5G26930;AT5G56860;AT5G66320;AT2G18380;AT3G50870;AT4G36620
GLYMA_03G032400	GmSPX10	TF_motif_seq_0237		215	+	CGATT	GATA; tify	AT1G51600;AT2G45050;AT3G06740;AT3G16870;AT3G21175;AT3G24050;AT3G54810;AT3G60530;AT4G17570;AT4G24470;AT4G26150;AT4G32890;AT4G34680;AT5G25830;AT5G26930;AT5G56860;AT5G66320;AT2G18380;AT3G50870;AT4G36620
GLYMA_03G032400	GmSPX10	TF_motif_seq_0237		226	+	AGATT	GATA; tify	AT1G51600;AT2G45050;AT3G06740;AT3G16870;AT3G21175;AT3G24050;AT3G54810;AT3G60530;AT4G17570;AT4G24470;AT4G26150;AT4G32890;AT4G34680;AT5G25830;AT5G26930;AT5G56860;AT5G66320;AT2G18380;AT3G50870;AT4G36620
GLYMA_03G032400	GmSPX10	TF_motif_seq_0237		237	-	AATCA	GATA; tify	AT1G51600;AT2G45050;AT3G06740;AT3G16870;AT3G21175;AT3G24050;AT3G54810;AT3G60530;AT4G17570;AT4G24470;AT4G26150;AT4G32890;AT4G34680;AT5G25830;AT5G26930;AT5G56860;AT5G66320;AT2G18380;AT3G50870;AT4G36620
GLYMA_03G032400	GmSPX10	TF_motif_seq_0237		240	-	CATCC	GATA; tify	AT1G51600;AT2G45050;AT3G06740;AT3G16870;AT3G21175;AT3G24050;AT3G54810;AT3G60530;AT4G17570;AT4G24470;AT4G26150;AT4G32890;AT4G34680;AT5G25830;AT5G26930;AT5G56860;AT5G66320;AT2G18380;AT3G50870;AT4G36620
GLYMA_03G032400	GmSPX10	TF_motif_seq_0237		245	-	TATCC	GATA; tify	AT1G51600;AT2G45050;AT3G06740;AT3G16870;AT3G21175;AT3G24050;AT3G54810;AT3G60530;AT4G17570;AT4G24470;AT4G26150;AT4G32890;AT4G34680;AT5G25830;AT5G26930;AT5G56860;AT5G66320;AT2G18380;AT3G50870;AT4G36620
GLYMA_03G032400	GmSPX10	TF_motif_seq_0237		255	-	CATCC	GATA; tify	AT1G51600;AT2G45050;AT3G06740;AT3G16870;AT3G21175;AT3G24050;AT3G54810;AT3G60530;AT4G17570;AT4G24470;AT4G26150;AT4G32890;AT4G34680;AT5G25830;AT5G26930;AT5G56860;AT5G66320;AT2G18380;AT3G50870;AT4G36620
GLYMA_03G032400	GmSPX10	TF_motif_seq_0237		317	-	AATCT	GATA; tify	AT1G51600;AT2G45050;AT3G06740;AT3G16870;AT3G21175;AT3G24050;AT3G54810;AT3G60530;AT4G17570;AT4G24470;AT4G26150;AT4G32890;AT4G34680;AT5G25830;AT5G26930;AT5G56860;AT5G66320;AT2G18380;AT3G50870;AT4G36620
GLYMA_03G032400	GmSPX10	TF_motif_seq_0237		332	-	AATCA	GATA; tify	AT1G51600;AT2G45050;AT3G06740;AT3G16870;AT3G21175;AT3G24050;AT3G54810;AT3G60530;AT4G17570;AT4G24470;AT4G26150;AT4G32890;AT4G34680;AT5G25830;AT5G26930;AT5G56860;AT5G66320;AT2G18380;AT3G50870;AT4G36620
GLYMA_03G032400	GmSPX10	TF_motif_seq_0237		338	+	GGATC	GATA; tify	AT1G51600;AT2G45050;AT3G06740;AT3G16870;AT3G21175;AT3G24050;AT3G54810;AT3G60530;AT4G17570;AT4G24470;AT4G26150;AT4G32890;AT4G34680;AT5G25830;AT5G26930;AT5G56860;AT5G66320;AT2G18380;AT3G50870;AT4G36620
GLYMA_03G032400	GmSPX10	TF_motif_seq_0237		339	-	GATCC	GATA; tify	AT1G51600;AT2G45050;AT3G06740;AT3G16870;AT3G21175;AT3G24050;AT3G54810;AT3G60530;AT4G17570;AT4G24470;AT4G26150;AT4G32890;AT4G34680;AT5G25830;AT5G26930;AT5G56860;AT5G66320;AT2G18380;AT3G50870;AT4G36620
GLYMA_03G032400	GmSPX10	TF_motif_seq_0237		373	-	CATCT	GATA; tify	AT1G51600;AT2G45050;AT3G06740;AT3G16870;AT3G21175;AT3G24050;AT3G54810;AT3G60530;AT4G17570;AT4G24470;AT4G26150;AT4G32890;AT4G34680;AT5G25830;AT5G26930;AT5G56860;AT5G66320;AT2G18380;AT3G50870;AT4G36620
GLYMA_03G032400	GmSPX10	TF_motif_seq_0237		474	-	TATCT	GATA; tify	AT1G51600;AT2G45050;AT3G06740;AT3G16870;AT3G21175;AT3G24050;AT3G54810;AT3G60530;AT4G17570;AT4G24470;AT4G26150;AT4G32890;AT4G34680;AT5G25830;AT5G26930;AT5G56860;AT5G66320;AT2G18380;AT3G50870;AT4G36620
GLYMA_03G032400	GmSPX10	TF_motif_seq_0237		482	-	TATCA	GATA; tify	AT1G51600;AT2G45050;AT3G06740;AT3G16870;AT3G21175;AT3G24050;AT3G54810;AT3G60530;AT4G17570;AT4G24470;AT4G26150;AT4G32890;AT4G34680;AT5G25830;AT5G26930;AT5G56860;AT5G66320;AT2G18380;AT3G50870;AT4G36620
GLYMA_03G032400	GmSPX10	TF_motif_seq_0237		489	-	AATCT	GATA; tify	AT1G51600;AT2G45050;AT3G06740;AT3G16870;AT3G21175;AT3G24050;AT3G54810;AT3G60530;AT4G17570;AT4G24470;AT4G26150;AT4G32890;AT4G34680;AT5G25830;AT5G26930;AT5G56860;AT5G66320;AT2G18380;AT3G50870;AT4G36620
GLYMA_03G032400	GmSPX10	TF_motif_seq_0237		527	+	GGATA	GATA; tify	AT1G51600;AT2G45050;AT3G06740;AT3G16870;AT3G21175;AT3G24050;AT3G54810;AT3G60530;AT4G17570;AT4G24470;AT4G26150;AT4G32890;AT4G34680;AT5G25830;AT5G26930;AT5G56860;AT5G66320;AT2G18380;AT3G50870;AT4G36620
GLYMA_03G032400	GmSPX10	TF_motif_seq_0237		629	+	TGATT	GATA; tify	AT1G51600;AT2G45050;AT3G06740;AT3G16870;AT3G21175;AT3G24050;AT3G54810;AT3G60530;AT4G17570;AT4G24470;AT4G26150;AT4G32890;AT4G34680;AT5G25830;AT5G26930;AT5G56860;AT5G66320;AT2G18380;AT3G50870;AT4G36620
GLYMA_03G032400	GmSPX10	TF_motif_seq_0237		670	-	AATCA	GATA; tify	AT1G51600;AT2G45050;AT3G06740;AT3G16870;AT3G21175;AT3G24050;AT3G54810;AT3G60530;AT4G17570;AT4G24470;AT4G26150;AT4G32890;AT4G34680;AT5G25830;AT5G26930;AT5G56860;AT5G66320;AT2G18380;AT3G50870;AT4G36620
GLYMA_03G032400	GmSPX10	TF_motif_seq_0237		676	+	AGATA	GATA; tify	AT1G51600;AT2G45050;AT3G06740;AT3G16870;AT3G21175;AT3G24050;AT3G54810;AT3G60530;AT4G17570;AT4G24470;AT4G26150;AT4G32890;AT4G34680;AT5G25830;AT5G26930;AT5G56860;AT5G66320;AT2G18380;AT3G50870;AT4G36620
GLYMA_03G032400	GmSPX10	TF_motif_seq_0237		688	+	AGATA	GATA; tify	AT1G51600;AT2G45050;AT3G06740;AT3G16870;AT3G21175;AT3G24050;AT3G54810;AT3G60530;AT4G17570;AT4G24470;AT4G26150;AT4G32890;AT4G34680;AT5G25830;AT5G26930;AT5G56860;AT5G66320;AT2G18380;AT3G50870;AT4G36620
GLYMA_03G032400	GmSPX10	TF_motif_seq_0237		705	+	TGATT	GATA; tify	AT1G51600;AT2G45050;AT3G06740;AT3G16870;AT3G21175;AT3G24050;AT3G54810;AT3G60530;AT4G17570;AT4G24470;AT4G26150;AT4G32890;AT4G34680;AT5G25830;AT5G26930;AT5G56860;AT5G66320;AT2G18380;AT3G50870;AT4G36620
GLYMA_03G032400	GmSPX10	TF_motif_seq_0237		715	-	AATCT	GATA; tify	AT1G51600;AT2G45050;AT3G06740;AT3G16870;AT3G21175;AT3G24050;AT3G54810;AT3G60530;AT4G17570;AT4G24470;AT4G26150;AT4G32890;AT4G34680;AT5G25830;AT5G26930;AT5G56860;AT5G66320;AT2G18380;AT3G50870;AT4G36620
GLYMA_03G032400	GmSPX10	TF_motif_seq_0237		725	-	AATCT	GATA; tify	AT1G51600;AT2G45050;AT3G06740;AT3G16870;AT3G21175;AT3G24050;AT3G54810;AT3G60530;AT4G17570;AT4G24470;AT4G26150;AT4G32890;AT4G34680;AT5G25830;AT5G26930;AT5G56860;AT5G66320;AT2G18380;AT3G50870;AT4G36620
GLYMA_03G032400	GmSPX10	TF_motif_seq_0237		835	-	TATCA	GATA; tify	AT1G51600;AT2G45050;AT3G06740;AT3G16870;AT3G21175;AT3G24050;AT3G54810;AT3G60530;AT4G17570;AT4G24470;AT4G26150;AT4G32890;AT4G34680;AT5G25830;AT5G26930;AT5G56860;AT5G66320;AT2G18380;AT3G50870;AT4G36620
GLYMA_03G032400	GmSPX10	TF_motif_seq_0237		880	+	AGATG	GATA; tify	AT1G51600;AT2G45050;AT3G06740;AT3G16870;AT3G21175;AT3G24050;AT3G54810;AT3G60530;AT4G17570;AT4G24470;AT4G26150;AT4G32890;AT4G34680;AT5G25830;AT5G26930;AT5G56860;AT5G66320;AT2G18380;AT3G50870;AT4G36620
GLYMA_03G032400	GmSPX10	TF_motif_seq_0237		914	+	AGATA	GATA; tify	AT1G51600;AT2G45050;AT3G06740;AT3G16870;AT3G21175;AT3G24050;AT3G54810;AT3G60530;AT4G17570;AT4G24470;AT4G26150;AT4G32890;AT4G34680;AT5G25830;AT5G26930;AT5G56860;AT5G66320;AT2G18380;AT3G50870;AT4G36620
GLYMA_03G032400	GmSPX10	TF_motif_seq_0237		961	+	TGATA	GATA; tify	AT1G51600;AT2G45050;AT3G06740;AT3G16870;AT3G21175;AT3G24050;AT3G54810;AT3G60530;AT4G17570;AT4G24470;AT4G26150;AT4G32890;AT4G34680;AT5G25830;AT5G26930;AT5G56860;AT5G66320;AT2G18380;AT3G50870;AT4G36620
GLYMA_03G032400	GmSPX10	TF_motif_seq_0237		975	+	GGATA	GATA; tify	AT1G51600;AT2G45050;AT3G06740;AT3G16870;AT3G21175;AT3G24050;AT3G54810;AT3G60530;AT4G17570;AT4G24470;AT4G26150;AT4G32890;AT4G34680;AT5G25830;AT5G26930;AT5G56860;AT5G66320;AT2G18380;AT3G50870;AT4G36620
GLYMA_03G032400	GmSPX10	TF_motif_seq_0237		993	-	TATCT	GATA; tify	AT1G51600;AT2G45050;AT3G06740;AT3G16870;AT3G21175;AT3G24050;AT3G54810;AT3G60530;AT4G17570;AT4G24470;AT4G26150;AT4G32890;AT4G34680;AT5G25830;AT5G26930;AT5G56860;AT5G66320;AT2G18380;AT3G50870;AT4G36620
GLYMA_03G032400	GmSPX10	TF_motif_seq_0237		1014	+	AGATT	GATA; tify	AT1G51600;AT2G45050;AT3G06740;AT3G16870;AT3G21175;AT3G24050;AT3G54810;AT3G60530;AT4G17570;AT4G24470;AT4G26150;AT4G32890;AT4G34680;AT5G25830;AT5G26930;AT5G56860;AT5G66320;AT2G18380;AT3G50870;AT4G36620
GLYMA_03G032400	GmSPX10	TF_motif_seq_0237		1032	-	AATCT	GATA; tify	AT1G51600;AT2G45050;AT3G06740;AT3G16870;AT3G21175;AT3G24050;AT3G54810;AT3G60530;AT4G17570;AT4G24470;AT4G26150;AT4G32890;AT4G34680;AT5G25830;AT5G26930;AT5G56860;AT5G66320;AT2G18380;AT3G50870;AT4G36620
GLYMA_03G032400	GmSPX10	TF_motif_seq_0237		1155	-	AATCA	GATA; tify	AT1G51600;AT2G45050;AT3G06740;AT3G16870;AT3G21175;AT3G24050;AT3G54810;AT3G60530;AT4G17570;AT4G24470;AT4G26150;AT4G32890;AT4G34680;AT5G25830;AT5G26930;AT5G56860;AT5G66320;AT2G18380;AT3G50870;AT4G36620
GLYMA_03G032400	GmSPX10	TF_motif_seq_0237		1165	+	TGATT	GATA; tify	AT1G51600;AT2G45050;AT3G06740;AT3G16870;AT3G21175;AT3G24050;AT3G54810;AT3G60530;AT4G17570;AT4G24470;AT4G26150;AT4G32890;AT4G34680;AT5G25830;AT5G26930;AT5G56860;AT5G66320;AT2G18380;AT3G50870;AT4G36620
GLYMA_03G032400	GmSPX10	TF_motif_seq_0237		1191	+	TGATG	GATA; tify	AT1G51600;AT2G45050;AT3G06740;AT3G16870;AT3G21175;AT3G24050;AT3G54810;AT3G60530;AT4G17570;AT4G24470;AT4G26150;AT4G32890;AT4G34680;AT5G25830;AT5G26930;AT5G56860;AT5G66320;AT2G18380;AT3G50870;AT4G36620
GLYMA_03G032400	GmSPX10	TF_motif_seq_0237		1196	+	TGATA	GATA; tify	AT1G51600;AT2G45050;AT3G06740;AT3G16870;AT3G21175;AT3G24050;AT3G54810;AT3G60530;AT4G17570;AT4G24470;AT4G26150;AT4G32890;AT4G34680;AT5G25830;AT5G26930;AT5G56860;AT5G66320;AT2G18380;AT3G50870;AT4G36620
GLYMA_03G032400	GmSPX10	TF_motif_seq_0237		1475	-	CATCA	GATA; tify	AT1G51600;AT2G45050;AT3G06740;AT3G16870;AT3G21175;AT3G24050;AT3G54810;AT3G60530;AT4G17570;AT4G24470;AT4G26150;AT4G32890;AT4G34680;AT5G25830;AT5G26930;AT5G56860;AT5G66320;AT2G18380;AT3G50870;AT4G36620
GLYMA_03G032400	GmSPX10	TF_motif_seq_0237		1560	-	CATCA	GATA; tify	AT1G51600;AT2G45050;AT3G06740;AT3G16870;AT3G21175;AT3G24050;AT3G54810;AT3G60530;AT4G17570;AT4G24470;AT4G26150;AT4G32890;AT4G34680;AT5G25830;AT5G26930;AT5G56860;AT5G66320;AT2G18380;AT3G50870;AT4G36620
GLYMA_03G032400	GmSPX10	TF_motif_seq_0237		1563	-	CATCA	GATA; tify	AT1G51600;AT2G45050;AT3G06740;AT3G16870;AT3G21175;AT3G24050;AT3G54810;AT3G60530;AT4G17570;AT4G24470;AT4G26150;AT4G32890;AT4G34680;AT5G25830;AT5G26930;AT5G56860;AT5G66320;AT2G18380;AT3G50870;AT4G36620
GLYMA_03G032400	GmSPX10	TF_motif_seq_0237		1566	-	CATCA	GATA; tify	AT1G51600;AT2G45050;AT3G06740;AT3G16870;AT3G21175;AT3G24050;AT3G54810;AT3G60530;AT4G17570;AT4G24470;AT4G26150;AT4G32890;AT4G34680;AT5G25830;AT5G26930;AT5G56860;AT5G66320;AT2G18380;AT3G50870;AT4G36620
GLYMA_03G032400	GmSPX10	TF_motif_seq_0237		1569	-	CATCA	GATA; tify	AT1G51600;AT2G45050;AT3G06740;AT3G16870;AT3G21175;AT3G24050;AT3G54810;AT3G60530;AT4G17570;AT4G24470;AT4G26150;AT4G32890;AT4G34680;AT5G25830;AT5G26930;AT5G56860;AT5G66320;AT2G18380;AT3G50870;AT4G36620
GLYMA_03G032400	GmSPX10	TF_motif_seq_0237		1583	-	TATCA	GATA; tify	AT1G51600;AT2G45050;AT3G06740;AT3G16870;AT3G21175;AT3G24050;AT3G54810;AT3G60530;AT4G17570;AT4G24470;AT4G26150;AT4G32890;AT4G34680;AT5G25830;AT5G26930;AT5G56860;AT5G66320;AT2G18380;AT3G50870;AT4G36620
GLYMA_03G032400	GmSPX10	TF_motif_seq_0237		1612	+	TGATC	GATA; tify	AT1G51600;AT2G45050;AT3G06740;AT3G16870;AT3G21175;AT3G24050;AT3G54810;AT3G60530;AT4G17570;AT4G24470;AT4G26150;AT4G32890;AT4G34680;AT5G25830;AT5G26930;AT5G56860;AT5G66320;AT2G18380;AT3G50870;AT4G36620
GLYMA_03G032400	GmSPX10	TF_motif_seq_0237		1613	-	GATCT	GATA; tify	AT1G51600;AT2G45050;AT3G06740;AT3G16870;AT3G21175;AT3G24050;AT3G54810;AT3G60530;AT4G17570;AT4G24470;AT4G26150;AT4G32890;AT4G34680;AT5G25830;AT5G26930;AT5G56860;AT5G66320;AT2G18380;AT3G50870;AT4G36620
GLYMA_03G032400	GmSPX10	TF_motif_seq_0237		1639	-	TATCA	GATA; tify	AT1G51600;AT2G45050;AT3G06740;AT3G16870;AT3G21175;AT3G24050;AT3G54810;AT3G60530;AT4G17570;AT4G24470;AT4G26150;AT4G32890;AT4G34680;AT5G25830;AT5G26930;AT5G56860;AT5G66320;AT2G18380;AT3G50870;AT4G36620
GLYMA_03G032400	GmSPX10	TF_motif_seq_0237		1682	+	TGATG	GATA; tify	AT1G51600;AT2G45050;AT3G06740;AT3G16870;AT3G21175;AT3G24050;AT3G54810;AT3G60530;AT4G17570;AT4G24470;AT4G26150;AT4G32890;AT4G34680;AT5G25830;AT5G26930;AT5G56860;AT5G66320;AT2G18380;AT3G50870;AT4G36620
GLYMA_04G067400	GmSPX2	TF_motif_seq_0237		24	+	GGATA	GATA; tify	AT1G51600;AT2G45050;AT3G06740;AT3G16870;AT3G21175;AT3G24050;AT3G54810;AT3G60530;AT4G17570;AT4G24470;AT4G26150;AT4G32890;AT4G34680;AT5G25830;AT5G26930;AT5G56860;AT5G66320;AT2G18380;AT3G50870;AT4G36620
GLYMA_04G067400	GmSPX2	TF_motif_seq_0237		35	+	TGATC	GATA; tify	AT1G51600;AT2G45050;AT3G06740;AT3G16870;AT3G21175;AT3G24050;AT3G54810;AT3G60530;AT4G17570;AT4G24470;AT4G26150;AT4G32890;AT4G34680;AT5G25830;AT5G26930;AT5G56860;AT5G66320;AT2G18380;AT3G50870;AT4G36620
GLYMA_04G067400	GmSPX2	TF_motif_seq_0237		36	-	GATCA	GATA; tify	AT1G51600;AT2G45050;AT3G06740;AT3G16870;AT3G21175;AT3G24050;AT3G54810;AT3G60530;AT4G17570;AT4G24470;AT4G26150;AT4G32890;AT4G34680;AT5G25830;AT5G26930;AT5G56860;AT5G66320;AT2G18380;AT3G50870;AT4G36620
GLYMA_04G067400	GmSPX2	TF_motif_seq_0237		41	-	AATCA	GATA; tify	AT1G51600;AT2G45050;AT3G06740;AT3G16870;AT3G21175;AT3G24050;AT3G54810;AT3G60530;AT4G17570;AT4G24470;AT4G26150;AT4G32890;AT4G34680;AT5G25830;AT5G26930;AT5G56860;AT5G66320;AT2G18380;AT3G50870;AT4G36620
GLYMA_04G067400	GmSPX2	TF_motif_seq_0237		52	-	TATCA	GATA; tify	AT1G51600;AT2G45050;AT3G06740;AT3G16870;AT3G21175;AT3G24050;AT3G54810;AT3G60530;AT4G17570;AT4G24470;AT4G26150;AT4G32890;AT4G34680;AT5G25830;AT5G26930;AT5G56860;AT5G66320;AT2G18380;AT3G50870;AT4G36620
GLYMA_04G067400	GmSPX2	TF_motif_seq_0237		88	+	TGATA	GATA; tify	AT1G51600;AT2G45050;AT3G06740;AT3G16870;AT3G21175;AT3G24050;AT3G54810;AT3G60530;AT4G17570;AT4G24470;AT4G26150;AT4G32890;AT4G34680;AT5G25830;AT5G26930;AT5G56860;AT5G66320;AT2G18380;AT3G50870;AT4G36620
GLYMA_04G067400	GmSPX2	TF_motif_seq_0237		164	+	TGATG	GATA; tify	AT1G51600;AT2G45050;AT3G06740;AT3G16870;AT3G21175;AT3G24050;AT3G54810;AT3G60530;AT4G17570;AT4G24470;AT4G26150;AT4G32890;AT4G34680;AT5G25830;AT5G26930;AT5G56860;AT5G66320;AT2G18380;AT3G50870;AT4G36620
GLYMA_04G067400	GmSPX2	TF_motif_seq_0237		198	+	CGATT	GATA; tify	AT1G51600;AT2G45050;AT3G06740;AT3G16870;AT3G21175;AT3G24050;AT3G54810;AT3G60530;AT4G17570;AT4G24470;AT4G26150;AT4G32890;AT4G34680;AT5G25830;AT5G26930;AT5G56860;AT5G66320;AT2G18380;AT3G50870;AT4G36620
GLYMA_04G067400	GmSPX2	TF_motif_seq_0237		213	+	AGATA	GATA; tify	AT1G51600;AT2G45050;AT3G06740;AT3G16870;AT3G21175;AT3G24050;AT3G54810;AT3G60530;AT4G17570;AT4G24470;AT4G26150;AT4G32890;AT4G34680;AT5G25830;AT5G26930;AT5G56860;AT5G66320;AT2G18380;AT3G50870;AT4G36620
GLYMA_04G067400	GmSPX2	TF_motif_seq_0237		258	+	TGATT	GATA; tify	AT1G51600;AT2G45050;AT3G06740;AT3G16870;AT3G21175;AT3G24050;AT3G54810;AT3G60530;AT4G17570;AT4G24470;AT4G26150;AT4G32890;AT4G34680;AT5G25830;AT5G26930;AT5G56860;AT5G66320;AT2G18380;AT3G50870;AT4G36620
GLYMA_04G067400	GmSPX2	TF_motif_seq_0237		262	+	TGATT	GATA; tify	AT1G51600;AT2G45050;AT3G06740;AT3G16870;AT3G21175;AT3G24050;AT3G54810;AT3G60530;AT4G17570;AT4G24470;AT4G26150;AT4G32890;AT4G34680;AT5G25830;AT5G26930;AT5G56860;AT5G66320;AT2G18380;AT3G50870;AT4G36620
GLYMA_04G067400	GmSPX2	TF_motif_seq_0237		274	+	CGATG	GATA; tify	AT1G51600;AT2G45050;AT3G06740;AT3G16870;AT3G21175;AT3G24050;AT3G54810;AT3G60530;AT4G17570;AT4G24470;AT4G26150;AT4G32890;AT4G34680;AT5G25830;AT5G26930;AT5G56860;AT5G66320;AT2G18380;AT3G50870;AT4G36620
GLYMA_04G067400	GmSPX2	TF_motif_seq_0237		314	+	AGATA	GATA; tify	AT1G51600;AT2G45050;AT3G06740;AT3G16870;AT3G21175;AT3G24050;AT3G54810;AT3G60530;AT4G17570;AT4G24470;AT4G26150;AT4G32890;AT4G34680;AT5G25830;AT5G26930;AT5G56860;AT5G66320;AT2G18380;AT3G50870;AT4G36620
GLYMA_04G067400	GmSPX2	TF_motif_seq_0237		369	-	TATCA	GATA; tify	AT1G51600;AT2G45050;AT3G06740;AT3G16870;AT3G21175;AT3G24050;AT3G54810;AT3G60530;AT4G17570;AT4G24470;AT4G26150;AT4G32890;AT4G34680;AT5G25830;AT5G26930;AT5G56860;AT5G66320;AT2G18380;AT3G50870;AT4G36620
GLYMA_04G067400	GmSPX2	TF_motif_seq_0237		385	-	AATCA	GATA; tify	AT1G51600;AT2G45050;AT3G06740;AT3G16870;AT3G21175;AT3G24050;AT3G54810;AT3G60530;AT4G17570;AT4G24470;AT4G26150;AT4G32890;AT4G34680;AT5G25830;AT5G26930;AT5G56860;AT5G66320;AT2G18380;AT3G50870;AT4G36620
GLYMA_04G067400	GmSPX2	TF_motif_seq_0237		442	-	AATCA	GATA; tify	AT1G51600;AT2G45050;AT3G06740;AT3G16870;AT3G21175;AT3G24050;AT3G54810;AT3G60530;AT4G17570;AT4G24470;AT4G26150;AT4G32890;AT4G34680;AT5G25830;AT5G26930;AT5G56860;AT5G66320;AT2G18380;AT3G50870;AT4G36620
GLYMA_04G067400	GmSPX2	TF_motif_seq_0237		471	-	TATCT	GATA; tify	AT1G51600;AT2G45050;AT3G06740;AT3G16870;AT3G21175;AT3G24050;AT3G54810;AT3G60530;AT4G17570;AT4G24470;AT4G26150;AT4G32890;AT4G34680;AT5G25830;AT5G26930;AT5G56860;AT5G66320;AT2G18380;AT3G50870;AT4G36620
GLYMA_04G067400	GmSPX2	TF_motif_seq_0237		482	+	AGATT	GATA; tify	AT1G51600;AT2G45050;AT3G06740;AT3G16870;AT3G21175;AT3G24050;AT3G54810;AT3G60530;AT4G17570;AT4G24470;AT4G26150;AT4G32890;AT4G34680;AT5G25830;AT5G26930;AT5G56860;AT5G66320;AT2G18380;AT3G50870;AT4G36620
GLYMA_04G067400	GmSPX2	TF_motif_seq_0237		501	-	AATCT	GATA; tify	AT1G51600;AT2G45050;AT3G06740;AT3G16870;AT3G21175;AT3G24050;AT3G54810;AT3G60530;AT4G17570;AT4G24470;AT4G26150;AT4G32890;AT4G34680;AT5G25830;AT5G26930;AT5G56860;AT5G66320;AT2G18380;AT3G50870;AT4G36620
GLYMA_04G067400	GmSPX2	TF_motif_seq_0237		514	+	CGATA	GATA; tify	AT1G51600;AT2G45050;AT3G06740;AT3G16870;AT3G21175;AT3G24050;AT3G54810;AT3G60530;AT4G17570;AT4G24470;AT4G26150;AT4G32890;AT4G34680;AT5G25830;AT5G26930;AT5G56860;AT5G66320;AT2G18380;AT3G50870;AT4G36620
GLYMA_04G067400	GmSPX2	TF_motif_seq_0237		529	-	TATCT	GATA; tify	AT1G51600;AT2G45050;AT3G06740;AT3G16870;AT3G21175;AT3G24050;AT3G54810;AT3G60530;AT4G17570;AT4G24470;AT4G26150;AT4G32890;AT4G34680;AT5G25830;AT5G26930;AT5G56860;AT5G66320;AT2G18380;AT3G50870;AT4G36620
GLYMA_04G067400	GmSPX2	TF_motif_seq_0237		552	-	AATCG	GATA; tify	AT1G51600;AT2G45050;AT3G06740;AT3G16870;AT3G21175;AT3G24050;AT3G54810;AT3G60530;AT4G17570;AT4G24470;AT4G26150;AT4G32890;AT4G34680;AT5G25830;AT5G26930;AT5G56860;AT5G66320;AT2G18380;AT3G50870;AT4G36620
GLYMA_04G067400	GmSPX2	TF_motif_seq_0237		680	+	AGATA	GATA; tify	AT1G51600;AT2G45050;AT3G06740;AT3G16870;AT3G21175;AT3G24050;AT3G54810;AT3G60530;AT4G17570;AT4G24470;AT4G26150;AT4G32890;AT4G34680;AT5G25830;AT5G26930;AT5G56860;AT5G66320;AT2G18380;AT3G50870;AT4G36620
GLYMA_04G067400	GmSPX2	TF_motif_seq_0237		700	-	AATCA	GATA; tify	AT1G51600;AT2G45050;AT3G06740;AT3G16870;AT3G21175;AT3G24050;AT3G54810;AT3G60530;AT4G17570;AT4G24470;AT4G26150;AT4G32890;AT4G34680;AT5G25830;AT5G26930;AT5G56860;AT5G66320;AT2G18380;AT3G50870;AT4G36620
GLYMA_04G067400	GmSPX2	TF_motif_seq_0237		719	+	TGATG	GATA; tify	AT1G51600;AT2G45050;AT3G06740;AT3G16870;AT3G21175;AT3G24050;AT3G54810;AT3G60530;AT4G17570;AT4G24470;AT4G26150;AT4G32890;AT4G34680;AT5G25830;AT5G26930;AT5G56860;AT5G66320;AT2G18380;AT3G50870;AT4G36620
GLYMA_04G067400	GmSPX2	TF_motif_seq_0237		838	-	TATCT	GATA; tify	AT1G51600;AT2G45050;AT3G06740;AT3G16870;AT3G21175;AT3G24050;AT3G54810;AT3G60530;AT4G17570;AT4G24470;AT4G26150;AT4G32890;AT4G34680;AT5G25830;AT5G26930;AT5G56860;AT5G66320;AT2G18380;AT3G50870;AT4G36620
GLYMA_04G067400	GmSPX2	TF_motif_seq_0237		877	-	TATCC	GATA; tify	AT1G51600;AT2G45050;AT3G06740;AT3G16870;AT3G21175;AT3G24050;AT3G54810;AT3G60530;AT4G17570;AT4G24470;AT4G26150;AT4G32890;AT4G34680;AT5G25830;AT5G26930;AT5G56860;AT5G66320;AT2G18380;AT3G50870;AT4G36620
GLYMA_04G067400	GmSPX2	TF_motif_seq_0237		887	-	AATCT	GATA; tify	AT1G51600;AT2G45050;AT3G06740;AT3G16870;AT3G21175;AT3G24050;AT3G54810;AT3G60530;AT4G17570;AT4G24470;AT4G26150;AT4G32890;AT4G34680;AT5G25830;AT5G26930;AT5G56860;AT5G66320;AT2G18380;AT3G50870;AT4G36620
GLYMA_04G067400	GmSPX2	TF_motif_seq_0237		967	+	TGATG	GATA; tify	AT1G51600;AT2G45050;AT3G06740;AT3G16870;AT3G21175;AT3G24050;AT3G54810;AT3G60530;AT4G17570;AT4G24470;AT4G26150;AT4G32890;AT4G34680;AT5G25830;AT5G26930;AT5G56860;AT5G66320;AT2G18380;AT3G50870;AT4G36620
GLYMA_04G067400	GmSPX2	TF_motif_seq_0237		973	-	TATCT	GATA; tify	AT1G51600;AT2G45050;AT3G06740;AT3G16870;AT3G21175;AT3G24050;AT3G54810;AT3G60530;AT4G17570;AT4G24470;AT4G26150;AT4G32890;AT4G34680;AT5G25830;AT5G26930;AT5G56860;AT5G66320;AT2G18380;AT3G50870;AT4G36620
GLYMA_04G067400	GmSPX2	TF_motif_seq_0237		1012	-	TATCC	GATA; tify	AT1G51600;AT2G45050;AT3G06740;AT3G16870;AT3G21175;AT3G24050;AT3G54810;AT3G60530;AT4G17570;AT4G24470;AT4G26150;AT4G32890;AT4G34680;AT5G25830;AT5G26930;AT5G56860;AT5G66320;AT2G18380;AT3G50870;AT4G36620
GLYMA_04G067400	GmSPX2	TF_motif_seq_0237		1150	+	GGATG	GATA; tify	AT1G51600;AT2G45050;AT3G06740;AT3G16870;AT3G21175;AT3G24050;AT3G54810;AT3G60530;AT4G17570;AT4G24470;AT4G26150;AT4G32890;AT4G34680;AT5G25830;AT5G26930;AT5G56860;AT5G66320;AT2G18380;AT3G50870;AT4G36620
GLYMA_04G067400	GmSPX2	TF_motif_seq_0237		1153	+	TGATT	GATA; tify	AT1G51600;AT2G45050;AT3G06740;AT3G16870;AT3G21175;AT3G24050;AT3G54810;AT3G60530;AT4G17570;AT4G24470;AT4G26150;AT4G32890;AT4G34680;AT5G25830;AT5G26930;AT5G56860;AT5G66320;AT2G18380;AT3G50870;AT4G36620
GLYMA_04G067400	GmSPX2	TF_motif_seq_0237		1248	+	AGATT	GATA; tify	AT1G51600;AT2G45050;AT3G06740;AT3G16870;AT3G21175;AT3G24050;AT3G54810;AT3G60530;AT4G17570;AT4G24470;AT4G26150;AT4G32890;AT4G34680;AT5G25830;AT5G26930;AT5G56860;AT5G66320;AT2G18380;AT3G50870;AT4G36620
GLYMA_04G067400	GmSPX2	TF_motif_seq_0237		1289	+	TGATT	GATA; tify	AT1G51600;AT2G45050;AT3G06740;AT3G16870;AT3G21175;AT3G24050;AT3G54810;AT3G60530;AT4G17570;AT4G24470;AT4G26150;AT4G32890;AT4G34680;AT5G25830;AT5G26930;AT5G56860;AT5G66320;AT2G18380;AT3G50870;AT4G36620
GLYMA_04G067400	GmSPX2	TF_motif_seq_0237		1309	+	TGATG	GATA; tify	AT1G51600;AT2G45050;AT3G06740;AT3G16870;AT3G21175;AT3G24050;AT3G54810;AT3G60530;AT4G17570;AT4G24470;AT4G26150;AT4G32890;AT4G34680;AT5G25830;AT5G26930;AT5G56860;AT5G66320;AT2G18380;AT3G50870;AT4G36620
GLYMA_04G067400	GmSPX2	TF_motif_seq_0237		1312	+	TGATA	GATA; tify	AT1G51600;AT2G45050;AT3G06740;AT3G16870;AT3G21175;AT3G24050;AT3G54810;AT3G60530;AT4G17570;AT4G24470;AT4G26150;AT4G32890;AT4G34680;AT5G25830;AT5G26930;AT5G56860;AT5G66320;AT2G18380;AT3G50870;AT4G36620
GLYMA_04G067400	GmSPX2	TF_motif_seq_0237		1332	+	TGATA	GATA; tify	AT1G51600;AT2G45050;AT3G06740;AT3G16870;AT3G21175;AT3G24050;AT3G54810;AT3G60530;AT4G17570;AT4G24470;AT4G26150;AT4G32890;AT4G34680;AT5G25830;AT5G26930;AT5G56860;AT5G66320;AT2G18380;AT3G50870;AT4G36620
GLYMA_04G067400	GmSPX2	TF_motif_seq_0237		1355	+	TGATA	GATA; tify	AT1G51600;AT2G45050;AT3G06740;AT3G16870;AT3G21175;AT3G24050;AT3G54810;AT3G60530;AT4G17570;AT4G24470;AT4G26150;AT4G32890;AT4G34680;AT5G25830;AT5G26930;AT5G56860;AT5G66320;AT2G18380;AT3G50870;AT4G36620
GLYMA_04G067400	GmSPX2	TF_motif_seq_0237		1369	+	TGATC	GATA; tify	AT1G51600;AT2G45050;AT3G06740;AT3G16870;AT3G21175;AT3G24050;AT3G54810;AT3G60530;AT4G17570;AT4G24470;AT4G26150;AT4G32890;AT4G34680;AT5G25830;AT5G26930;AT5G56860;AT5G66320;AT2G18380;AT3G50870;AT4G36620
GLYMA_04G067400	GmSPX2	TF_motif_seq_0237		1370	-	GATCA	GATA; tify	AT1G51600;AT2G45050;AT3G06740;AT3G16870;AT3G21175;AT3G24050;AT3G54810;AT3G60530;AT4G17570;AT4G24470;AT4G26150;AT4G32890;AT4G34680;AT5G25830;AT5G26930;AT5G56860;AT5G66320;AT2G18380;AT3G50870;AT4G36620
GLYMA_04G067400	GmSPX2	TF_motif_seq_0237		1477	-	CATCA	GATA; tify	AT1G51600;AT2G45050;AT3G06740;AT3G16870;AT3G21175;AT3G24050;AT3G54810;AT3G60530;AT4G17570;AT4G24470;AT4G26150;AT4G32890;AT4G34680;AT5G25830;AT5G26930;AT5G56860;AT5G66320;AT2G18380;AT3G50870;AT4G36620
GLYMA_04G067400	GmSPX2	TF_motif_seq_0237		1551	+	TGATT	GATA; tify	AT1G51600;AT2G45050;AT3G06740;AT3G16870;AT3G21175;AT3G24050;AT3G54810;AT3G60530;AT4G17570;AT4G24470;AT4G26150;AT4G32890;AT4G34680;AT5G25830;AT5G26930;AT5G56860;AT5G66320;AT2G18380;AT3G50870;AT4G36620
GLYMA_04G067400	GmSPX2	TF_motif_seq_0237		1632	+	AGATT	GATA; tify	AT1G51600;AT2G45050;AT3G06740;AT3G16870;AT3G21175;AT3G24050;AT3G54810;AT3G60530;AT4G17570;AT4G24470;AT4G26150;AT4G32890;AT4G34680;AT5G25830;AT5G26930;AT5G56860;AT5G66320;AT2G18380;AT3G50870;AT4G36620
GLYMA_04G067400	GmSPX2	TF_motif_seq_0237		1652	-	AATCG	GATA; tify	AT1G51600;AT2G45050;AT3G06740;AT3G16870;AT3G21175;AT3G24050;AT3G54810;AT3G60530;AT4G17570;AT4G24470;AT4G26150;AT4G32890;AT4G34680;AT5G25830;AT5G26930;AT5G56860;AT5G66320;AT2G18380;AT3G50870;AT4G36620
GLYMA_04G067400	GmSPX2	TF_motif_seq_0237		1670	+	GGATC	GATA; tify	AT1G51600;AT2G45050;AT3G06740;AT3G16870;AT3G21175;AT3G24050;AT3G54810;AT3G60530;AT4G17570;AT4G24470;AT4G26150;AT4G32890;AT4G34680;AT5G25830;AT5G26930;AT5G56860;AT5G66320;AT2G18380;AT3G50870;AT4G36620
GLYMA_04G067400	GmSPX2	TF_motif_seq_0237		1671	-	GATCA	GATA; tify	AT1G51600;AT2G45050;AT3G06740;AT3G16870;AT3G21175;AT3G24050;AT3G54810;AT3G60530;AT4G17570;AT4G24470;AT4G26150;AT4G32890;AT4G34680;AT5G25830;AT5G26930;AT5G56860;AT5G66320;AT2G18380;AT3G50870;AT4G36620
GLYMA_04G067400	GmSPX2	TF_motif_seq_0237		1675	+	AGATT	GATA; tify	AT1G51600;AT2G45050;AT3G06740;AT3G16870;AT3G21175;AT3G24050;AT3G54810;AT3G60530;AT4G17570;AT4G24470;AT4G26150;AT4G32890;AT4G34680;AT5G25830;AT5G26930;AT5G56860;AT5G66320;AT2G18380;AT3G50870;AT4G36620
GLYMA_04G067400	GmSPX2	TF_motif_seq_0237		1749	+	AGATT	GATA; tify	AT1G51600;AT2G45050;AT3G06740;AT3G16870;AT3G21175;AT3G24050;AT3G54810;AT3G60530;AT4G17570;AT4G24470;AT4G26150;AT4G32890;AT4G34680;AT5G25830;AT5G26930;AT5G56860;AT5G66320;AT2G18380;AT3G50870;AT4G36620
GLYMA_04G067400	GmSPX2	TF_motif_seq_0237		1768	-	TATCC	GATA; tify	AT1G51600;AT2G45050;AT3G06740;AT3G16870;AT3G21175;AT3G24050;AT3G54810;AT3G60530;AT4G17570;AT4G24470;AT4G26150;AT4G32890;AT4G34680;AT5G25830;AT5G26930;AT5G56860;AT5G66320;AT2G18380;AT3G50870;AT4G36620
GLYMA_04G067400	GmSPX2	TF_motif_seq_0237		1788	+	GGATC	GATA; tify	AT1G51600;AT2G45050;AT3G06740;AT3G16870;AT3G21175;AT3G24050;AT3G54810;AT3G60530;AT4G17570;AT4G24470;AT4G26150;AT4G32890;AT4G34680;AT5G25830;AT5G26930;AT5G56860;AT5G66320;AT2G18380;AT3G50870;AT4G36620
GLYMA_04G067400	GmSPX2	TF_motif_seq_0237		1789	-	GATCA	GATA; tify	AT1G51600;AT2G45050;AT3G06740;AT3G16870;AT3G21175;AT3G24050;AT3G54810;AT3G60530;AT4G17570;AT4G24470;AT4G26150;AT4G32890;AT4G34680;AT5G25830;AT5G26930;AT5G56860;AT5G66320;AT2G18380;AT3G50870;AT4G36620
GLYMA_04G067400	GmSPX2	TF_motif_seq_0237		1852	-	TATCG	GATA; tify	AT1G51600;AT2G45050;AT3G06740;AT3G16870;AT3G21175;AT3G24050;AT3G54810;AT3G60530;AT4G17570;AT4G24470;AT4G26150;AT4G32890;AT4G34680;AT5G25830;AT5G26930;AT5G56860;AT5G66320;AT2G18380;AT3G50870;AT4G36620
GLYMA_04G067400	GmSPX2	TF_motif_seq_0237		1859	+	CGATG	GATA; tify	AT1G51600;AT2G45050;AT3G06740;AT3G16870;AT3G21175;AT3G24050;AT3G54810;AT3G60530;AT4G17570;AT4G24470;AT4G26150;AT4G32890;AT4G34680;AT5G25830;AT5G26930;AT5G56860;AT5G66320;AT2G18380;AT3G50870;AT4G36620
GLYMA_04G067400	GmSPX2	TF_motif_seq_0237		1879	-	AATCC	GATA; tify	AT1G51600;AT2G45050;AT3G06740;AT3G16870;AT3G21175;AT3G24050;AT3G54810;AT3G60530;AT4G17570;AT4G24470;AT4G26150;AT4G32890;AT4G34680;AT5G25830;AT5G26930;AT5G56860;AT5G66320;AT2G18380;AT3G50870;AT4G36620
GLYMA_04G067400	GmSPX2	TF_motif_seq_0237		1918	+	TGATA	GATA; tify	AT1G51600;AT2G45050;AT3G06740;AT3G16870;AT3G21175;AT3G24050;AT3G54810;AT3G60530;AT4G17570;AT4G24470;AT4G26150;AT4G32890;AT4G34680;AT5G25830;AT5G26930;AT5G56860;AT5G66320;AT2G18380;AT3G50870;AT4G36620
GLYMA_04G067400	GmSPX2	TF_motif_seq_0237		1966	-	AATCA	GATA; tify	AT1G51600;AT2G45050;AT3G06740;AT3G16870;AT3G21175;AT3G24050;AT3G54810;AT3G60530;AT4G17570;AT4G24470;AT4G26150;AT4G32890;AT4G34680;AT5G25830;AT5G26930;AT5G56860;AT5G66320;AT2G18380;AT3G50870;AT4G36620
GLYMA_04G067400	GmSPX2	TF_motif_seq_0237		1981	+	TGATC	GATA; tify	AT1G51600;AT2G45050;AT3G06740;AT3G16870;AT3G21175;AT3G24050;AT3G54810;AT3G60530;AT4G17570;AT4G24470;AT4G26150;AT4G32890;AT4G34680;AT5G25830;AT5G26930;AT5G56860;AT5G66320;AT2G18380;AT3G50870;AT4G36620
GLYMA_04G067400	GmSPX2	TF_motif_seq_0237		1982	-	GATCC	GATA; tify	AT1G51600;AT2G45050;AT3G06740;AT3G16870;AT3G21175;AT3G24050;AT3G54810;AT3G60530;AT4G17570;AT4G24470;AT4G26150;AT4G32890;AT4G34680;AT5G25830;AT5G26930;AT5G56860;AT5G66320;AT2G18380;AT3G50870;AT4G36620
GLYMA_04G067400	GmSPX2	TF_motif_seq_0237		2001	-	AATCA	GATA; tify	AT1G51600;AT2G45050;AT3G06740;AT3G16870;AT3G21175;AT3G24050;AT3G54810;AT3G60530;AT4G17570;AT4G24470;AT4G26150;AT4G32890;AT4G34680;AT5G25830;AT5G26930;AT5G56860;AT5G66320;AT2G18380;AT3G50870;AT4G36620
GLYMA_04G067400	GmSPX2	TF_motif_seq_0237		2051	-	AATCC	GATA; tify	AT1G51600;AT2G45050;AT3G06740;AT3G16870;AT3G21175;AT3G24050;AT3G54810;AT3G60530;AT4G17570;AT4G24470;AT4G26150;AT4G32890;AT4G34680;AT5G25830;AT5G26930;AT5G56860;AT5G66320;AT2G18380;AT3G50870;AT4G36620
GLYMA_04G067400	GmSPX2	TF_motif_seq_0237		2141	-	AATCC	GATA; tify	AT1G51600;AT2G45050;AT3G06740;AT3G16870;AT3G21175;AT3G24050;AT3G54810;AT3G60530;AT4G17570;AT4G24470;AT4G26150;AT4G32890;AT4G34680;AT5G25830;AT5G26930;AT5G56860;AT5G66320;AT2G18380;AT3G50870;AT4G36620
GLYMA_04G067400	GmSPX2	TF_motif_seq_0237		2211	-	CATCA	GATA; tify	AT1G51600;AT2G45050;AT3G06740;AT3G16870;AT3G21175;AT3G24050;AT3G54810;AT3G60530;AT4G17570;AT4G24470;AT4G26150;AT4G32890;AT4G34680;AT5G25830;AT5G26930;AT5G56860;AT5G66320;AT2G18380;AT3G50870;AT4G36620
GLYMA_04G067400	GmSPX2	TF_motif_seq_0237		2230	-	AATCA	GATA; tify	AT1G51600;AT2G45050;AT3G06740;AT3G16870;AT3G21175;AT3G24050;AT3G54810;AT3G60530;AT4G17570;AT4G24470;AT4G26150;AT4G32890;AT4G34680;AT5G25830;AT5G26930;AT5G56860;AT5G66320;AT2G18380;AT3G50870;AT4G36620
GLYMA_04G067400	GmSPX2	TF_motif_seq_0237		2268	-	CATCA	GATA; tify	AT1G51600;AT2G45050;AT3G06740;AT3G16870;AT3G21175;AT3G24050;AT3G54810;AT3G60530;AT4G17570;AT4G24470;AT4G26150;AT4G32890;AT4G34680;AT5G25830;AT5G26930;AT5G56860;AT5G66320;AT2G18380;AT3G50870;AT4G36620
GLYMA_04G067400	GmSPX2	TF_motif_seq_0237		2282	-	CATCG	GATA; tify	AT1G51600;AT2G45050;AT3G06740;AT3G16870;AT3G21175;AT3G24050;AT3G54810;AT3G60530;AT4G17570;AT4G24470;AT4G26150;AT4G32890;AT4G34680;AT5G25830;AT5G26930;AT5G56860;AT5G66320;AT2G18380;AT3G50870;AT4G36620
GLYMA_04G067400	GmSPX2	TF_motif_seq_0237		2287	+	AGATT	GATA; tify	AT1G51600;AT2G45050;AT3G06740;AT3G16870;AT3G21175;AT3G24050;AT3G54810;AT3G60530;AT4G17570;AT4G24470;AT4G26150;AT4G32890;AT4G34680;AT5G25830;AT5G26930;AT5G56860;AT5G66320;AT2G18380;AT3G50870;AT4G36620
GLYMA_04G067400	GmSPX2	TF_motif_seq_0237		2302	+	GGATT	GATA; tify	AT1G51600;AT2G45050;AT3G06740;AT3G16870;AT3G21175;AT3G24050;AT3G54810;AT3G60530;AT4G17570;AT4G24470;AT4G26150;AT4G32890;AT4G34680;AT5G25830;AT5G26930;AT5G56860;AT5G66320;AT2G18380;AT3G50870;AT4G36620
GLYMA_04G067400	GmSPX2	TF_motif_seq_0237		2321	+	GGATG	GATA; tify	AT1G51600;AT2G45050;AT3G06740;AT3G16870;AT3G21175;AT3G24050;AT3G54810;AT3G60530;AT4G17570;AT4G24470;AT4G26150;AT4G32890;AT4G34680;AT5G25830;AT5G26930;AT5G56860;AT5G66320;AT2G18380;AT3G50870;AT4G36620
GLYMA_04G067400	GmSPX2	TF_motif_seq_0237		2331	+	TGATC	GATA; tify	AT1G51600;AT2G45050;AT3G06740;AT3G16870;AT3G21175;AT3G24050;AT3G54810;AT3G60530;AT4G17570;AT4G24470;AT4G26150;AT4G32890;AT4G34680;AT5G25830;AT5G26930;AT5G56860;AT5G66320;AT2G18380;AT3G50870;AT4G36620
GLYMA_04G067400	GmSPX2	TF_motif_seq_0237		2332	-	GATCC	GATA; tify	AT1G51600;AT2G45050;AT3G06740;AT3G16870;AT3G21175;AT3G24050;AT3G54810;AT3G60530;AT4G17570;AT4G24470;AT4G26150;AT4G32890;AT4G34680;AT5G25830;AT5G26930;AT5G56860;AT5G66320;AT2G18380;AT3G50870;AT4G36620
GLYMA_04G067400	GmSPX2	TF_motif_seq_0237		2396	-	CATCA	GATA; tify	AT1G51600;AT2G45050;AT3G06740;AT3G16870;AT3G21175;AT3G24050;AT3G54810;AT3G60530;AT4G17570;AT4G24470;AT4G26150;AT4G32890;AT4G34680;AT5G25830;AT5G26930;AT5G56860;AT5G66320;AT2G18380;AT3G50870;AT4G36620
GLYMA_04G067400	GmSPX2	TF_motif_seq_0237		2410	+	TGATC	GATA; tify	AT1G51600;AT2G45050;AT3G06740;AT3G16870;AT3G21175;AT3G24050;AT3G54810;AT3G60530;AT4G17570;AT4G24470;AT4G26150;AT4G32890;AT4G34680;AT5G25830;AT5G26930;AT5G56860;AT5G66320;AT2G18380;AT3G50870;AT4G36620
GLYMA_04G067400	GmSPX2	TF_motif_seq_0237		2411	-	GATCA	GATA; tify	AT1G51600;AT2G45050;AT3G06740;AT3G16870;AT3G21175;AT3G24050;AT3G54810;AT3G60530;AT4G17570;AT4G24470;AT4G26150;AT4G32890;AT4G34680;AT5G25830;AT5G26930;AT5G56860;AT5G66320;AT2G18380;AT3G50870;AT4G36620
GLYMA_04G067400	GmSPX2	TF_motif_seq_0237		2415	-	AATCC	GATA; tify	AT1G51600;AT2G45050;AT3G06740;AT3G16870;AT3G21175;AT3G24050;AT3G54810;AT3G60530;AT4G17570;AT4G24470;AT4G26150;AT4G32890;AT4G34680;AT5G25830;AT5G26930;AT5G56860;AT5G66320;AT2G18380;AT3G50870;AT4G36620
GLYMA_04G067400	GmSPX2	TF_motif_seq_0237		2424	-	CATCG	GATA; tify	AT1G51600;AT2G45050;AT3G06740;AT3G16870;AT3G21175;AT3G24050;AT3G54810;AT3G60530;AT4G17570;AT4G24470;AT4G26150;AT4G32890;AT4G34680;AT5G25830;AT5G26930;AT5G56860;AT5G66320;AT2G18380;AT3G50870;AT4G36620
GLYMA_04G067400	GmSPX2	TF_motif_seq_0237		2502	-	TATCA	GATA; tify	AT1G51600;AT2G45050;AT3G06740;AT3G16870;AT3G21175;AT3G24050;AT3G54810;AT3G60530;AT4G17570;AT4G24470;AT4G26150;AT4G32890;AT4G34680;AT5G25830;AT5G26930;AT5G56860;AT5G66320;AT2G18380;AT3G50870;AT4G36620
GLYMA_04G067400	GmSPX2	TF_motif_seq_0237		2631	-	AATCT	GATA; tify	AT1G51600;AT2G45050;AT3G06740;AT3G16870;AT3G21175;AT3G24050;AT3G54810;AT3G60530;AT4G17570;AT4G24470;AT4G26150;AT4G32890;AT4G34680;AT5G25830;AT5G26930;AT5G56860;AT5G66320;AT2G18380;AT3G50870;AT4G36620
GLYMA_04G067400	GmSPX2	TF_motif_seq_0237		2636	-	AATCC	GATA; tify	AT1G51600;AT2G45050;AT3G06740;AT3G16870;AT3G21175;AT3G24050;AT3G54810;AT3G60530;AT4G17570;AT4G24470;AT4G26150;AT4G32890;AT4G34680;AT5G25830;AT5G26930;AT5G56860;AT5G66320;AT2G18380;AT3G50870;AT4G36620
GLYMA_04G067400	GmSPX2	TF_motif_seq_0237		2656	-	TATCC	GATA; tify	AT1G51600;AT2G45050;AT3G06740;AT3G16870;AT3G21175;AT3G24050;AT3G54810;AT3G60530;AT4G17570;AT4G24470;AT4G26150;AT4G32890;AT4G34680;AT5G25830;AT5G26930;AT5G56860;AT5G66320;AT2G18380;AT3G50870;AT4G36620
GLYMA_04G067400	GmSPX2	TF_motif_seq_0237		2680	+	AGATC	GATA; tify	AT1G51600;AT2G45050;AT3G06740;AT3G16870;AT3G21175;AT3G24050;AT3G54810;AT3G60530;AT4G17570;AT4G24470;AT4G26150;AT4G32890;AT4G34680;AT5G25830;AT5G26930;AT5G56860;AT5G66320;AT2G18380;AT3G50870;AT4G36620
GLYMA_04G067400	GmSPX2	TF_motif_seq_0237		2681	-	GATCG	GATA; tify	AT1G51600;AT2G45050;AT3G06740;AT3G16870;AT3G21175;AT3G24050;AT3G54810;AT3G60530;AT4G17570;AT4G24470;AT4G26150;AT4G32890;AT4G34680;AT5G25830;AT5G26930;AT5G56860;AT5G66320;AT2G18380;AT3G50870;AT4G36620
GLYMA_04G067400	GmSPX2	TF_motif_seq_0237		2684	+	CGATC	GATA; tify	AT1G51600;AT2G45050;AT3G06740;AT3G16870;AT3G21175;AT3G24050;AT3G54810;AT3G60530;AT4G17570;AT4G24470;AT4G26150;AT4G32890;AT4G34680;AT5G25830;AT5G26930;AT5G56860;AT5G66320;AT2G18380;AT3G50870;AT4G36620
GLYMA_04G067400	GmSPX2	TF_motif_seq_0237		2685	-	GATCA	GATA; tify	AT1G51600;AT2G45050;AT3G06740;AT3G16870;AT3G21175;AT3G24050;AT3G54810;AT3G60530;AT4G17570;AT4G24470;AT4G26150;AT4G32890;AT4G34680;AT5G25830;AT5G26930;AT5G56860;AT5G66320;AT2G18380;AT3G50870;AT4G36620
GLYMA_04G147600	GmSPX3	TF_motif_seq_0237		46	+	TGATT	GATA; tify	AT1G51600;AT2G45050;AT3G06740;AT3G16870;AT3G21175;AT3G24050;AT3G54810;AT3G60530;AT4G17570;AT4G24470;AT4G26150;AT4G32890;AT4G34680;AT5G25830;AT5G26930;AT5G56860;AT5G66320;AT2G18380;AT3G50870;AT4G36620
GLYMA_04G147600	GmSPX3	TF_motif_seq_0237		66	+	TGATT	GATA; tify	AT1G51600;AT2G45050;AT3G06740;AT3G16870;AT3G21175;AT3G24050;AT3G54810;AT3G60530;AT4G17570;AT4G24470;AT4G26150;AT4G32890;AT4G34680;AT5G25830;AT5G26930;AT5G56860;AT5G66320;AT2G18380;AT3G50870;AT4G36620
GLYMA_04G147600	GmSPX3	TF_motif_seq_0237		70	+	TGATT	GATA; tify	AT1G51600;AT2G45050;AT3G06740;AT3G16870;AT3G21175;AT3G24050;AT3G54810;AT3G60530;AT4G17570;AT4G24470;AT4G26150;AT4G32890;AT4G34680;AT5G25830;AT5G26930;AT5G56860;AT5G66320;AT2G18380;AT3G50870;AT4G36620
GLYMA_04G147600	GmSPX3	TF_motif_seq_0237		98	-	AATCA	GATA; tify	AT1G51600;AT2G45050;AT3G06740;AT3G16870;AT3G21175;AT3G24050;AT3G54810;AT3G60530;AT4G17570;AT4G24470;AT4G26150;AT4G32890;AT4G34680;AT5G25830;AT5G26930;AT5G56860;AT5G66320;AT2G18380;AT3G50870;AT4G36620
GLYMA_04G147600	GmSPX3	TF_motif_seq_0237		110	-	TATCC	GATA; tify	AT1G51600;AT2G45050;AT3G06740;AT3G16870;AT3G21175;AT3G24050;AT3G54810;AT3G60530;AT4G17570;AT4G24470;AT4G26150;AT4G32890;AT4G34680;AT5G25830;AT5G26930;AT5G56860;AT5G66320;AT2G18380;AT3G50870;AT4G36620
GLYMA_04G147600	GmSPX3	TF_motif_seq_0237		133	-	AATCA	GATA; tify	AT1G51600;AT2G45050;AT3G06740;AT3G16870;AT3G21175;AT3G24050;AT3G54810;AT3G60530;AT4G17570;AT4G24470;AT4G26150;AT4G32890;AT4G34680;AT5G25830;AT5G26930;AT5G56860;AT5G66320;AT2G18380;AT3G50870;AT4G36620
GLYMA_04G147600	GmSPX3	TF_motif_seq_0237		141	-	AATCA	GATA; tify	AT1G51600;AT2G45050;AT3G06740;AT3G16870;AT3G21175;AT3G24050;AT3G54810;AT3G60530;AT4G17570;AT4G24470;AT4G26150;AT4G32890;AT4G34680;AT5G25830;AT5G26930;AT5G56860;AT5G66320;AT2G18380;AT3G50870;AT4G36620
GLYMA_04G147600	GmSPX3	TF_motif_seq_0237		147	-	AATCT	GATA; tify	AT1G51600;AT2G45050;AT3G06740;AT3G16870;AT3G21175;AT3G24050;AT3G54810;AT3G60530;AT4G17570;AT4G24470;AT4G26150;AT4G32890;AT4G34680;AT5G25830;AT5G26930;AT5G56860;AT5G66320;AT2G18380;AT3G50870;AT4G36620
GLYMA_04G147600	GmSPX3	TF_motif_seq_0237		248	-	TATCC	GATA; tify	AT1G51600;AT2G45050;AT3G06740;AT3G16870;AT3G21175;AT3G24050;AT3G54810;AT3G60530;AT4G17570;AT4G24470;AT4G26150;AT4G32890;AT4G34680;AT5G25830;AT5G26930;AT5G56860;AT5G66320;AT2G18380;AT3G50870;AT4G36620
GLYMA_04G147600	GmSPX3	TF_motif_seq_0237		472	-	AATCA	GATA; tify	AT1G51600;AT2G45050;AT3G06740;AT3G16870;AT3G21175;AT3G24050;AT3G54810;AT3G60530;AT4G17570;AT4G24470;AT4G26150;AT4G32890;AT4G34680;AT5G25830;AT5G26930;AT5G56860;AT5G66320;AT2G18380;AT3G50870;AT4G36620
GLYMA_04G147600	GmSPX3	TF_motif_seq_0237		480	+	AGATC	GATA; tify	AT1G51600;AT2G45050;AT3G06740;AT3G16870;AT3G21175;AT3G24050;AT3G54810;AT3G60530;AT4G17570;AT4G24470;AT4G26150;AT4G32890;AT4G34680;AT5G25830;AT5G26930;AT5G56860;AT5G66320;AT2G18380;AT3G50870;AT4G36620
GLYMA_04G147600	GmSPX3	TF_motif_seq_0237		481	-	GATCA	GATA; tify	AT1G51600;AT2G45050;AT3G06740;AT3G16870;AT3G21175;AT3G24050;AT3G54810;AT3G60530;AT4G17570;AT4G24470;AT4G26150;AT4G32890;AT4G34680;AT5G25830;AT5G26930;AT5G56860;AT5G66320;AT2G18380;AT3G50870;AT4G36620
GLYMA_04G147600	GmSPX3	TF_motif_seq_0237		497	+	AGATG	GATA; tify	AT1G51600;AT2G45050;AT3G06740;AT3G16870;AT3G21175;AT3G24050;AT3G54810;AT3G60530;AT4G17570;AT4G24470;AT4G26150;AT4G32890;AT4G34680;AT5G25830;AT5G26930;AT5G56860;AT5G66320;AT2G18380;AT3G50870;AT4G36620
GLYMA_04G147600	GmSPX3	TF_motif_seq_0237		537	+	TGATT	GATA; tify	AT1G51600;AT2G45050;AT3G06740;AT3G16870;AT3G21175;AT3G24050;AT3G54810;AT3G60530;AT4G17570;AT4G24470;AT4G26150;AT4G32890;AT4G34680;AT5G25830;AT5G26930;AT5G56860;AT5G66320;AT2G18380;AT3G50870;AT4G36620
GLYMA_04G147600	GmSPX3	TF_motif_seq_0237		543	+	TGATT	GATA; tify	AT1G51600;AT2G45050;AT3G06740;AT3G16870;AT3G21175;AT3G24050;AT3G54810;AT3G60530;AT4G17570;AT4G24470;AT4G26150;AT4G32890;AT4G34680;AT5G25830;AT5G26930;AT5G56860;AT5G66320;AT2G18380;AT3G50870;AT4G36620
GLYMA_04G147600	GmSPX3	TF_motif_seq_0237		581	-	AATCT	GATA; tify	AT1G51600;AT2G45050;AT3G06740;AT3G16870;AT3G21175;AT3G24050;AT3G54810;AT3G60530;AT4G17570;AT4G24470;AT4G26150;AT4G32890;AT4G34680;AT5G25830;AT5G26930;AT5G56860;AT5G66320;AT2G18380;AT3G50870;AT4G36620
GLYMA_04G147600	GmSPX3	TF_motif_seq_0237		618	+	TGATT	GATA; tify	AT1G51600;AT2G45050;AT3G06740;AT3G16870;AT3G21175;AT3G24050;AT3G54810;AT3G60530;AT4G17570;AT4G24470;AT4G26150;AT4G32890;AT4G34680;AT5G25830;AT5G26930;AT5G56860;AT5G66320;AT2G18380;AT3G50870;AT4G36620
GLYMA_04G147600	GmSPX3	TF_motif_seq_0237		668	-	CATCT	GATA; tify	AT1G51600;AT2G45050;AT3G06740;AT3G16870;AT3G21175;AT3G24050;AT3G54810;AT3G60530;AT4G17570;AT4G24470;AT4G26150;AT4G32890;AT4G34680;AT5G25830;AT5G26930;AT5G56860;AT5G66320;AT2G18380;AT3G50870;AT4G36620
GLYMA_04G147600	GmSPX3	TF_motif_seq_0237		703	-	CATCA	GATA; tify	AT1G51600;AT2G45050;AT3G06740;AT3G16870;AT3G21175;AT3G24050;AT3G54810;AT3G60530;AT4G17570;AT4G24470;AT4G26150;AT4G32890;AT4G34680;AT5G25830;AT5G26930;AT5G56860;AT5G66320;AT2G18380;AT3G50870;AT4G36620
GLYMA_04G147600	GmSPX3	TF_motif_seq_0237		861	+	TGATA	GATA; tify	AT1G51600;AT2G45050;AT3G06740;AT3G16870;AT3G21175;AT3G24050;AT3G54810;AT3G60530;AT4G17570;AT4G24470;AT4G26150;AT4G32890;AT4G34680;AT5G25830;AT5G26930;AT5G56860;AT5G66320;AT2G18380;AT3G50870;AT4G36620
GLYMA_04G147600	GmSPX3	TF_motif_seq_0237		914	+	TGATA	GATA; tify	AT1G51600;AT2G45050;AT3G06740;AT3G16870;AT3G21175;AT3G24050;AT3G54810;AT3G60530;AT4G17570;AT4G24470;AT4G26150;AT4G32890;AT4G34680;AT5G25830;AT5G26930;AT5G56860;AT5G66320;AT2G18380;AT3G50870;AT4G36620
GLYMA_04G147600	GmSPX3	TF_motif_seq_0237		917	-	TATCC	GATA; tify	AT1G51600;AT2G45050;AT3G06740;AT3G16870;AT3G21175;AT3G24050;AT3G54810;AT3G60530;AT4G17570;AT4G24470;AT4G26150;AT4G32890;AT4G34680;AT5G25830;AT5G26930;AT5G56860;AT5G66320;AT2G18380;AT3G50870;AT4G36620
GLYMA_04G147600	GmSPX3	TF_motif_seq_0237		928	+	GGATA	GATA; tify	AT1G51600;AT2G45050;AT3G06740;AT3G16870;AT3G21175;AT3G24050;AT3G54810;AT3G60530;AT4G17570;AT4G24470;AT4G26150;AT4G32890;AT4G34680;AT5G25830;AT5G26930;AT5G56860;AT5G66320;AT2G18380;AT3G50870;AT4G36620
GLYMA_04G147600	GmSPX3	TF_motif_seq_0237		965	+	AGATG	GATA; tify	AT1G51600;AT2G45050;AT3G06740;AT3G16870;AT3G21175;AT3G24050;AT3G54810;AT3G60530;AT4G17570;AT4G24470;AT4G26150;AT4G32890;AT4G34680;AT5G25830;AT5G26930;AT5G56860;AT5G66320;AT2G18380;AT3G50870;AT4G36620
GLYMA_04G147600	GmSPX3	TF_motif_seq_0237		998	-	CATCT	GATA; tify	AT1G51600;AT2G45050;AT3G06740;AT3G16870;AT3G21175;AT3G24050;AT3G54810;AT3G60530;AT4G17570;AT4G24470;AT4G26150;AT4G32890;AT4G34680;AT5G25830;AT5G26930;AT5G56860;AT5G66320;AT2G18380;AT3G50870;AT4G36620
GLYMA_04G147600	GmSPX3	TF_motif_seq_0237		1025	-	AATCT	GATA; tify	AT1G51600;AT2G45050;AT3G06740;AT3G16870;AT3G21175;AT3G24050;AT3G54810;AT3G60530;AT4G17570;AT4G24470;AT4G26150;AT4G32890;AT4G34680;AT5G25830;AT5G26930;AT5G56860;AT5G66320;AT2G18380;AT3G50870;AT4G36620
GLYMA_04G147600	GmSPX3	TF_motif_seq_0237		1086	+	TGATA	GATA; tify	AT1G51600;AT2G45050;AT3G06740;AT3G16870;AT3G21175;AT3G24050;AT3G54810;AT3G60530;AT4G17570;AT4G24470;AT4G26150;AT4G32890;AT4G34680;AT5G25830;AT5G26930;AT5G56860;AT5G66320;AT2G18380;AT3G50870;AT4G36620
GLYMA_04G147600	GmSPX3	TF_motif_seq_0237		1180	-	AATCT	GATA; tify	AT1G51600;AT2G45050;AT3G06740;AT3G16870;AT3G21175;AT3G24050;AT3G54810;AT3G60530;AT4G17570;AT4G24470;AT4G26150;AT4G32890;AT4G34680;AT5G25830;AT5G26930;AT5G56860;AT5G66320;AT2G18380;AT3G50870;AT4G36620
GLYMA_04G147600	GmSPX3	TF_motif_seq_0237		1207	-	AATCA	GATA; tify	AT1G51600;AT2G45050;AT3G06740;AT3G16870;AT3G21175;AT3G24050;AT3G54810;AT3G60530;AT4G17570;AT4G24470;AT4G26150;AT4G32890;AT4G34680;AT5G25830;AT5G26930;AT5G56860;AT5G66320;AT2G18380;AT3G50870;AT4G36620
GLYMA_04G147600	GmSPX3	TF_motif_seq_0237		1295	+	CGATG	GATA; tify	AT1G51600;AT2G45050;AT3G06740;AT3G16870;AT3G21175;AT3G24050;AT3G54810;AT3G60530;AT4G17570;AT4G24470;AT4G26150;AT4G32890;AT4G34680;AT5G25830;AT5G26930;AT5G56860;AT5G66320;AT2G18380;AT3G50870;AT4G36620
GLYMA_04G147600	GmSPX3	TF_motif_seq_0237		1328	+	GGATA	GATA; tify	AT1G51600;AT2G45050;AT3G06740;AT3G16870;AT3G21175;AT3G24050;AT3G54810;AT3G60530;AT4G17570;AT4G24470;AT4G26150;AT4G32890;AT4G34680;AT5G25830;AT5G26930;AT5G56860;AT5G66320;AT2G18380;AT3G50870;AT4G36620
GLYMA_04G147600	GmSPX3	TF_motif_seq_0237		1333	-	AATCA	GATA; tify	AT1G51600;AT2G45050;AT3G06740;AT3G16870;AT3G21175;AT3G24050;AT3G54810;AT3G60530;AT4G17570;AT4G24470;AT4G26150;AT4G32890;AT4G34680;AT5G25830;AT5G26930;AT5G56860;AT5G66320;AT2G18380;AT3G50870;AT4G36620
GLYMA_04G147600	GmSPX3	TF_motif_seq_0237		1408	+	GGATA	GATA; tify	AT1G51600;AT2G45050;AT3G06740;AT3G16870;AT3G21175;AT3G24050;AT3G54810;AT3G60530;AT4G17570;AT4G24470;AT4G26150;AT4G32890;AT4G34680;AT5G25830;AT5G26930;AT5G56860;AT5G66320;AT2G18380;AT3G50870;AT4G36620
GLYMA_04G147600	GmSPX3	TF_motif_seq_0237		1411	-	TATCC	GATA; tify	AT1G51600;AT2G45050;AT3G06740;AT3G16870;AT3G21175;AT3G24050;AT3G54810;AT3G60530;AT4G17570;AT4G24470;AT4G26150;AT4G32890;AT4G34680;AT5G25830;AT5G26930;AT5G56860;AT5G66320;AT2G18380;AT3G50870;AT4G36620
GLYMA_04G147600	GmSPX3	TF_motif_seq_0237		1539	-	CATCC	GATA; tify	AT1G51600;AT2G45050;AT3G06740;AT3G16870;AT3G21175;AT3G24050;AT3G54810;AT3G60530;AT4G17570;AT4G24470;AT4G26150;AT4G32890;AT4G34680;AT5G25830;AT5G26930;AT5G56860;AT5G66320;AT2G18380;AT3G50870;AT4G36620
GLYMA_04G147600	GmSPX3	TF_motif_seq_0237		1579	-	CATCA	GATA; tify	AT1G51600;AT2G45050;AT3G06740;AT3G16870;AT3G21175;AT3G24050;AT3G54810;AT3G60530;AT4G17570;AT4G24470;AT4G26150;AT4G32890;AT4G34680;AT5G25830;AT5G26930;AT5G56860;AT5G66320;AT2G18380;AT3G50870;AT4G36620
GLYMA_06G069000	GmSPX4	TF_motif_seq_0237		42	+	GGATT	GATA; tify	AT1G51600;AT2G45050;AT3G06740;AT3G16870;AT3G21175;AT3G24050;AT3G54810;AT3G60530;AT4G17570;AT4G24470;AT4G26150;AT4G32890;AT4G34680;AT5G25830;AT5G26930;AT5G56860;AT5G66320;AT2G18380;AT3G50870;AT4G36620
GLYMA_06G069000	GmSPX4	TF_motif_seq_0237		58	+	TGATA	GATA; tify	AT1G51600;AT2G45050;AT3G06740;AT3G16870;AT3G21175;AT3G24050;AT3G54810;AT3G60530;AT4G17570;AT4G24470;AT4G26150;AT4G32890;AT4G34680;AT5G25830;AT5G26930;AT5G56860;AT5G66320;AT2G18380;AT3G50870;AT4G36620
GLYMA_06G069000	GmSPX4	TF_motif_seq_0237		122	+	AGATA	GATA; tify	AT1G51600;AT2G45050;AT3G06740;AT3G16870;AT3G21175;AT3G24050;AT3G54810;AT3G60530;AT4G17570;AT4G24470;AT4G26150;AT4G32890;AT4G34680;AT5G25830;AT5G26930;AT5G56860;AT5G66320;AT2G18380;AT3G50870;AT4G36620
GLYMA_06G069000	GmSPX4	TF_motif_seq_0237		245	+	TGATG	GATA; tify	AT1G51600;AT2G45050;AT3G06740;AT3G16870;AT3G21175;AT3G24050;AT3G54810;AT3G60530;AT4G17570;AT4G24470;AT4G26150;AT4G32890;AT4G34680;AT5G25830;AT5G26930;AT5G56860;AT5G66320;AT2G18380;AT3G50870;AT4G36620
GLYMA_06G069000	GmSPX4	TF_motif_seq_0237		264	-	AATCT	GATA; tify	AT1G51600;AT2G45050;AT3G06740;AT3G16870;AT3G21175;AT3G24050;AT3G54810;AT3G60530;AT4G17570;AT4G24470;AT4G26150;AT4G32890;AT4G34680;AT5G25830;AT5G26930;AT5G56860;AT5G66320;AT2G18380;AT3G50870;AT4G36620
GLYMA_06G069000	GmSPX4	TF_motif_seq_0237		277	-	AATCA	GATA; tify	AT1G51600;AT2G45050;AT3G06740;AT3G16870;AT3G21175;AT3G24050;AT3G54810;AT3G60530;AT4G17570;AT4G24470;AT4G26150;AT4G32890;AT4G34680;AT5G25830;AT5G26930;AT5G56860;AT5G66320;AT2G18380;AT3G50870;AT4G36620
GLYMA_06G069000	GmSPX4	TF_motif_seq_0237		325	-	AATCC	GATA; tify	AT1G51600;AT2G45050;AT3G06740;AT3G16870;AT3G21175;AT3G24050;AT3G54810;AT3G60530;AT4G17570;AT4G24470;AT4G26150;AT4G32890;AT4G34680;AT5G25830;AT5G26930;AT5G56860;AT5G66320;AT2G18380;AT3G50870;AT4G36620
GLYMA_06G069000	GmSPX4	TF_motif_seq_0237		415	-	CATCC	GATA; tify	AT1G51600;AT2G45050;AT3G06740;AT3G16870;AT3G21175;AT3G24050;AT3G54810;AT3G60530;AT4G17570;AT4G24470;AT4G26150;AT4G32890;AT4G34680;AT5G25830;AT5G26930;AT5G56860;AT5G66320;AT2G18380;AT3G50870;AT4G36620
GLYMA_06G069000	GmSPX4	TF_motif_seq_0237		424	-	TATCT	GATA; tify	AT1G51600;AT2G45050;AT3G06740;AT3G16870;AT3G21175;AT3G24050;AT3G54810;AT3G60530;AT4G17570;AT4G24470;AT4G26150;AT4G32890;AT4G34680;AT5G25830;AT5G26930;AT5G56860;AT5G66320;AT2G18380;AT3G50870;AT4G36620
GLYMA_06G069000	GmSPX4	TF_motif_seq_0237		447	+	AGATG	GATA; tify	AT1G51600;AT2G45050;AT3G06740;AT3G16870;AT3G21175;AT3G24050;AT3G54810;AT3G60530;AT4G17570;AT4G24470;AT4G26150;AT4G32890;AT4G34680;AT5G25830;AT5G26930;AT5G56860;AT5G66320;AT2G18380;AT3G50870;AT4G36620
GLYMA_06G069000	GmSPX4	TF_motif_seq_0237		459	+	AGATA	GATA; tify	AT1G51600;AT2G45050;AT3G06740;AT3G16870;AT3G21175;AT3G24050;AT3G54810;AT3G60530;AT4G17570;AT4G24470;AT4G26150;AT4G32890;AT4G34680;AT5G25830;AT5G26930;AT5G56860;AT5G66320;AT2G18380;AT3G50870;AT4G36620
GLYMA_06G069000	GmSPX4	TF_motif_seq_0237		481	+	AGATT	GATA; tify	AT1G51600;AT2G45050;AT3G06740;AT3G16870;AT3G21175;AT3G24050;AT3G54810;AT3G60530;AT4G17570;AT4G24470;AT4G26150;AT4G32890;AT4G34680;AT5G25830;AT5G26930;AT5G56860;AT5G66320;AT2G18380;AT3G50870;AT4G36620
GLYMA_06G069000	GmSPX4	TF_motif_seq_0237		586	-	AATCA	GATA; tify	AT1G51600;AT2G45050;AT3G06740;AT3G16870;AT3G21175;AT3G24050;AT3G54810;AT3G60530;AT4G17570;AT4G24470;AT4G26150;AT4G32890;AT4G34680;AT5G25830;AT5G26930;AT5G56860;AT5G66320;AT2G18380;AT3G50870;AT4G36620
GLYMA_06G069000	GmSPX4	TF_motif_seq_0237		715	-	TATCC	GATA; tify	AT1G51600;AT2G45050;AT3G06740;AT3G16870;AT3G21175;AT3G24050;AT3G54810;AT3G60530;AT4G17570;AT4G24470;AT4G26150;AT4G32890;AT4G34680;AT5G25830;AT5G26930;AT5G56860;AT5G66320;AT2G18380;AT3G50870;AT4G36620
GLYMA_06G069000	GmSPX4	TF_motif_seq_0237		722	+	CGATG	GATA; tify	AT1G51600;AT2G45050;AT3G06740;AT3G16870;AT3G21175;AT3G24050;AT3G54810;AT3G60530;AT4G17570;AT4G24470;AT4G26150;AT4G32890;AT4G34680;AT5G25830;AT5G26930;AT5G56860;AT5G66320;AT2G18380;AT3G50870;AT4G36620
GLYMA_06G069000	GmSPX4	TF_motif_seq_0237		737	+	AGATA	GATA; tify	AT1G51600;AT2G45050;AT3G06740;AT3G16870;AT3G21175;AT3G24050;AT3G54810;AT3G60530;AT4G17570;AT4G24470;AT4G26150;AT4G32890;AT4G34680;AT5G25830;AT5G26930;AT5G56860;AT5G66320;AT2G18380;AT3G50870;AT4G36620
GLYMA_06G069000	GmSPX4	TF_motif_seq_0237		742	-	AATCC	GATA; tify	AT1G51600;AT2G45050;AT3G06740;AT3G16870;AT3G21175;AT3G24050;AT3G54810;AT3G60530;AT4G17570;AT4G24470;AT4G26150;AT4G32890;AT4G34680;AT5G25830;AT5G26930;AT5G56860;AT5G66320;AT2G18380;AT3G50870;AT4G36620
GLYMA_06G069000	GmSPX4	TF_motif_seq_0237		781	+	TGATA	GATA; tify	AT1G51600;AT2G45050;AT3G06740;AT3G16870;AT3G21175;AT3G24050;AT3G54810;AT3G60530;AT4G17570;AT4G24470;AT4G26150;AT4G32890;AT4G34680;AT5G25830;AT5G26930;AT5G56860;AT5G66320;AT2G18380;AT3G50870;AT4G36620
GLYMA_06G069000	GmSPX4	TF_motif_seq_0237		840	-	AATCA	GATA; tify	AT1G51600;AT2G45050;AT3G06740;AT3G16870;AT3G21175;AT3G24050;AT3G54810;AT3G60530;AT4G17570;AT4G24470;AT4G26150;AT4G32890;AT4G34680;AT5G25830;AT5G26930;AT5G56860;AT5G66320;AT2G18380;AT3G50870;AT4G36620
GLYMA_06G069000	GmSPX4	TF_motif_seq_0237		855	+	CGATC	GATA; tify	AT1G51600;AT2G45050;AT3G06740;AT3G16870;AT3G21175;AT3G24050;AT3G54810;AT3G60530;AT4G17570;AT4G24470;AT4G26150;AT4G32890;AT4G34680;AT5G25830;AT5G26930;AT5G56860;AT5G66320;AT2G18380;AT3G50870;AT4G36620
GLYMA_06G069000	GmSPX4	TF_motif_seq_0237		856	-	GATCC	GATA; tify	AT1G51600;AT2G45050;AT3G06740;AT3G16870;AT3G21175;AT3G24050;AT3G54810;AT3G60530;AT4G17570;AT4G24470;AT4G26150;AT4G32890;AT4G34680;AT5G25830;AT5G26930;AT5G56860;AT5G66320;AT2G18380;AT3G50870;AT4G36620
GLYMA_06G069000	GmSPX4	TF_motif_seq_0237		875	-	AATCA	GATA; tify	AT1G51600;AT2G45050;AT3G06740;AT3G16870;AT3G21175;AT3G24050;AT3G54810;AT3G60530;AT4G17570;AT4G24470;AT4G26150;AT4G32890;AT4G34680;AT5G25830;AT5G26930;AT5G56860;AT5G66320;AT2G18380;AT3G50870;AT4G36620
GLYMA_06G069000	GmSPX4	TF_motif_seq_0237		991	-	CATCT	GATA; tify	AT1G51600;AT2G45050;AT3G06740;AT3G16870;AT3G21175;AT3G24050;AT3G54810;AT3G60530;AT4G17570;AT4G24470;AT4G26150;AT4G32890;AT4G34680;AT5G25830;AT5G26930;AT5G56860;AT5G66320;AT2G18380;AT3G50870;AT4G36620
GLYMA_06G069000	GmSPX4	TF_motif_seq_0237		1030	-	AATCC	GATA; tify	AT1G51600;AT2G45050;AT3G06740;AT3G16870;AT3G21175;AT3G24050;AT3G54810;AT3G60530;AT4G17570;AT4G24470;AT4G26150;AT4G32890;AT4G34680;AT5G25830;AT5G26930;AT5G56860;AT5G66320;AT2G18380;AT3G50870;AT4G36620
GLYMA_06G069000	GmSPX4	TF_motif_seq_0237		1100	-	CATCA	GATA; tify	AT1G51600;AT2G45050;AT3G06740;AT3G16870;AT3G21175;AT3G24050;AT3G54810;AT3G60530;AT4G17570;AT4G24470;AT4G26150;AT4G32890;AT4G34680;AT5G25830;AT5G26930;AT5G56860;AT5G66320;AT2G18380;AT3G50870;AT4G36620
GLYMA_06G069000	GmSPX4	TF_motif_seq_0237		1119	-	AATCA	GATA; tify	AT1G51600;AT2G45050;AT3G06740;AT3G16870;AT3G21175;AT3G24050;AT3G54810;AT3G60530;AT4G17570;AT4G24470;AT4G26150;AT4G32890;AT4G34680;AT5G25830;AT5G26930;AT5G56860;AT5G66320;AT2G18380;AT3G50870;AT4G36620
GLYMA_06G069000	GmSPX4	TF_motif_seq_0237		1157	-	CATCA	GATA; tify	AT1G51600;AT2G45050;AT3G06740;AT3G16870;AT3G21175;AT3G24050;AT3G54810;AT3G60530;AT4G17570;AT4G24470;AT4G26150;AT4G32890;AT4G34680;AT5G25830;AT5G26930;AT5G56860;AT5G66320;AT2G18380;AT3G50870;AT4G36620
GLYMA_06G069000	GmSPX4	TF_motif_seq_0237		1171	-	CATCG	GATA; tify	AT1G51600;AT2G45050;AT3G06740;AT3G16870;AT3G21175;AT3G24050;AT3G54810;AT3G60530;AT4G17570;AT4G24470;AT4G26150;AT4G32890;AT4G34680;AT5G25830;AT5G26930;AT5G56860;AT5G66320;AT2G18380;AT3G50870;AT4G36620
GLYMA_06G069000	GmSPX4	TF_motif_seq_0237		1176	+	AGATT	GATA; tify	AT1G51600;AT2G45050;AT3G06740;AT3G16870;AT3G21175;AT3G24050;AT3G54810;AT3G60530;AT4G17570;AT4G24470;AT4G26150;AT4G32890;AT4G34680;AT5G25830;AT5G26930;AT5G56860;AT5G66320;AT2G18380;AT3G50870;AT4G36620
GLYMA_06G069000	GmSPX4	TF_motif_seq_0237		1191	+	GGATT	GATA; tify	AT1G51600;AT2G45050;AT3G06740;AT3G16870;AT3G21175;AT3G24050;AT3G54810;AT3G60530;AT4G17570;AT4G24470;AT4G26150;AT4G32890;AT4G34680;AT5G25830;AT5G26930;AT5G56860;AT5G66320;AT2G18380;AT3G50870;AT4G36620
GLYMA_06G069000	GmSPX4	TF_motif_seq_0237		1206	-	TATCG	GATA; tify	AT1G51600;AT2G45050;AT3G06740;AT3G16870;AT3G21175;AT3G24050;AT3G54810;AT3G60530;AT4G17570;AT4G24470;AT4G26150;AT4G32890;AT4G34680;AT5G25830;AT5G26930;AT5G56860;AT5G66320;AT2G18380;AT3G50870;AT4G36620
GLYMA_06G069000	GmSPX4	TF_motif_seq_0237		1210	+	GGATG	GATA; tify	AT1G51600;AT2G45050;AT3G06740;AT3G16870;AT3G21175;AT3G24050;AT3G54810;AT3G60530;AT4G17570;AT4G24470;AT4G26150;AT4G32890;AT4G34680;AT5G25830;AT5G26930;AT5G56860;AT5G66320;AT2G18380;AT3G50870;AT4G36620
GLYMA_06G069000	GmSPX4	TF_motif_seq_0237		1220	+	TGATT	GATA; tify	AT1G51600;AT2G45050;AT3G06740;AT3G16870;AT3G21175;AT3G24050;AT3G54810;AT3G60530;AT4G17570;AT4G24470;AT4G26150;AT4G32890;AT4G34680;AT5G25830;AT5G26930;AT5G56860;AT5G66320;AT2G18380;AT3G50870;AT4G36620
GLYMA_06G069000	GmSPX4	TF_motif_seq_0237		1225	-	CATCA	GATA; tify	AT1G51600;AT2G45050;AT3G06740;AT3G16870;AT3G21175;AT3G24050;AT3G54810;AT3G60530;AT4G17570;AT4G24470;AT4G26150;AT4G32890;AT4G34680;AT5G25830;AT5G26930;AT5G56860;AT5G66320;AT2G18380;AT3G50870;AT4G36620
GLYMA_06G069000	GmSPX4	TF_motif_seq_0237		1274	-	CATCA	GATA; tify	AT1G51600;AT2G45050;AT3G06740;AT3G16870;AT3G21175;AT3G24050;AT3G54810;AT3G60530;AT4G17570;AT4G24470;AT4G26150;AT4G32890;AT4G34680;AT5G25830;AT5G26930;AT5G56860;AT5G66320;AT2G18380;AT3G50870;AT4G36620
GLYMA_06G069000	GmSPX4	TF_motif_seq_0237		1288	+	TGATC	GATA; tify	AT1G51600;AT2G45050;AT3G06740;AT3G16870;AT3G21175;AT3G24050;AT3G54810;AT3G60530;AT4G17570;AT4G24470;AT4G26150;AT4G32890;AT4G34680;AT5G25830;AT5G26930;AT5G56860;AT5G66320;AT2G18380;AT3G50870;AT4G36620
GLYMA_06G069000	GmSPX4	TF_motif_seq_0237		1289	-	GATCA	GATA; tify	AT1G51600;AT2G45050;AT3G06740;AT3G16870;AT3G21175;AT3G24050;AT3G54810;AT3G60530;AT4G17570;AT4G24470;AT4G26150;AT4G32890;AT4G34680;AT5G25830;AT5G26930;AT5G56860;AT5G66320;AT2G18380;AT3G50870;AT4G36620
GLYMA_06G069000	GmSPX4	TF_motif_seq_0237		1293	-	AATCC	GATA; tify	AT1G51600;AT2G45050;AT3G06740;AT3G16870;AT3G21175;AT3G24050;AT3G54810;AT3G60530;AT4G17570;AT4G24470;AT4G26150;AT4G32890;AT4G34680;AT5G25830;AT5G26930;AT5G56860;AT5G66320;AT2G18380;AT3G50870;AT4G36620
GLYMA_06G069000	GmSPX4	TF_motif_seq_0237		1302	-	CATCG	GATA; tify	AT1G51600;AT2G45050;AT3G06740;AT3G16870;AT3G21175;AT3G24050;AT3G54810;AT3G60530;AT4G17570;AT4G24470;AT4G26150;AT4G32890;AT4G34680;AT5G25830;AT5G26930;AT5G56860;AT5G66320;AT2G18380;AT3G50870;AT4G36620
GLYMA_06G069000	GmSPX4	TF_motif_seq_0237		1380	-	TATCA	GATA; tify	AT1G51600;AT2G45050;AT3G06740;AT3G16870;AT3G21175;AT3G24050;AT3G54810;AT3G60530;AT4G17570;AT4G24470;AT4G26150;AT4G32890;AT4G34680;AT5G25830;AT5G26930;AT5G56860;AT5G66320;AT2G18380;AT3G50870;AT4G36620
GLYMA_06G069000	GmSPX4	TF_motif_seq_0237		1509	-	AATCT	GATA; tify	AT1G51600;AT2G45050;AT3G06740;AT3G16870;AT3G21175;AT3G24050;AT3G54810;AT3G60530;AT4G17570;AT4G24470;AT4G26150;AT4G32890;AT4G34680;AT5G25830;AT5G26930;AT5G56860;AT5G66320;AT2G18380;AT3G50870;AT4G36620
GLYMA_06G069000	GmSPX4	TF_motif_seq_0237		1537	-	TATCC	GATA; tify	AT1G51600;AT2G45050;AT3G06740;AT3G16870;AT3G21175;AT3G24050;AT3G54810;AT3G60530;AT4G17570;AT4G24470;AT4G26150;AT4G32890;AT4G34680;AT5G25830;AT5G26930;AT5G56860;AT5G66320;AT2G18380;AT3G50870;AT4G36620
GLYMA_06G069000	GmSPX4	TF_motif_seq_0237		1561	+	AGATC	GATA; tify	AT1G51600;AT2G45050;AT3G06740;AT3G16870;AT3G21175;AT3G24050;AT3G54810;AT3G60530;AT4G17570;AT4G24470;AT4G26150;AT4G32890;AT4G34680;AT5G25830;AT5G26930;AT5G56860;AT5G66320;AT2G18380;AT3G50870;AT4G36620
GLYMA_06G069000	GmSPX4	TF_motif_seq_0237		1562	-	GATCG	GATA; tify	AT1G51600;AT2G45050;AT3G06740;AT3G16870;AT3G21175;AT3G24050;AT3G54810;AT3G60530;AT4G17570;AT4G24470;AT4G26150;AT4G32890;AT4G34680;AT5G25830;AT5G26930;AT5G56860;AT5G66320;AT2G18380;AT3G50870;AT4G36620
GLYMA_06G069000	GmSPX4	TF_motif_seq_0237		1565	+	CGATC	GATA; tify	AT1G51600;AT2G45050;AT3G06740;AT3G16870;AT3G21175;AT3G24050;AT3G54810;AT3G60530;AT4G17570;AT4G24470;AT4G26150;AT4G32890;AT4G34680;AT5G25830;AT5G26930;AT5G56860;AT5G66320;AT2G18380;AT3G50870;AT4G36620
GLYMA_06G069000	GmSPX4	TF_motif_seq_0237		1566	-	GATCA	GATA; tify	AT1G51600;AT2G45050;AT3G06740;AT3G16870;AT3G21175;AT3G24050;AT3G54810;AT3G60530;AT4G17570;AT4G24470;AT4G26150;AT4G32890;AT4G34680;AT5G25830;AT5G26930;AT5G56860;AT5G66320;AT2G18380;AT3G50870;AT4G36620
GLYMA_10G261900	GmSPX5	TF_motif_seq_0237		12	-	AATCC	GATA; tify	AT1G51600;AT2G45050;AT3G06740;AT3G16870;AT3G21175;AT3G24050;AT3G54810;AT3G60530;AT4G17570;AT4G24470;AT4G26150;AT4G32890;AT4G34680;AT5G25830;AT5G26930;AT5G56860;AT5G66320;AT2G18380;AT3G50870;AT4G36620
GLYMA_10G261900	GmSPX5	TF_motif_seq_0237		25	+	TGATT	GATA; tify	AT1G51600;AT2G45050;AT3G06740;AT3G16870;AT3G21175;AT3G24050;AT3G54810;AT3G60530;AT4G17570;AT4G24470;AT4G26150;AT4G32890;AT4G34680;AT5G25830;AT5G26930;AT5G56860;AT5G66320;AT2G18380;AT3G50870;AT4G36620
GLYMA_10G261900	GmSPX5	TF_motif_seq_0237		61	-	TATCA	GATA; tify	AT1G51600;AT2G45050;AT3G06740;AT3G16870;AT3G21175;AT3G24050;AT3G54810;AT3G60530;AT4G17570;AT4G24470;AT4G26150;AT4G32890;AT4G34680;AT5G25830;AT5G26930;AT5G56860;AT5G66320;AT2G18380;AT3G50870;AT4G36620
GLYMA_10G261900	GmSPX5	TF_motif_seq_0237		70	+	AGATT	GATA; tify	AT1G51600;AT2G45050;AT3G06740;AT3G16870;AT3G21175;AT3G24050;AT3G54810;AT3G60530;AT4G17570;AT4G24470;AT4G26150;AT4G32890;AT4G34680;AT5G25830;AT5G26930;AT5G56860;AT5G66320;AT2G18380;AT3G50870;AT4G36620
GLYMA_10G261900	GmSPX5	TF_motif_seq_0237		118	-	CATCG	GATA; tify	AT1G51600;AT2G45050;AT3G06740;AT3G16870;AT3G21175;AT3G24050;AT3G54810;AT3G60530;AT4G17570;AT4G24470;AT4G26150;AT4G32890;AT4G34680;AT5G25830;AT5G26930;AT5G56860;AT5G66320;AT2G18380;AT3G50870;AT4G36620
GLYMA_10G261900	GmSPX5	TF_motif_seq_0237		176	+	GGATT	GATA; tify	AT1G51600;AT2G45050;AT3G06740;AT3G16870;AT3G21175;AT3G24050;AT3G54810;AT3G60530;AT4G17570;AT4G24470;AT4G26150;AT4G32890;AT4G34680;AT5G25830;AT5G26930;AT5G56860;AT5G66320;AT2G18380;AT3G50870;AT4G36620
GLYMA_10G261900	GmSPX5	TF_motif_seq_0237		181	+	GGATT	GATA; tify	AT1G51600;AT2G45050;AT3G06740;AT3G16870;AT3G21175;AT3G24050;AT3G54810;AT3G60530;AT4G17570;AT4G24470;AT4G26150;AT4G32890;AT4G34680;AT5G25830;AT5G26930;AT5G56860;AT5G66320;AT2G18380;AT3G50870;AT4G36620
GLYMA_10G261900	GmSPX5	TF_motif_seq_0237		197	-	AATCC	GATA; tify	AT1G51600;AT2G45050;AT3G06740;AT3G16870;AT3G21175;AT3G24050;AT3G54810;AT3G60530;AT4G17570;AT4G24470;AT4G26150;AT4G32890;AT4G34680;AT5G25830;AT5G26930;AT5G56860;AT5G66320;AT2G18380;AT3G50870;AT4G36620
GLYMA_10G261900	GmSPX5	TF_motif_seq_0237		210	+	TGATT	GATA; tify	AT1G51600;AT2G45050;AT3G06740;AT3G16870;AT3G21175;AT3G24050;AT3G54810;AT3G60530;AT4G17570;AT4G24470;AT4G26150;AT4G32890;AT4G34680;AT5G25830;AT5G26930;AT5G56860;AT5G66320;AT2G18380;AT3G50870;AT4G36620
GLYMA_10G261900	GmSPX5	TF_motif_seq_0237		221	-	CATCG	GATA; tify	AT1G51600;AT2G45050;AT3G06740;AT3G16870;AT3G21175;AT3G24050;AT3G54810;AT3G60530;AT4G17570;AT4G24470;AT4G26150;AT4G32890;AT4G34680;AT5G25830;AT5G26930;AT5G56860;AT5G66320;AT2G18380;AT3G50870;AT4G36620
GLYMA_10G261900	GmSPX5	TF_motif_seq_0237		224	+	CGATG	GATA; tify	AT1G51600;AT2G45050;AT3G06740;AT3G16870;AT3G21175;AT3G24050;AT3G54810;AT3G60530;AT4G17570;AT4G24470;AT4G26150;AT4G32890;AT4G34680;AT5G25830;AT5G26930;AT5G56860;AT5G66320;AT2G18380;AT3G50870;AT4G36620
GLYMA_10G261900	GmSPX5	TF_motif_seq_0237		240	+	TGATT	GATA; tify	AT1G51600;AT2G45050;AT3G06740;AT3G16870;AT3G21175;AT3G24050;AT3G54810;AT3G60530;AT4G17570;AT4G24470;AT4G26150;AT4G32890;AT4G34680;AT5G25830;AT5G26930;AT5G56860;AT5G66320;AT2G18380;AT3G50870;AT4G36620
GLYMA_10G261900	GmSPX5	TF_motif_seq_0237		250	-	AATCG	GATA; tify	AT1G51600;AT2G45050;AT3G06740;AT3G16870;AT3G21175;AT3G24050;AT3G54810;AT3G60530;AT4G17570;AT4G24470;AT4G26150;AT4G32890;AT4G34680;AT5G25830;AT5G26930;AT5G56860;AT5G66320;AT2G18380;AT3G50870;AT4G36620
GLYMA_10G261900	GmSPX5	TF_motif_seq_0237		348	+	AGATC	GATA; tify	AT1G51600;AT2G45050;AT3G06740;AT3G16870;AT3G21175;AT3G24050;AT3G54810;AT3G60530;AT4G17570;AT4G24470;AT4G26150;AT4G32890;AT4G34680;AT5G25830;AT5G26930;AT5G56860;AT5G66320;AT2G18380;AT3G50870;AT4G36620
GLYMA_10G261900	GmSPX5	TF_motif_seq_0237		349	-	GATCA	GATA; tify	AT1G51600;AT2G45050;AT3G06740;AT3G16870;AT3G21175;AT3G24050;AT3G54810;AT3G60530;AT4G17570;AT4G24470;AT4G26150;AT4G32890;AT4G34680;AT5G25830;AT5G26930;AT5G56860;AT5G66320;AT2G18380;AT3G50870;AT4G36620
GLYMA_10G261900	GmSPX5	TF_motif_seq_0237		384	+	GGATC	GATA; tify	AT1G51600;AT2G45050;AT3G06740;AT3G16870;AT3G21175;AT3G24050;AT3G54810;AT3G60530;AT4G17570;AT4G24470;AT4G26150;AT4G32890;AT4G34680;AT5G25830;AT5G26930;AT5G56860;AT5G66320;AT2G18380;AT3G50870;AT4G36620
GLYMA_10G261900	GmSPX5	TF_motif_seq_0237		385	-	GATCA	GATA; tify	AT1G51600;AT2G45050;AT3G06740;AT3G16870;AT3G21175;AT3G24050;AT3G54810;AT3G60530;AT4G17570;AT4G24470;AT4G26150;AT4G32890;AT4G34680;AT5G25830;AT5G26930;AT5G56860;AT5G66320;AT2G18380;AT3G50870;AT4G36620
GLYMA_10G261900	GmSPX5	TF_motif_seq_0237		446	+	TGATT	GATA; tify	AT1G51600;AT2G45050;AT3G06740;AT3G16870;AT3G21175;AT3G24050;AT3G54810;AT3G60530;AT4G17570;AT4G24470;AT4G26150;AT4G32890;AT4G34680;AT5G25830;AT5G26930;AT5G56860;AT5G66320;AT2G18380;AT3G50870;AT4G36620
GLYMA_10G261900	GmSPX5	TF_motif_seq_0237		469	-	AATCT	GATA; tify	AT1G51600;AT2G45050;AT3G06740;AT3G16870;AT3G21175;AT3G24050;AT3G54810;AT3G60530;AT4G17570;AT4G24470;AT4G26150;AT4G32890;AT4G34680;AT5G25830;AT5G26930;AT5G56860;AT5G66320;AT2G18380;AT3G50870;AT4G36620
GLYMA_10G261900	GmSPX5	TF_motif_seq_0237		485	+	TGATT	GATA; tify	AT1G51600;AT2G45050;AT3G06740;AT3G16870;AT3G21175;AT3G24050;AT3G54810;AT3G60530;AT4G17570;AT4G24470;AT4G26150;AT4G32890;AT4G34680;AT5G25830;AT5G26930;AT5G56860;AT5G66320;AT2G18380;AT3G50870;AT4G36620
GLYMA_10G261900	GmSPX5	TF_motif_seq_0237		494	+	AGATA	GATA; tify	AT1G51600;AT2G45050;AT3G06740;AT3G16870;AT3G21175;AT3G24050;AT3G54810;AT3G60530;AT4G17570;AT4G24470;AT4G26150;AT4G32890;AT4G34680;AT5G25830;AT5G26930;AT5G56860;AT5G66320;AT2G18380;AT3G50870;AT4G36620
GLYMA_10G261900	GmSPX5	TF_motif_seq_0237		523	+	TGATG	GATA; tify	AT1G51600;AT2G45050;AT3G06740;AT3G16870;AT3G21175;AT3G24050;AT3G54810;AT3G60530;AT4G17570;AT4G24470;AT4G26150;AT4G32890;AT4G34680;AT5G25830;AT5G26930;AT5G56860;AT5G66320;AT2G18380;AT3G50870;AT4G36620
GLYMA_10G261900	GmSPX5	TF_motif_seq_0237		555	-	AATCG	GATA; tify	AT1G51600;AT2G45050;AT3G06740;AT3G16870;AT3G21175;AT3G24050;AT3G54810;AT3G60530;AT4G17570;AT4G24470;AT4G26150;AT4G32890;AT4G34680;AT5G25830;AT5G26930;AT5G56860;AT5G66320;AT2G18380;AT3G50870;AT4G36620
GLYMA_10G261900	GmSPX5	TF_motif_seq_0237		588	+	CGATA	GATA; tify	AT1G51600;AT2G45050;AT3G06740;AT3G16870;AT3G21175;AT3G24050;AT3G54810;AT3G60530;AT4G17570;AT4G24470;AT4G26150;AT4G32890;AT4G34680;AT5G25830;AT5G26930;AT5G56860;AT5G66320;AT2G18380;AT3G50870;AT4G36620
GLYMA_10G261900	GmSPX5	TF_motif_seq_0237		641	-	AATCT	GATA; tify	AT1G51600;AT2G45050;AT3G06740;AT3G16870;AT3G21175;AT3G24050;AT3G54810;AT3G60530;AT4G17570;AT4G24470;AT4G26150;AT4G32890;AT4G34680;AT5G25830;AT5G26930;AT5G56860;AT5G66320;AT2G18380;AT3G50870;AT4G36620
GLYMA_10G261900	GmSPX5	TF_motif_seq_0237		667	-	AATCT	GATA; tify	AT1G51600;AT2G45050;AT3G06740;AT3G16870;AT3G21175;AT3G24050;AT3G54810;AT3G60530;AT4G17570;AT4G24470;AT4G26150;AT4G32890;AT4G34680;AT5G25830;AT5G26930;AT5G56860;AT5G66320;AT2G18380;AT3G50870;AT4G36620
GLYMA_10G261900	GmSPX5	TF_motif_seq_0237		672	-	CATCT	GATA; tify	AT1G51600;AT2G45050;AT3G06740;AT3G16870;AT3G21175;AT3G24050;AT3G54810;AT3G60530;AT4G17570;AT4G24470;AT4G26150;AT4G32890;AT4G34680;AT5G25830;AT5G26930;AT5G56860;AT5G66320;AT2G18380;AT3G50870;AT4G36620
GLYMA_10G261900	GmSPX5	TF_motif_seq_0237		700	-	AATCA	GATA; tify	AT1G51600;AT2G45050;AT3G06740;AT3G16870;AT3G21175;AT3G24050;AT3G54810;AT3G60530;AT4G17570;AT4G24470;AT4G26150;AT4G32890;AT4G34680;AT5G25830;AT5G26930;AT5G56860;AT5G66320;AT2G18380;AT3G50870;AT4G36620
GLYMA_10G261900	GmSPX5	TF_motif_seq_0237		719	+	TGATG	GATA; tify	AT1G51600;AT2G45050;AT3G06740;AT3G16870;AT3G21175;AT3G24050;AT3G54810;AT3G60530;AT4G17570;AT4G24470;AT4G26150;AT4G32890;AT4G34680;AT5G25830;AT5G26930;AT5G56860;AT5G66320;AT2G18380;AT3G50870;AT4G36620
GLYMA_10G261900	GmSPX5	TF_motif_seq_0237		722	+	TGATA	GATA; tify	AT1G51600;AT2G45050;AT3G06740;AT3G16870;AT3G21175;AT3G24050;AT3G54810;AT3G60530;AT4G17570;AT4G24470;AT4G26150;AT4G32890;AT4G34680;AT5G25830;AT5G26930;AT5G56860;AT5G66320;AT2G18380;AT3G50870;AT4G36620
GLYMA_10G261900	GmSPX5	TF_motif_seq_0237		725	-	TATCC	GATA; tify	AT1G51600;AT2G45050;AT3G06740;AT3G16870;AT3G21175;AT3G24050;AT3G54810;AT3G60530;AT4G17570;AT4G24470;AT4G26150;AT4G32890;AT4G34680;AT5G25830;AT5G26930;AT5G56860;AT5G66320;AT2G18380;AT3G50870;AT4G36620
GLYMA_10G261900	GmSPX5	TF_motif_seq_0237		759	+	GGATT	GATA; tify	AT1G51600;AT2G45050;AT3G06740;AT3G16870;AT3G21175;AT3G24050;AT3G54810;AT3G60530;AT4G17570;AT4G24470;AT4G26150;AT4G32890;AT4G34680;AT5G25830;AT5G26930;AT5G56860;AT5G66320;AT2G18380;AT3G50870;AT4G36620
GLYMA_10G261900	GmSPX5	TF_motif_seq_0237		780	-	TATCA	GATA; tify	AT1G51600;AT2G45050;AT3G06740;AT3G16870;AT3G21175;AT3G24050;AT3G54810;AT3G60530;AT4G17570;AT4G24470;AT4G26150;AT4G32890;AT4G34680;AT5G25830;AT5G26930;AT5G56860;AT5G66320;AT2G18380;AT3G50870;AT4G36620
GLYMA_10G261900	GmSPX5	TF_motif_seq_0237		840	-	AATCA	GATA; tify	AT1G51600;AT2G45050;AT3G06740;AT3G16870;AT3G21175;AT3G24050;AT3G54810;AT3G60530;AT4G17570;AT4G24470;AT4G26150;AT4G32890;AT4G34680;AT5G25830;AT5G26930;AT5G56860;AT5G66320;AT2G18380;AT3G50870;AT4G36620
GLYMA_10G261900	GmSPX5	TF_motif_seq_0237		857	+	TGATC	GATA; tify	AT1G51600;AT2G45050;AT3G06740;AT3G16870;AT3G21175;AT3G24050;AT3G54810;AT3G60530;AT4G17570;AT4G24470;AT4G26150;AT4G32890;AT4G34680;AT5G25830;AT5G26930;AT5G56860;AT5G66320;AT2G18380;AT3G50870;AT4G36620
GLYMA_10G261900	GmSPX5	TF_motif_seq_0237		858	-	GATCT	GATA; tify	AT1G51600;AT2G45050;AT3G06740;AT3G16870;AT3G21175;AT3G24050;AT3G54810;AT3G60530;AT4G17570;AT4G24470;AT4G26150;AT4G32890;AT4G34680;AT5G25830;AT5G26930;AT5G56860;AT5G66320;AT2G18380;AT3G50870;AT4G36620
GLYMA_10G261900	GmSPX5	TF_motif_seq_0237		874	+	AGATC	GATA; tify	AT1G51600;AT2G45050;AT3G06740;AT3G16870;AT3G21175;AT3G24050;AT3G54810;AT3G60530;AT4G17570;AT4G24470;AT4G26150;AT4G32890;AT4G34680;AT5G25830;AT5G26930;AT5G56860;AT5G66320;AT2G18380;AT3G50870;AT4G36620
GLYMA_10G261900	GmSPX5	TF_motif_seq_0237		875	-	GATCT	GATA; tify	AT1G51600;AT2G45050;AT3G06740;AT3G16870;AT3G21175;AT3G24050;AT3G54810;AT3G60530;AT4G17570;AT4G24470;AT4G26150;AT4G32890;AT4G34680;AT5G25830;AT5G26930;AT5G56860;AT5G66320;AT2G18380;AT3G50870;AT4G36620
GLYMA_10G261900	GmSPX5	TF_motif_seq_0237		882	+	TGATC	GATA; tify	AT1G51600;AT2G45050;AT3G06740;AT3G16870;AT3G21175;AT3G24050;AT3G54810;AT3G60530;AT4G17570;AT4G24470;AT4G26150;AT4G32890;AT4G34680;AT5G25830;AT5G26930;AT5G56860;AT5G66320;AT2G18380;AT3G50870;AT4G36620
GLYMA_10G261900	GmSPX5	TF_motif_seq_0237		883	-	GATCA	GATA; tify	AT1G51600;AT2G45050;AT3G06740;AT3G16870;AT3G21175;AT3G24050;AT3G54810;AT3G60530;AT4G17570;AT4G24470;AT4G26150;AT4G32890;AT4G34680;AT5G25830;AT5G26930;AT5G56860;AT5G66320;AT2G18380;AT3G50870;AT4G36620
GLYMA_10G261900	GmSPX5	TF_motif_seq_0237		945	+	CGATT	GATA; tify	AT1G51600;AT2G45050;AT3G06740;AT3G16870;AT3G21175;AT3G24050;AT3G54810;AT3G60530;AT4G17570;AT4G24470;AT4G26150;AT4G32890;AT4G34680;AT5G25830;AT5G26930;AT5G56860;AT5G66320;AT2G18380;AT3G50870;AT4G36620
GLYMA_10G261900	GmSPX5	TF_motif_seq_0237		949	-	TATCA	GATA; tify	AT1G51600;AT2G45050;AT3G06740;AT3G16870;AT3G21175;AT3G24050;AT3G54810;AT3G60530;AT4G17570;AT4G24470;AT4G26150;AT4G32890;AT4G34680;AT5G25830;AT5G26930;AT5G56860;AT5G66320;AT2G18380;AT3G50870;AT4G36620
GLYMA_10G261900	GmSPX5	TF_motif_seq_0237		960	+	TGATT	GATA; tify	AT1G51600;AT2G45050;AT3G06740;AT3G16870;AT3G21175;AT3G24050;AT3G54810;AT3G60530;AT4G17570;AT4G24470;AT4G26150;AT4G32890;AT4G34680;AT5G25830;AT5G26930;AT5G56860;AT5G66320;AT2G18380;AT3G50870;AT4G36620
GLYMA_10G261900	GmSPX5	TF_motif_seq_0237		1024	-	TATCC	GATA; tify	AT1G51600;AT2G45050;AT3G06740;AT3G16870;AT3G21175;AT3G24050;AT3G54810;AT3G60530;AT4G17570;AT4G24470;AT4G26150;AT4G32890;AT4G34680;AT5G25830;AT5G26930;AT5G56860;AT5G66320;AT2G18380;AT3G50870;AT4G36620
GLYMA_10G261900	GmSPX5	TF_motif_seq_0237		1055	+	TGATC	GATA; tify	AT1G51600;AT2G45050;AT3G06740;AT3G16870;AT3G21175;AT3G24050;AT3G54810;AT3G60530;AT4G17570;AT4G24470;AT4G26150;AT4G32890;AT4G34680;AT5G25830;AT5G26930;AT5G56860;AT5G66320;AT2G18380;AT3G50870;AT4G36620
GLYMA_10G261900	GmSPX5	TF_motif_seq_0237		1056	-	GATCG	GATA; tify	AT1G51600;AT2G45050;AT3G06740;AT3G16870;AT3G21175;AT3G24050;AT3G54810;AT3G60530;AT4G17570;AT4G24470;AT4G26150;AT4G32890;AT4G34680;AT5G25830;AT5G26930;AT5G56860;AT5G66320;AT2G18380;AT3G50870;AT4G36620
GLYMA_10G261900	GmSPX5	TF_motif_seq_0237		1098	+	CGATG	GATA; tify	AT1G51600;AT2G45050;AT3G06740;AT3G16870;AT3G21175;AT3G24050;AT3G54810;AT3G60530;AT4G17570;AT4G24470;AT4G26150;AT4G32890;AT4G34680;AT5G25830;AT5G26930;AT5G56860;AT5G66320;AT2G18380;AT3G50870;AT4G36620
GLYMA_10G261900	GmSPX5	TF_motif_seq_0237		1112	-	AATCA	GATA; tify	AT1G51600;AT2G45050;AT3G06740;AT3G16870;AT3G21175;AT3G24050;AT3G54810;AT3G60530;AT4G17570;AT4G24470;AT4G26150;AT4G32890;AT4G34680;AT5G25830;AT5G26930;AT5G56860;AT5G66320;AT2G18380;AT3G50870;AT4G36620
GLYMA_10G261900	GmSPX5	TF_motif_seq_0237		1174	+	GGATA	GATA; tify	AT1G51600;AT2G45050;AT3G06740;AT3G16870;AT3G21175;AT3G24050;AT3G54810;AT3G60530;AT4G17570;AT4G24470;AT4G26150;AT4G32890;AT4G34680;AT5G25830;AT5G26930;AT5G56860;AT5G66320;AT2G18380;AT3G50870;AT4G36620
GLYMA_10G261900	GmSPX5	TF_motif_seq_0237		1182	-	CATCC	GATA; tify	AT1G51600;AT2G45050;AT3G06740;AT3G16870;AT3G21175;AT3G24050;AT3G54810;AT3G60530;AT4G17570;AT4G24470;AT4G26150;AT4G32890;AT4G34680;AT5G25830;AT5G26930;AT5G56860;AT5G66320;AT2G18380;AT3G50870;AT4G36620
GLYMA_10G261900	GmSPX5	TF_motif_seq_0237		1194	-	CATCT	GATA; tify	AT1G51600;AT2G45050;AT3G06740;AT3G16870;AT3G21175;AT3G24050;AT3G54810;AT3G60530;AT4G17570;AT4G24470;AT4G26150;AT4G32890;AT4G34680;AT5G25830;AT5G26930;AT5G56860;AT5G66320;AT2G18380;AT3G50870;AT4G36620
GLYMA_10G261900	GmSPX5	TF_motif_seq_0237		1210	+	TGATT	GATA; tify	AT1G51600;AT2G45050;AT3G06740;AT3G16870;AT3G21175;AT3G24050;AT3G54810;AT3G60530;AT4G17570;AT4G24470;AT4G26150;AT4G32890;AT4G34680;AT5G25830;AT5G26930;AT5G56860;AT5G66320;AT2G18380;AT3G50870;AT4G36620
GLYMA_10G261900	GmSPX5	TF_motif_seq_0237		1219	-	AATCC	GATA; tify	AT1G51600;AT2G45050;AT3G06740;AT3G16870;AT3G21175;AT3G24050;AT3G54810;AT3G60530;AT4G17570;AT4G24470;AT4G26150;AT4G32890;AT4G34680;AT5G25830;AT5G26930;AT5G56860;AT5G66320;AT2G18380;AT3G50870;AT4G36620
GLYMA_10G261900	GmSPX5	TF_motif_seq_0237		1229	-	TATCA	GATA; tify	AT1G51600;AT2G45050;AT3G06740;AT3G16870;AT3G21175;AT3G24050;AT3G54810;AT3G60530;AT4G17570;AT4G24470;AT4G26150;AT4G32890;AT4G34680;AT5G25830;AT5G26930;AT5G56860;AT5G66320;AT2G18380;AT3G50870;AT4G36620
GLYMA_10G261900	GmSPX5	TF_motif_seq_0237		1271	-	TATCT	GATA; tify	AT1G51600;AT2G45050;AT3G06740;AT3G16870;AT3G21175;AT3G24050;AT3G54810;AT3G60530;AT4G17570;AT4G24470;AT4G26150;AT4G32890;AT4G34680;AT5G25830;AT5G26930;AT5G56860;AT5G66320;AT2G18380;AT3G50870;AT4G36620
GLYMA_10G261900	GmSPX5	TF_motif_seq_0237		1306	+	TGATT	GATA; tify	AT1G51600;AT2G45050;AT3G06740;AT3G16870;AT3G21175;AT3G24050;AT3G54810;AT3G60530;AT4G17570;AT4G24470;AT4G26150;AT4G32890;AT4G34680;AT5G25830;AT5G26930;AT5G56860;AT5G66320;AT2G18380;AT3G50870;AT4G36620
GLYMA_10G261900	GmSPX5	TF_motif_seq_0237		1314	+	AGATA	GATA; tify	AT1G51600;AT2G45050;AT3G06740;AT3G16870;AT3G21175;AT3G24050;AT3G54810;AT3G60530;AT4G17570;AT4G24470;AT4G26150;AT4G32890;AT4G34680;AT5G25830;AT5G26930;AT5G56860;AT5G66320;AT2G18380;AT3G50870;AT4G36620
GLYMA_10G261900	GmSPX5	TF_motif_seq_0237		1326	-	AATCA	GATA; tify	AT1G51600;AT2G45050;AT3G06740;AT3G16870;AT3G21175;AT3G24050;AT3G54810;AT3G60530;AT4G17570;AT4G24470;AT4G26150;AT4G32890;AT4G34680;AT5G25830;AT5G26930;AT5G56860;AT5G66320;AT2G18380;AT3G50870;AT4G36620
GLYMA_10G261900	GmSPX5	TF_motif_seq_0237		1346	+	TGATG	GATA; tify	AT1G51600;AT2G45050;AT3G06740;AT3G16870;AT3G21175;AT3G24050;AT3G54810;AT3G60530;AT4G17570;AT4G24470;AT4G26150;AT4G32890;AT4G34680;AT5G25830;AT5G26930;AT5G56860;AT5G66320;AT2G18380;AT3G50870;AT4G36620
GLYMA_10G261900	GmSPX5	TF_motif_seq_0237		1428	-	AATCA	GATA; tify	AT1G51600;AT2G45050;AT3G06740;AT3G16870;AT3G21175;AT3G24050;AT3G54810;AT3G60530;AT4G17570;AT4G24470;AT4G26150;AT4G32890;AT4G34680;AT5G25830;AT5G26930;AT5G56860;AT5G66320;AT2G18380;AT3G50870;AT4G36620
GLYMA_10G261900	GmSPX5	TF_motif_seq_0237		1450	-	TATCC	GATA; tify	AT1G51600;AT2G45050;AT3G06740;AT3G16870;AT3G21175;AT3G24050;AT3G54810;AT3G60530;AT4G17570;AT4G24470;AT4G26150;AT4G32890;AT4G34680;AT5G25830;AT5G26930;AT5G56860;AT5G66320;AT2G18380;AT3G50870;AT4G36620
GLYMA_10G261900	GmSPX5	TF_motif_seq_0237		1469	+	CGATA	GATA; tify	AT1G51600;AT2G45050;AT3G06740;AT3G16870;AT3G21175;AT3G24050;AT3G54810;AT3G60530;AT4G17570;AT4G24470;AT4G26150;AT4G32890;AT4G34680;AT5G25830;AT5G26930;AT5G56860;AT5G66320;AT2G18380;AT3G50870;AT4G36620
GLYMA_10G261900	GmSPX5	TF_motif_seq_0237		1482	+	TGATC	GATA; tify	AT1G51600;AT2G45050;AT3G06740;AT3G16870;AT3G21175;AT3G24050;AT3G54810;AT3G60530;AT4G17570;AT4G24470;AT4G26150;AT4G32890;AT4G34680;AT5G25830;AT5G26930;AT5G56860;AT5G66320;AT2G18380;AT3G50870;AT4G36620
GLYMA_10G261900	GmSPX5	TF_motif_seq_0237		1483	-	GATCC	GATA; tify	AT1G51600;AT2G45050;AT3G06740;AT3G16870;AT3G21175;AT3G24050;AT3G54810;AT3G60530;AT4G17570;AT4G24470;AT4G26150;AT4G32890;AT4G34680;AT5G25830;AT5G26930;AT5G56860;AT5G66320;AT2G18380;AT3G50870;AT4G36620
GLYMA_10G261900	GmSPX5	TF_motif_seq_0237		1545	+	TGATT	GATA; tify	AT1G51600;AT2G45050;AT3G06740;AT3G16870;AT3G21175;AT3G24050;AT3G54810;AT3G60530;AT4G17570;AT4G24470;AT4G26150;AT4G32890;AT4G34680;AT5G25830;AT5G26930;AT5G56860;AT5G66320;AT2G18380;AT3G50870;AT4G36620
GLYMA_10G261900	GmSPX5	TF_motif_seq_0237		1554	-	CATCA	GATA; tify	AT1G51600;AT2G45050;AT3G06740;AT3G16870;AT3G21175;AT3G24050;AT3G54810;AT3G60530;AT4G17570;AT4G24470;AT4G26150;AT4G32890;AT4G34680;AT5G25830;AT5G26930;AT5G56860;AT5G66320;AT2G18380;AT3G50870;AT4G36620
GLYMA_10G261900	GmSPX5	TF_motif_seq_0237		1561	+	TGATC	GATA; tify	AT1G51600;AT2G45050;AT3G06740;AT3G16870;AT3G21175;AT3G24050;AT3G54810;AT3G60530;AT4G17570;AT4G24470;AT4G26150;AT4G32890;AT4G34680;AT5G25830;AT5G26930;AT5G56860;AT5G66320;AT2G18380;AT3G50870;AT4G36620
GLYMA_10G261900	GmSPX5	TF_motif_seq_0237		1562	-	GATCA	GATA; tify	AT1G51600;AT2G45050;AT3G06740;AT3G16870;AT3G21175;AT3G24050;AT3G54810;AT3G60530;AT4G17570;AT4G24470;AT4G26150;AT4G32890;AT4G34680;AT5G25830;AT5G26930;AT5G56860;AT5G66320;AT2G18380;AT3G50870;AT4G36620
GLYMA_10G261900	GmSPX5	TF_motif_seq_0237		1566	-	AATCC	GATA; tify	AT1G51600;AT2G45050;AT3G06740;AT3G16870;AT3G21175;AT3G24050;AT3G54810;AT3G60530;AT4G17570;AT4G24470;AT4G26150;AT4G32890;AT4G34680;AT5G25830;AT5G26930;AT5G56860;AT5G66320;AT2G18380;AT3G50870;AT4G36620
GLYMA_10G261900	GmSPX5	TF_motif_seq_0237		1592	+	AGATT	GATA; tify	AT1G51600;AT2G45050;AT3G06740;AT3G16870;AT3G21175;AT3G24050;AT3G54810;AT3G60530;AT4G17570;AT4G24470;AT4G26150;AT4G32890;AT4G34680;AT5G25830;AT5G26930;AT5G56860;AT5G66320;AT2G18380;AT3G50870;AT4G36620
GLYMA_10G261900	GmSPX5	TF_motif_seq_0237		1660	-	TATCC	GATA; tify	AT1G51600;AT2G45050;AT3G06740;AT3G16870;AT3G21175;AT3G24050;AT3G54810;AT3G60530;AT4G17570;AT4G24470;AT4G26150;AT4G32890;AT4G34680;AT5G25830;AT5G26930;AT5G56860;AT5G66320;AT2G18380;AT3G50870;AT4G36620
GLYMA_10G261900	GmSPX5	TF_motif_seq_0237		1669	-	CATCA	GATA; tify	AT1G51600;AT2G45050;AT3G06740;AT3G16870;AT3G21175;AT3G24050;AT3G54810;AT3G60530;AT4G17570;AT4G24470;AT4G26150;AT4G32890;AT4G34680;AT5G25830;AT5G26930;AT5G56860;AT5G66320;AT2G18380;AT3G50870;AT4G36620
GLYMA_10G261900	GmSPX5	TF_motif_seq_0237		1724	-	TATCC	GATA; tify	AT1G51600;AT2G45050;AT3G06740;AT3G16870;AT3G21175;AT3G24050;AT3G54810;AT3G60530;AT4G17570;AT4G24470;AT4G26150;AT4G32890;AT4G34680;AT5G25830;AT5G26930;AT5G56860;AT5G66320;AT2G18380;AT3G50870;AT4G36620
GLYMA_10G261900	GmSPX5	TF_motif_seq_0237		1756	-	AATCT	GATA; tify	AT1G51600;AT2G45050;AT3G06740;AT3G16870;AT3G21175;AT3G24050;AT3G54810;AT3G60530;AT4G17570;AT4G24470;AT4G26150;AT4G32890;AT4G34680;AT5G25830;AT5G26930;AT5G56860;AT5G66320;AT2G18380;AT3G50870;AT4G36620
GLYMA_10G261900	GmSPX5	TF_motif_seq_0237		1801	-	AATCC	GATA; tify	AT1G51600;AT2G45050;AT3G06740;AT3G16870;AT3G21175;AT3G24050;AT3G54810;AT3G60530;AT4G17570;AT4G24470;AT4G26150;AT4G32890;AT4G34680;AT5G25830;AT5G26930;AT5G56860;AT5G66320;AT2G18380;AT3G50870;AT4G36620
GLYMA_10G261900	GmSPX5	TF_motif_seq_0237		1823	+	CGATC	GATA; tify	AT1G51600;AT2G45050;AT3G06740;AT3G16870;AT3G21175;AT3G24050;AT3G54810;AT3G60530;AT4G17570;AT4G24470;AT4G26150;AT4G32890;AT4G34680;AT5G25830;AT5G26930;AT5G56860;AT5G66320;AT2G18380;AT3G50870;AT4G36620
GLYMA_10G261900	GmSPX5	TF_motif_seq_0237		1824	-	GATCA	GATA; tify	AT1G51600;AT2G45050;AT3G06740;AT3G16870;AT3G21175;AT3G24050;AT3G54810;AT3G60530;AT4G17570;AT4G24470;AT4G26150;AT4G32890;AT4G34680;AT5G25830;AT5G26930;AT5G56860;AT5G66320;AT2G18380;AT3G50870;AT4G36620
GLYMA_10G261900	GmSPX5	TF_motif_seq_0237		1834	-	AATCA	GATA; tify	AT1G51600;AT2G45050;AT3G06740;AT3G16870;AT3G21175;AT3G24050;AT3G54810;AT3G60530;AT4G17570;AT4G24470;AT4G26150;AT4G32890;AT4G34680;AT5G25830;AT5G26930;AT5G56860;AT5G66320;AT2G18380;AT3G50870;AT4G36620
GLYMA_10G261900	GmSPX5	TF_motif_seq_0237		1844	-	CATCA	GATA; tify	AT1G51600;AT2G45050;AT3G06740;AT3G16870;AT3G21175;AT3G24050;AT3G54810;AT3G60530;AT4G17570;AT4G24470;AT4G26150;AT4G32890;AT4G34680;AT5G25830;AT5G26930;AT5G56860;AT5G66320;AT2G18380;AT3G50870;AT4G36620
GLYMA_10G261900	GmSPX5	TF_motif_seq_0237		1859	+	TGATT	GATA; tify	AT1G51600;AT2G45050;AT3G06740;AT3G16870;AT3G21175;AT3G24050;AT3G54810;AT3G60530;AT4G17570;AT4G24470;AT4G26150;AT4G32890;AT4G34680;AT5G25830;AT5G26930;AT5G56860;AT5G66320;AT2G18380;AT3G50870;AT4G36620
GLYMA_10G261900	GmSPX5	TF_motif_seq_0237		1867	+	AGATT	GATA; tify	AT1G51600;AT2G45050;AT3G06740;AT3G16870;AT3G21175;AT3G24050;AT3G54810;AT3G60530;AT4G17570;AT4G24470;AT4G26150;AT4G32890;AT4G34680;AT5G25830;AT5G26930;AT5G56860;AT5G66320;AT2G18380;AT3G50870;AT4G36620
GLYMA_13G061700	GmSPX6	TF_motif_seq_0237		3	+	GGATC	GATA; tify	AT1G51600;AT2G45050;AT3G06740;AT3G16870;AT3G21175;AT3G24050;AT3G54810;AT3G60530;AT4G17570;AT4G24470;AT4G26150;AT4G32890;AT4G34680;AT5G25830;AT5G26930;AT5G56860;AT5G66320;AT2G18380;AT3G50870;AT4G36620
GLYMA_13G061700	GmSPX6	TF_motif_seq_0237		4	-	GATCA	GATA; tify	AT1G51600;AT2G45050;AT3G06740;AT3G16870;AT3G21175;AT3G24050;AT3G54810;AT3G60530;AT4G17570;AT4G24470;AT4G26150;AT4G32890;AT4G34680;AT5G25830;AT5G26930;AT5G56860;AT5G66320;AT2G18380;AT3G50870;AT4G36620
GLYMA_13G061700	GmSPX6	TF_motif_seq_0237		20	+	TGATC	GATA; tify	AT1G51600;AT2G45050;AT3G06740;AT3G16870;AT3G21175;AT3G24050;AT3G54810;AT3G60530;AT4G17570;AT4G24470;AT4G26150;AT4G32890;AT4G34680;AT5G25830;AT5G26930;AT5G56860;AT5G66320;AT2G18380;AT3G50870;AT4G36620
GLYMA_13G061700	GmSPX6	TF_motif_seq_0237		21	-	GATCC	GATA; tify	AT1G51600;AT2G45050;AT3G06740;AT3G16870;AT3G21175;AT3G24050;AT3G54810;AT3G60530;AT4G17570;AT4G24470;AT4G26150;AT4G32890;AT4G34680;AT5G25830;AT5G26930;AT5G56860;AT5G66320;AT2G18380;AT3G50870;AT4G36620
GLYMA_13G061700	GmSPX6	TF_motif_seq_0237		76	-	CATCA	GATA; tify	AT1G51600;AT2G45050;AT3G06740;AT3G16870;AT3G21175;AT3G24050;AT3G54810;AT3G60530;AT4G17570;AT4G24470;AT4G26150;AT4G32890;AT4G34680;AT5G25830;AT5G26930;AT5G56860;AT5G66320;AT2G18380;AT3G50870;AT4G36620
GLYMA_13G061700	GmSPX6	TF_motif_seq_0237		92	+	TGATT	GATA; tify	AT1G51600;AT2G45050;AT3G06740;AT3G16870;AT3G21175;AT3G24050;AT3G54810;AT3G60530;AT4G17570;AT4G24470;AT4G26150;AT4G32890;AT4G34680;AT5G25830;AT5G26930;AT5G56860;AT5G66320;AT2G18380;AT3G50870;AT4G36620
GLYMA_13G061700	GmSPX6	TF_motif_seq_0237		118	+	TGATT	GATA; tify	AT1G51600;AT2G45050;AT3G06740;AT3G16870;AT3G21175;AT3G24050;AT3G54810;AT3G60530;AT4G17570;AT4G24470;AT4G26150;AT4G32890;AT4G34680;AT5G25830;AT5G26930;AT5G56860;AT5G66320;AT2G18380;AT3G50870;AT4G36620
GLYMA_13G061700	GmSPX6	TF_motif_seq_0237		128	-	AATCA	GATA; tify	AT1G51600;AT2G45050;AT3G06740;AT3G16870;AT3G21175;AT3G24050;AT3G54810;AT3G60530;AT4G17570;AT4G24470;AT4G26150;AT4G32890;AT4G34680;AT5G25830;AT5G26930;AT5G56860;AT5G66320;AT2G18380;AT3G50870;AT4G36620
GLYMA_13G061700	GmSPX6	TF_motif_seq_0237		145	-	AATCA	GATA; tify	AT1G51600;AT2G45050;AT3G06740;AT3G16870;AT3G21175;AT3G24050;AT3G54810;AT3G60530;AT4G17570;AT4G24470;AT4G26150;AT4G32890;AT4G34680;AT5G25830;AT5G26930;AT5G56860;AT5G66320;AT2G18380;AT3G50870;AT4G36620
GLYMA_13G061700	GmSPX6	TF_motif_seq_0237		185	+	GGATA	GATA; tify	AT1G51600;AT2G45050;AT3G06740;AT3G16870;AT3G21175;AT3G24050;AT3G54810;AT3G60530;AT4G17570;AT4G24470;AT4G26150;AT4G32890;AT4G34680;AT5G25830;AT5G26930;AT5G56860;AT5G66320;AT2G18380;AT3G50870;AT4G36620
GLYMA_13G061700	GmSPX6	TF_motif_seq_0237		194	+	AGATG	GATA; tify	AT1G51600;AT2G45050;AT3G06740;AT3G16870;AT3G21175;AT3G24050;AT3G54810;AT3G60530;AT4G17570;AT4G24470;AT4G26150;AT4G32890;AT4G34680;AT5G25830;AT5G26930;AT5G56860;AT5G66320;AT2G18380;AT3G50870;AT4G36620
GLYMA_13G061700	GmSPX6	TF_motif_seq_0237		209	+	AGATG	GATA; tify	AT1G51600;AT2G45050;AT3G06740;AT3G16870;AT3G21175;AT3G24050;AT3G54810;AT3G60530;AT4G17570;AT4G24470;AT4G26150;AT4G32890;AT4G34680;AT5G25830;AT5G26930;AT5G56860;AT5G66320;AT2G18380;AT3G50870;AT4G36620
GLYMA_13G061700	GmSPX6	TF_motif_seq_0237		465	+	TGATC	GATA; tify	AT1G51600;AT2G45050;AT3G06740;AT3G16870;AT3G21175;AT3G24050;AT3G54810;AT3G60530;AT4G17570;AT4G24470;AT4G26150;AT4G32890;AT4G34680;AT5G25830;AT5G26930;AT5G56860;AT5G66320;AT2G18380;AT3G50870;AT4G36620
GLYMA_13G061700	GmSPX6	TF_motif_seq_0237		466	-	GATCA	GATA; tify	AT1G51600;AT2G45050;AT3G06740;AT3G16870;AT3G21175;AT3G24050;AT3G54810;AT3G60530;AT4G17570;AT4G24470;AT4G26150;AT4G32890;AT4G34680;AT5G25830;AT5G26930;AT5G56860;AT5G66320;AT2G18380;AT3G50870;AT4G36620
GLYMA_13G061700	GmSPX6	TF_motif_seq_0237		478	+	TGATT	GATA; tify	AT1G51600;AT2G45050;AT3G06740;AT3G16870;AT3G21175;AT3G24050;AT3G54810;AT3G60530;AT4G17570;AT4G24470;AT4G26150;AT4G32890;AT4G34680;AT5G25830;AT5G26930;AT5G56860;AT5G66320;AT2G18380;AT3G50870;AT4G36620
GLYMA_13G061700	GmSPX6	TF_motif_seq_0237		501	-	TATCT	GATA; tify	AT1G51600;AT2G45050;AT3G06740;AT3G16870;AT3G21175;AT3G24050;AT3G54810;AT3G60530;AT4G17570;AT4G24470;AT4G26150;AT4G32890;AT4G34680;AT5G25830;AT5G26930;AT5G56860;AT5G66320;AT2G18380;AT3G50870;AT4G36620
GLYMA_13G061700	GmSPX6	TF_motif_seq_0237		506	-	CATCA	GATA; tify	AT1G51600;AT2G45050;AT3G06740;AT3G16870;AT3G21175;AT3G24050;AT3G54810;AT3G60530;AT4G17570;AT4G24470;AT4G26150;AT4G32890;AT4G34680;AT5G25830;AT5G26930;AT5G56860;AT5G66320;AT2G18380;AT3G50870;AT4G36620
GLYMA_13G061700	GmSPX6	TF_motif_seq_0237		517	+	AGATA	GATA; tify	AT1G51600;AT2G45050;AT3G06740;AT3G16870;AT3G21175;AT3G24050;AT3G54810;AT3G60530;AT4G17570;AT4G24470;AT4G26150;AT4G32890;AT4G34680;AT5G25830;AT5G26930;AT5G56860;AT5G66320;AT2G18380;AT3G50870;AT4G36620
GLYMA_13G061700	GmSPX6	TF_motif_seq_0237		602	-	AATCT	GATA; tify	AT1G51600;AT2G45050;AT3G06740;AT3G16870;AT3G21175;AT3G24050;AT3G54810;AT3G60530;AT4G17570;AT4G24470;AT4G26150;AT4G32890;AT4G34680;AT5G25830;AT5G26930;AT5G56860;AT5G66320;AT2G18380;AT3G50870;AT4G36620
GLYMA_13G061700	GmSPX6	TF_motif_seq_0237		618	-	TATCT	GATA; tify	AT1G51600;AT2G45050;AT3G06740;AT3G16870;AT3G21175;AT3G24050;AT3G54810;AT3G60530;AT4G17570;AT4G24470;AT4G26150;AT4G32890;AT4G34680;AT5G25830;AT5G26930;AT5G56860;AT5G66320;AT2G18380;AT3G50870;AT4G36620
GLYMA_13G061700	GmSPX6	TF_motif_seq_0237		650	-	AATCT	GATA; tify	AT1G51600;AT2G45050;AT3G06740;AT3G16870;AT3G21175;AT3G24050;AT3G54810;AT3G60530;AT4G17570;AT4G24470;AT4G26150;AT4G32890;AT4G34680;AT5G25830;AT5G26930;AT5G56860;AT5G66320;AT2G18380;AT3G50870;AT4G36620
GLYMA_13G061700	GmSPX6	TF_motif_seq_0237		679	-	AATCC	GATA; tify	AT1G51600;AT2G45050;AT3G06740;AT3G16870;AT3G21175;AT3G24050;AT3G54810;AT3G60530;AT4G17570;AT4G24470;AT4G26150;AT4G32890;AT4G34680;AT5G25830;AT5G26930;AT5G56860;AT5G66320;AT2G18380;AT3G50870;AT4G36620
GLYMA_13G061700	GmSPX6	TF_motif_seq_0237		698	-	TATCA	GATA; tify	AT1G51600;AT2G45050;AT3G06740;AT3G16870;AT3G21175;AT3G24050;AT3G54810;AT3G60530;AT4G17570;AT4G24470;AT4G26150;AT4G32890;AT4G34680;AT5G25830;AT5G26930;AT5G56860;AT5G66320;AT2G18380;AT3G50870;AT4G36620
GLYMA_13G061700	GmSPX6	TF_motif_seq_0237		706	-	AATCC	GATA; tify	AT1G51600;AT2G45050;AT3G06740;AT3G16870;AT3G21175;AT3G24050;AT3G54810;AT3G60530;AT4G17570;AT4G24470;AT4G26150;AT4G32890;AT4G34680;AT5G25830;AT5G26930;AT5G56860;AT5G66320;AT2G18380;AT3G50870;AT4G36620
GLYMA_13G061700	GmSPX6	TF_motif_seq_0237		719	-	AATCG	GATA; tify	AT1G51600;AT2G45050;AT3G06740;AT3G16870;AT3G21175;AT3G24050;AT3G54810;AT3G60530;AT4G17570;AT4G24470;AT4G26150;AT4G32890;AT4G34680;AT5G25830;AT5G26930;AT5G56860;AT5G66320;AT2G18380;AT3G50870;AT4G36620
GLYMA_13G061700	GmSPX6	TF_motif_seq_0237		793	+	TGATC	GATA; tify	AT1G51600;AT2G45050;AT3G06740;AT3G16870;AT3G21175;AT3G24050;AT3G54810;AT3G60530;AT4G17570;AT4G24470;AT4G26150;AT4G32890;AT4G34680;AT5G25830;AT5G26930;AT5G56860;AT5G66320;AT2G18380;AT3G50870;AT4G36620
GLYMA_13G061700	GmSPX6	TF_motif_seq_0237		794	-	GATCA	GATA; tify	AT1G51600;AT2G45050;AT3G06740;AT3G16870;AT3G21175;AT3G24050;AT3G54810;AT3G60530;AT4G17570;AT4G24470;AT4G26150;AT4G32890;AT4G34680;AT5G25830;AT5G26930;AT5G56860;AT5G66320;AT2G18380;AT3G50870;AT4G36620
GLYMA_13G061700	GmSPX6	TF_motif_seq_0237		882	-	AATCT	GATA; tify	AT1G51600;AT2G45050;AT3G06740;AT3G16870;AT3G21175;AT3G24050;AT3G54810;AT3G60530;AT4G17570;AT4G24470;AT4G26150;AT4G32890;AT4G34680;AT5G25830;AT5G26930;AT5G56860;AT5G66320;AT2G18380;AT3G50870;AT4G36620
GLYMA_13G061700	GmSPX6	TF_motif_seq_0237		918	-	CATCC	GATA; tify	AT1G51600;AT2G45050;AT3G06740;AT3G16870;AT3G21175;AT3G24050;AT3G54810;AT3G60530;AT4G17570;AT4G24470;AT4G26150;AT4G32890;AT4G34680;AT5G25830;AT5G26930;AT5G56860;AT5G66320;AT2G18380;AT3G50870;AT4G36620
GLYMA_13G061700	GmSPX6	TF_motif_seq_0237		949	+	TGATT	GATA; tify	AT1G51600;AT2G45050;AT3G06740;AT3G16870;AT3G21175;AT3G24050;AT3G54810;AT3G60530;AT4G17570;AT4G24470;AT4G26150;AT4G32890;AT4G34680;AT5G25830;AT5G26930;AT5G56860;AT5G66320;AT2G18380;AT3G50870;AT4G36620
GLYMA_13G061700	GmSPX6	TF_motif_seq_0237		954	+	TGATG	GATA; tify	AT1G51600;AT2G45050;AT3G06740;AT3G16870;AT3G21175;AT3G24050;AT3G54810;AT3G60530;AT4G17570;AT4G24470;AT4G26150;AT4G32890;AT4G34680;AT5G25830;AT5G26930;AT5G56860;AT5G66320;AT2G18380;AT3G50870;AT4G36620
GLYMA_13G061700	GmSPX6	TF_motif_seq_0237		1012	-	CATCA	GATA; tify	AT1G51600;AT2G45050;AT3G06740;AT3G16870;AT3G21175;AT3G24050;AT3G54810;AT3G60530;AT4G17570;AT4G24470;AT4G26150;AT4G32890;AT4G34680;AT5G25830;AT5G26930;AT5G56860;AT5G66320;AT2G18380;AT3G50870;AT4G36620
GLYMA_13G061700	GmSPX6	TF_motif_seq_0237		1048	+	AGATT	GATA; tify	AT1G51600;AT2G45050;AT3G06740;AT3G16870;AT3G21175;AT3G24050;AT3G54810;AT3G60530;AT4G17570;AT4G24470;AT4G26150;AT4G32890;AT4G34680;AT5G25830;AT5G26930;AT5G56860;AT5G66320;AT2G18380;AT3G50870;AT4G36620
GLYMA_13G061700	GmSPX6	TF_motif_seq_0237		1118	+	TGATT	GATA; tify	AT1G51600;AT2G45050;AT3G06740;AT3G16870;AT3G21175;AT3G24050;AT3G54810;AT3G60530;AT4G17570;AT4G24470;AT4G26150;AT4G32890;AT4G34680;AT5G25830;AT5G26930;AT5G56860;AT5G66320;AT2G18380;AT3G50870;AT4G36620
GLYMA_13G061700	GmSPX6	TF_motif_seq_0237		1138	+	TGATC	GATA; tify	AT1G51600;AT2G45050;AT3G06740;AT3G16870;AT3G21175;AT3G24050;AT3G54810;AT3G60530;AT4G17570;AT4G24470;AT4G26150;AT4G32890;AT4G34680;AT5G25830;AT5G26930;AT5G56860;AT5G66320;AT2G18380;AT3G50870;AT4G36620
GLYMA_13G061700	GmSPX6	TF_motif_seq_0237		1139	-	GATCA	GATA; tify	AT1G51600;AT2G45050;AT3G06740;AT3G16870;AT3G21175;AT3G24050;AT3G54810;AT3G60530;AT4G17570;AT4G24470;AT4G26150;AT4G32890;AT4G34680;AT5G25830;AT5G26930;AT5G56860;AT5G66320;AT2G18380;AT3G50870;AT4G36620
GLYMA_13G061700	GmSPX6	TF_motif_seq_0237		1147	+	TGATA	GATA; tify	AT1G51600;AT2G45050;AT3G06740;AT3G16870;AT3G21175;AT3G24050;AT3G54810;AT3G60530;AT4G17570;AT4G24470;AT4G26150;AT4G32890;AT4G34680;AT5G25830;AT5G26930;AT5G56860;AT5G66320;AT2G18380;AT3G50870;AT4G36620
GLYMA_13G061700	GmSPX6	TF_motif_seq_0237		1194	-	CATCC	GATA; tify	AT1G51600;AT2G45050;AT3G06740;AT3G16870;AT3G21175;AT3G24050;AT3G54810;AT3G60530;AT4G17570;AT4G24470;AT4G26150;AT4G32890;AT4G34680;AT5G25830;AT5G26930;AT5G56860;AT5G66320;AT2G18380;AT3G50870;AT4G36620
GLYMA_13G061700	GmSPX6	TF_motif_seq_0237		1201	+	AGATT	GATA; tify	AT1G51600;AT2G45050;AT3G06740;AT3G16870;AT3G21175;AT3G24050;AT3G54810;AT3G60530;AT4G17570;AT4G24470;AT4G26150;AT4G32890;AT4G34680;AT5G25830;AT5G26930;AT5G56860;AT5G66320;AT2G18380;AT3G50870;AT4G36620
GLYMA_13G061700	GmSPX6	TF_motif_seq_0237		1227	-	AATCA	GATA; tify	AT1G51600;AT2G45050;AT3G06740;AT3G16870;AT3G21175;AT3G24050;AT3G54810;AT3G60530;AT4G17570;AT4G24470;AT4G26150;AT4G32890;AT4G34680;AT5G25830;AT5G26930;AT5G56860;AT5G66320;AT2G18380;AT3G50870;AT4G36620
GLYMA_13G061700	GmSPX6	TF_motif_seq_0237		1238	-	AATCA	GATA; tify	AT1G51600;AT2G45050;AT3G06740;AT3G16870;AT3G21175;AT3G24050;AT3G54810;AT3G60530;AT4G17570;AT4G24470;AT4G26150;AT4G32890;AT4G34680;AT5G25830;AT5G26930;AT5G56860;AT5G66320;AT2G18380;AT3G50870;AT4G36620
GLYMA_13G061700	GmSPX6	TF_motif_seq_0237		1269	-	TATCC	GATA; tify	AT1G51600;AT2G45050;AT3G06740;AT3G16870;AT3G21175;AT3G24050;AT3G54810;AT3G60530;AT4G17570;AT4G24470;AT4G26150;AT4G32890;AT4G34680;AT5G25830;AT5G26930;AT5G56860;AT5G66320;AT2G18380;AT3G50870;AT4G36620
GLYMA_13G061700	GmSPX6	TF_motif_seq_0237		1384	-	CATCG	GATA; tify	AT1G51600;AT2G45050;AT3G06740;AT3G16870;AT3G21175;AT3G24050;AT3G54810;AT3G60530;AT4G17570;AT4G24470;AT4G26150;AT4G32890;AT4G34680;AT5G25830;AT5G26930;AT5G56860;AT5G66320;AT2G18380;AT3G50870;AT4G36620
GLYMA_13G061700	GmSPX6	TF_motif_seq_0237		1411	-	CATCA	GATA; tify	AT1G51600;AT2G45050;AT3G06740;AT3G16870;AT3G21175;AT3G24050;AT3G54810;AT3G60530;AT4G17570;AT4G24470;AT4G26150;AT4G32890;AT4G34680;AT5G25830;AT5G26930;AT5G56860;AT5G66320;AT2G18380;AT3G50870;AT4G36620
GLYMA_13G061700	GmSPX6	TF_motif_seq_0237		1450	+	AGATT	GATA; tify	AT1G51600;AT2G45050;AT3G06740;AT3G16870;AT3G21175;AT3G24050;AT3G54810;AT3G60530;AT4G17570;AT4G24470;AT4G26150;AT4G32890;AT4G34680;AT5G25830;AT5G26930;AT5G56860;AT5G66320;AT2G18380;AT3G50870;AT4G36620
GLYMA_13G061700	GmSPX6	TF_motif_seq_0237		1503	+	AGATT	GATA; tify	AT1G51600;AT2G45050;AT3G06740;AT3G16870;AT3G21175;AT3G24050;AT3G54810;AT3G60530;AT4G17570;AT4G24470;AT4G26150;AT4G32890;AT4G34680;AT5G25830;AT5G26930;AT5G56860;AT5G66320;AT2G18380;AT3G50870;AT4G36620
GLYMA_13G061700	GmSPX6	TF_motif_seq_0237		1557	-	AATCC	GATA; tify	AT1G51600;AT2G45050;AT3G06740;AT3G16870;AT3G21175;AT3G24050;AT3G54810;AT3G60530;AT4G17570;AT4G24470;AT4G26150;AT4G32890;AT4G34680;AT5G25830;AT5G26930;AT5G56860;AT5G66320;AT2G18380;AT3G50870;AT4G36620
GLYMA_13G061700	GmSPX6	TF_motif_seq_0237		1562	-	AATCG	GATA; tify	AT1G51600;AT2G45050;AT3G06740;AT3G16870;AT3G21175;AT3G24050;AT3G54810;AT3G60530;AT4G17570;AT4G24470;AT4G26150;AT4G32890;AT4G34680;AT5G25830;AT5G26930;AT5G56860;AT5G66320;AT2G18380;AT3G50870;AT4G36620
GLYMA_13G061700	GmSPX6	TF_motif_seq_0237		1582	+	TGATC	GATA; tify	AT1G51600;AT2G45050;AT3G06740;AT3G16870;AT3G21175;AT3G24050;AT3G54810;AT3G60530;AT4G17570;AT4G24470;AT4G26150;AT4G32890;AT4G34680;AT5G25830;AT5G26930;AT5G56860;AT5G66320;AT2G18380;AT3G50870;AT4G36620
GLYMA_13G061700	GmSPX6	TF_motif_seq_0237		1583	-	GATCA	GATA; tify	AT1G51600;AT2G45050;AT3G06740;AT3G16870;AT3G21175;AT3G24050;AT3G54810;AT3G60530;AT4G17570;AT4G24470;AT4G26150;AT4G32890;AT4G34680;AT5G25830;AT5G26930;AT5G56860;AT5G66320;AT2G18380;AT3G50870;AT4G36620
GLYMA_13G061700	GmSPX6	TF_motif_seq_0237		1586	-	CATCA	GATA; tify	AT1G51600;AT2G45050;AT3G06740;AT3G16870;AT3G21175;AT3G24050;AT3G54810;AT3G60530;AT4G17570;AT4G24470;AT4G26150;AT4G32890;AT4G34680;AT5G25830;AT5G26930;AT5G56860;AT5G66320;AT2G18380;AT3G50870;AT4G36620
GLYMA_13G061700	GmSPX6	TF_motif_seq_0237		1594	-	CATCA	GATA; tify	AT1G51600;AT2G45050;AT3G06740;AT3G16870;AT3G21175;AT3G24050;AT3G54810;AT3G60530;AT4G17570;AT4G24470;AT4G26150;AT4G32890;AT4G34680;AT5G25830;AT5G26930;AT5G56860;AT5G66320;AT2G18380;AT3G50870;AT4G36620
GLYMA_13G061700	GmSPX6	TF_motif_seq_0237		1600	-	AATCA	GATA; tify	AT1G51600;AT2G45050;AT3G06740;AT3G16870;AT3G21175;AT3G24050;AT3G54810;AT3G60530;AT4G17570;AT4G24470;AT4G26150;AT4G32890;AT4G34680;AT5G25830;AT5G26930;AT5G56860;AT5G66320;AT2G18380;AT3G50870;AT4G36620
GLYMA_13G061700	GmSPX6	TF_motif_seq_0237		1608	-	CATCA	GATA; tify	AT1G51600;AT2G45050;AT3G06740;AT3G16870;AT3G21175;AT3G24050;AT3G54810;AT3G60530;AT4G17570;AT4G24470;AT4G26150;AT4G32890;AT4G34680;AT5G25830;AT5G26930;AT5G56860;AT5G66320;AT2G18380;AT3G50870;AT4G36620
GLYMA_13G166800	GmSPX7	TF_motif_seq_0237		22	-	AATCC	GATA; tify	AT1G51600;AT2G45050;AT3G06740;AT3G16870;AT3G21175;AT3G24050;AT3G54810;AT3G60530;AT4G17570;AT4G24470;AT4G26150;AT4G32890;AT4G34680;AT5G25830;AT5G26930;AT5G56860;AT5G66320;AT2G18380;AT3G50870;AT4G36620
GLYMA_13G166800	GmSPX7	TF_motif_seq_0237		35	-	CATCT	GATA; tify	AT1G51600;AT2G45050;AT3G06740;AT3G16870;AT3G21175;AT3G24050;AT3G54810;AT3G60530;AT4G17570;AT4G24470;AT4G26150;AT4G32890;AT4G34680;AT5G25830;AT5G26930;AT5G56860;AT5G66320;AT2G18380;AT3G50870;AT4G36620
GLYMA_13G166800	GmSPX7	TF_motif_seq_0237		41	-	TATCT	GATA; tify	AT1G51600;AT2G45050;AT3G06740;AT3G16870;AT3G21175;AT3G24050;AT3G54810;AT3G60530;AT4G17570;AT4G24470;AT4G26150;AT4G32890;AT4G34680;AT5G25830;AT5G26930;AT5G56860;AT5G66320;AT2G18380;AT3G50870;AT4G36620
GLYMA_13G166800	GmSPX7	TF_motif_seq_0237		59	-	AATCA	GATA; tify	AT1G51600;AT2G45050;AT3G06740;AT3G16870;AT3G21175;AT3G24050;AT3G54810;AT3G60530;AT4G17570;AT4G24470;AT4G26150;AT4G32890;AT4G34680;AT5G25830;AT5G26930;AT5G56860;AT5G66320;AT2G18380;AT3G50870;AT4G36620
GLYMA_13G166800	GmSPX7	TF_motif_seq_0237		72	+	AGATG	GATA; tify	AT1G51600;AT2G45050;AT3G06740;AT3G16870;AT3G21175;AT3G24050;AT3G54810;AT3G60530;AT4G17570;AT4G24470;AT4G26150;AT4G32890;AT4G34680;AT5G25830;AT5G26930;AT5G56860;AT5G66320;AT2G18380;AT3G50870;AT4G36620
GLYMA_13G166800	GmSPX7	TF_motif_seq_0237		96	-	TATCA	GATA; tify	AT1G51600;AT2G45050;AT3G06740;AT3G16870;AT3G21175;AT3G24050;AT3G54810;AT3G60530;AT4G17570;AT4G24470;AT4G26150;AT4G32890;AT4G34680;AT5G25830;AT5G26930;AT5G56860;AT5G66320;AT2G18380;AT3G50870;AT4G36620
GLYMA_13G166800	GmSPX7	TF_motif_seq_0237		99	-	CATCC	GATA; tify	AT1G51600;AT2G45050;AT3G06740;AT3G16870;AT3G21175;AT3G24050;AT3G54810;AT3G60530;AT4G17570;AT4G24470;AT4G26150;AT4G32890;AT4G34680;AT5G25830;AT5G26930;AT5G56860;AT5G66320;AT2G18380;AT3G50870;AT4G36620
GLYMA_13G166800	GmSPX7	TF_motif_seq_0237		204	-	TATCA	GATA; tify	AT1G51600;AT2G45050;AT3G06740;AT3G16870;AT3G21175;AT3G24050;AT3G54810;AT3G60530;AT4G17570;AT4G24470;AT4G26150;AT4G32890;AT4G34680;AT5G25830;AT5G26930;AT5G56860;AT5G66320;AT2G18380;AT3G50870;AT4G36620
GLYMA_13G166800	GmSPX7	TF_motif_seq_0237		261	+	AGATG	GATA; tify	AT1G51600;AT2G45050;AT3G06740;AT3G16870;AT3G21175;AT3G24050;AT3G54810;AT3G60530;AT4G17570;AT4G24470;AT4G26150;AT4G32890;AT4G34680;AT5G25830;AT5G26930;AT5G56860;AT5G66320;AT2G18380;AT3G50870;AT4G36620
GLYMA_13G166800	GmSPX7	TF_motif_seq_0237		308	+	AGATT	GATA; tify	AT1G51600;AT2G45050;AT3G06740;AT3G16870;AT3G21175;AT3G24050;AT3G54810;AT3G60530;AT4G17570;AT4G24470;AT4G26150;AT4G32890;AT4G34680;AT5G25830;AT5G26930;AT5G56860;AT5G66320;AT2G18380;AT3G50870;AT4G36620
GLYMA_13G166800	GmSPX7	TF_motif_seq_0237		332	+	AGATC	GATA; tify	AT1G51600;AT2G45050;AT3G06740;AT3G16870;AT3G21175;AT3G24050;AT3G54810;AT3G60530;AT4G17570;AT4G24470;AT4G26150;AT4G32890;AT4G34680;AT5G25830;AT5G26930;AT5G56860;AT5G66320;AT2G18380;AT3G50870;AT4G36620
GLYMA_13G166800	GmSPX7	TF_motif_seq_0237		333	-	GATCC	GATA; tify	AT1G51600;AT2G45050;AT3G06740;AT3G16870;AT3G21175;AT3G24050;AT3G54810;AT3G60530;AT4G17570;AT4G24470;AT4G26150;AT4G32890;AT4G34680;AT5G25830;AT5G26930;AT5G56860;AT5G66320;AT2G18380;AT3G50870;AT4G36620
GLYMA_13G166800	GmSPX7	TF_motif_seq_0237		371	-	CATCC	GATA; tify	AT1G51600;AT2G45050;AT3G06740;AT3G16870;AT3G21175;AT3G24050;AT3G54810;AT3G60530;AT4G17570;AT4G24470;AT4G26150;AT4G32890;AT4G34680;AT5G25830;AT5G26930;AT5G56860;AT5G66320;AT2G18380;AT3G50870;AT4G36620
GLYMA_13G166800	GmSPX7	TF_motif_seq_0237		401	-	TATCT	GATA; tify	AT1G51600;AT2G45050;AT3G06740;AT3G16870;AT3G21175;AT3G24050;AT3G54810;AT3G60530;AT4G17570;AT4G24470;AT4G26150;AT4G32890;AT4G34680;AT5G25830;AT5G26930;AT5G56860;AT5G66320;AT2G18380;AT3G50870;AT4G36620
GLYMA_13G166800	GmSPX7	TF_motif_seq_0237		450	+	AGATT	GATA; tify	AT1G51600;AT2G45050;AT3G06740;AT3G16870;AT3G21175;AT3G24050;AT3G54810;AT3G60530;AT4G17570;AT4G24470;AT4G26150;AT4G32890;AT4G34680;AT5G25830;AT5G26930;AT5G56860;AT5G66320;AT2G18380;AT3G50870;AT4G36620
GLYMA_13G166800	GmSPX7	TF_motif_seq_0237		471	-	AATCT	GATA; tify	AT1G51600;AT2G45050;AT3G06740;AT3G16870;AT3G21175;AT3G24050;AT3G54810;AT3G60530;AT4G17570;AT4G24470;AT4G26150;AT4G32890;AT4G34680;AT5G25830;AT5G26930;AT5G56860;AT5G66320;AT2G18380;AT3G50870;AT4G36620
GLYMA_13G166800	GmSPX7	TF_motif_seq_0237		481	+	AGATT	GATA; tify	AT1G51600;AT2G45050;AT3G06740;AT3G16870;AT3G21175;AT3G24050;AT3G54810;AT3G60530;AT4G17570;AT4G24470;AT4G26150;AT4G32890;AT4G34680;AT5G25830;AT5G26930;AT5G56860;AT5G66320;AT2G18380;AT3G50870;AT4G36620
[truncated: 47,273 more rows]

## Sheet: C. reinhardtii
Sequence ID	TFBS ID	TFBS Name	Posistion	Strand	Similar Score	Binding sequence	TF family	TF ID
CHLRE_02g111650v5.SPX	TF_motif_seq_0459	ABREATCONSENSUS	1118	+	0.862	tACGTGga	(Motif sequence only)
CHLRE_06g251650v5.SPX.Na.sulph_symp	TF_motif_seq_0459	ABREATCONSENSUS	577	-	0.862	ggCACGTg	(Motif sequence only)
CHLRE_06g251650v5.SPX.Na.sulph_symp	TF_motif_seq_0459	ABREATCONSENSUS	781	-	1	gcCACGTg	(Motif sequence only)
CHLRE_06g251650v5.SPX.Na.sulph_symp	TF_motif_seq_0459	ABREATCONSENSUS	783	+	0.862	cACGTGga	(Motif sequence only)
CHLRE_06g251650v5.SPX.Na.sulph_symp	TF_motif_seq_0459	ABREATCONSENSUS	989	+	0.966	gACGTGgc	(Motif sequence only)
CHLRE_06g251650v5.SPX.Na.sulph_symp	TF_motif_seq_0459	ABREATCONSENSUS	1184	+	0.862	tACGTGgg	(Motif sequence only)
CHLRE_07g325950v5.SPX	TF_motif_seq_0459	ABREATCONSENSUS	353	-	0.862	ccCACGTg	(Motif sequence only)
CHLRE_07g325950v5.SPX	TF_motif_seq_0459	ABREATCONSENSUS	355	+	0.862	cACGTGgg	(Motif sequence only)
CHLRE_02g111650v5.SPX	TF_motif_seq_0043	ABREATRD22	158	+	0.964	ggACGTGgtg	(Motif sequence only)
CHLRE_02g111650v5.SPX	TF_motif_seq_0043	ABREATRD22	1117	+	0.929	gtACGTGgat	(Motif sequence only)
CHLRE_02g111650v5.SPX	TF_motif_seq_0043	ABREATRD22	1424	-	0.893	ttcCACGTtg	(Motif sequence only)
CHLRE_06g251650v5.SPX.Na.sulph_symp	TF_motif_seq_0043	ABREATRD22	576	-	0.857	cggCACGTgc	(Motif sequence only)
CHLRE_06g251650v5.SPX.Na.sulph_symp	TF_motif_seq_0043	ABREATRD22	578	+	0.857	gcACGTGctg	(Motif sequence only)
CHLRE_06g251650v5.SPX.Na.sulph_symp	TF_motif_seq_0043	ABREATRD22	780	-	0.929	ggcCACGTgg	(Motif sequence only)
CHLRE_06g251650v5.SPX.Na.sulph_symp	TF_motif_seq_0043	ABREATRD22	782	+	0.929	ccACGTGgag	(Motif sequence only)
CHLRE_06g251650v5.SPX.Na.sulph_symp	TF_motif_seq_0043	ABREATRD22	988	+	0.929	ggACGTGgct	(Motif sequence only)
CHLRE_06g251650v5.SPX.Na.sulph_symp	TF_motif_seq_0043	ABREATRD22	1183	+	0.929	atACGTGggt	(Motif sequence only)
CHLRE_07g325950v5.SPX	TF_motif_seq_0043	ABREATRD22	352	-	0.929	cccCACGTgg	(Motif sequence only)
CHLRE_07g325950v5.SPX	TF_motif_seq_0043	ABREATRD22	354	+	0.929	ccACGTGgga	(Motif sequence only)
CHLRE_09g402775v5.SPX.VTC.DUF202	TF_motif_seq_0249	ABRELATERD1	31	+	0.8	ACGCG	(Motif sequence only)
CHLRE_09g402775v5.SPX.VTC.DUF202	TF_motif_seq_0249	ABRELATERD1	32	-	0.8	CGCGT	(Motif sequence only)
CHLRE_09g402775v5.SPX.VTC.DUF202	TF_motif_seq_0249	ABRELATERD1	68	+	0.8	GCGTG	(Motif sequence only)
CHLRE_09g402775v5.SPX.VTC.DUF202	TF_motif_seq_0249	ABRELATERD1	96	-	0.8	CACAT	(Motif sequence only)
CHLRE_09g402775v5.SPX.VTC.DUF202	TF_motif_seq_0249	ABRELATERD1	124	-	0.8	CACCT	(Motif sequence only)
CHLRE_09g402775v5.SPX.VTC.DUF202	TF_motif_seq_0249	ABRELATERD1	161	-	0.8	CACCT	(Motif sequence only)
CHLRE_09g402775v5.SPX.VTC.DUF202	TF_motif_seq_0249	ABRELATERD1	208	-	0.8	CCCGT	(Motif sequence only)
CHLRE_09g402775v5.SPX.VTC.DUF202	TF_motif_seq_0249	ABRELATERD1	209	+	0.8	CCGTG	(Motif sequence only)
CHLRE_09g402775v5.SPX.VTC.DUF202	TF_motif_seq_0249	ABRELATERD1	221	+	0.8	CCGTG	(Motif sequence only)
CHLRE_09g402775v5.SPX.VTC.DUF202	TF_motif_seq_0249	ABRELATERD1	263	+	0.8	CCGTG	(Motif sequence only)
CHLRE_09g402775v5.SPX.VTC.DUF202	TF_motif_seq_0249	ABRELATERD1	282	-	0.8	CACCT	(Motif sequence only)
CHLRE_09g402775v5.SPX.VTC.DUF202	TF_motif_seq_0249	ABRELATERD1	328	-	0.8	CAAGT	(Motif sequence only)
CHLRE_09g402775v5.SPX.VTC.DUF202	TF_motif_seq_0249	ABRELATERD1	329	+	0.8	AAGTG	(Motif sequence only)
CHLRE_09g402775v5.SPX.VTC.DUF202	TF_motif_seq_0249	ABRELATERD1	335	+	0.8	ACGGG	(Motif sequence only)
CHLRE_09g402775v5.SPX.VTC.DUF202	TF_motif_seq_0249	ABRELATERD1	349	-	0.8	CAGGT	(Motif sequence only)
CHLRE_09g402775v5.SPX.VTC.DUF202	TF_motif_seq_0249	ABRELATERD1	350	+	0.8	AGGTG	(Motif sequence only)
CHLRE_09g402775v5.SPX.VTC.DUF202	TF_motif_seq_0249	ABRELATERD1	360	-	0.8	CAGGT	(Motif sequence only)
CHLRE_09g402775v5.SPX.VTC.DUF202	TF_motif_seq_0249	ABRELATERD1	361	+	0.8	AGGTG	(Motif sequence only)
CHLRE_09g402775v5.SPX.VTC.DUF202	TF_motif_seq_0249	ABRELATERD1	366	+	0.8	ACATG	(Motif sequence only)
CHLRE_09g402775v5.SPX.VTC.DUF202	TF_motif_seq_0249	ABRELATERD1	375	+	0.8	ACGGG	(Motif sequence only)
CHLRE_09g402775v5.SPX.VTC.DUF202	TF_motif_seq_0249	ABRELATERD1	383	+	0.8	GCGTG	(Motif sequence only)
CHLRE_09g402775v5.SPX.VTC.DUF202	TF_motif_seq_0249	ABRELATERD1	508	+	0.8	GCGTG	(Motif sequence only)
CHLRE_09g402775v5.SPX.VTC.DUF202	TF_motif_seq_0249	ABRELATERD1	518	-	0.8	CACGG	(Motif sequence only)
CHLRE_09g402775v5.SPX.VTC.DUF202	TF_motif_seq_0249	ABRELATERD1	530	-	0.8	GACGT	(Motif sequence only)
CHLRE_09g402775v5.SPX.VTC.DUF202	TF_motif_seq_0249	ABRELATERD1	531	+	0.8	ACGTA	(Motif sequence only)
CHLRE_09g402775v5.SPX.VTC.DUF202	TF_motif_seq_0249	ABRELATERD1	548	-	0.8	CACGA	(Motif sequence only)
CHLRE_09g402775v5.SPX.VTC.DUF202	TF_motif_seq_0249	ABRELATERD1	549	+	0.8	ACGAG	(Motif sequence only)
CHLRE_09g402775v5.SPX.VTC.DUF202	TF_motif_seq_0249	ABRELATERD1	554	+	0.8	AAGTG	(Motif sequence only)
CHLRE_09g402775v5.SPX.VTC.DUF202	TF_motif_seq_0249	ABRELATERD1	565	+	0.8	ACGCG	(Motif sequence only)
CHLRE_09g402775v5.SPX.VTC.DUF202	TF_motif_seq_0249	ABRELATERD1	599	+	0.8	ACGAG	(Motif sequence only)
CHLRE_09g402775v5.SPX.VTC.DUF202	TF_motif_seq_0249	ABRELATERD1	841	+	0.8	CCGTG	(Motif sequence only)
CHLRE_09g402775v5.SPX.VTC.DUF202	TF_motif_seq_0249	ABRELATERD1	973	-	0.8	CACGC	(Motif sequence only)
CHLRE_09g402775v5.SPX.VTC.DUF202	TF_motif_seq_0249	ABRELATERD1	1092	+	0.8	ATGTG	(Motif sequence only)
CHLRE_09g402775v5.SPX.VTC.DUF202	TF_motif_seq_0249	ABRELATERD1	1111	+	0.8	ACGCG	(Motif sequence only)
CHLRE_09g402775v5.SPX.VTC.DUF202	TF_motif_seq_0249	ABRELATERD1	1137	+	0.8	AGGTG	(Motif sequence only)
CHLRE_09g402775v5.SPX.VTC.DUF202	TF_motif_seq_0249	ABRELATERD1	1207	+	0.8	AGGTG	(Motif sequence only)
CHLRE_09g402775v5.SPX.VTC.DUF202	TF_motif_seq_0249	ABRELATERD1	1238	-	0.8	CATGT	(Motif sequence only)
CHLRE_09g402775v5.SPX.VTC.DUF202	TF_motif_seq_0249	ABRELATERD1	1239	+	0.8	ATGTG	(Motif sequence only)
CHLRE_09g402775v5.SPX.VTC.DUF202	TF_motif_seq_0249	ABRELATERD1	1243	+	0.8	GCGTG	(Motif sequence only)
CHLRE_09g402775v5.SPX.VTC.DUF202	TF_motif_seq_0249	ABRELATERD1	1307	+	0.8	ACGCG	(Motif sequence only)
CHLRE_09g402775v5.SPX.VTC.DUF202	TF_motif_seq_0249	ABRELATERD1	1314	-	0.8	AACGT	(Motif sequence only)
CHLRE_09g402775v5.SPX.VTC.DUF202	TF_motif_seq_0249	ABRELATERD1	1315	+	0.8	ACGTC	(Motif sequence only)
CHLRE_09g402775v5.SPX.VTC.DUF202	TF_motif_seq_0249	ABRELATERD1	1338	-	0.8	CACGC	(Motif sequence only)
CHLRE_09g402775v5.SPX.VTC.DUF202	TF_motif_seq_0249	ABRELATERD1	1347	+	0.8	ACCTG	(Motif sequence only)
CHLRE_09g402775v5.SPX.VTC.DUF202	TF_motif_seq_0249	ABRELATERD1	1388	+	0.8	AAGTG	(Motif sequence only)
CHLRE_09g402775v5.SPX.VTC.DUF202	TF_motif_seq_0249	ABRELATERD1	1406	+	0.8	GCGTG	(Motif sequence only)
CHLRE_09g402775v5.SPX.VTC.DUF202	TF_motif_seq_0249	ABRELATERD1	1501	-	0.8	CACAT	(Motif sequence only)
CHLRE_09g402775v5.SPX.VTC.DUF202	TF_motif_seq_0249	ABRELATERD1	1612	-	0.8	CACGG	(Motif sequence only)
CHLRE_09g402775v5.SPX.VTC.DUF202	TF_motif_seq_0249	ABRELATERD1	1620	+	0.8	ACCTG	(Motif sequence only)
CHLRE_09g402775v5.SPX.VTC.DUF202	TF_motif_seq_0249	ABRELATERD1	1627	-	0.8	GACGT	(Motif sequence only)
CHLRE_09g402775v5.SPX.VTC.DUF202	TF_motif_seq_0249	ABRELATERD1	1628	+	1	ACGTG	(Motif sequence only)
CHLRE_09g402775v5.SPX.VTC.DUF202	TF_motif_seq_0249	ABRELATERD1	1704	-	0.8	CACAT	(Motif sequence only)
CHLRE_09g402775v5.SPX.VTC.DUF202	TF_motif_seq_0249	ABRELATERD1	1711	+	0.8	ACGGG	(Motif sequence only)
CHLRE_09g402775v5.SPX.VTC.DUF202	TF_motif_seq_0249	ABRELATERD1	1827	-	0.8	CTCGT	(Motif sequence only)
CHLRE_09g402775v5.SPX.VTC.DUF202	TF_motif_seq_0249	ABRELATERD1	1839	-	1	CACGT	(Motif sequence only)
CHLRE_09g402775v5.SPX.VTC.DUF202	TF_motif_seq_0249	ABRELATERD1	1840	+	0.8	ACGTA	(Motif sequence only)
CHLRE_09g402775v5.SPX.VTC.DUF202	TF_motif_seq_0249	ABRELATERD1	1883	-	0.8	CACGC	(Motif sequence only)
CHLRE_09g402775v5.SPX.VTC.DUF202	TF_motif_seq_0249	ABRELATERD1	1896	+	0.8	ACGGG	(Motif sequence only)
CHLRE_09g402775v5.SPX.VTC.DUF202	TF_motif_seq_0249	ABRELATERD1	1925	+	0.8	GCGTG	(Motif sequence only)
CHLRE_02g111650v5.SPX	TF_motif_seq_0249	ABRELATERD1	4	-	0.8	CATGT	(Motif sequence only)
CHLRE_02g111650v5.SPX	TF_motif_seq_0249	ABRELATERD1	5	+	0.8	ATGTG	(Motif sequence only)
CHLRE_02g111650v5.SPX	TF_motif_seq_0249	ABRELATERD1	86	-	0.8	CACGC	(Motif sequence only)
CHLRE_02g111650v5.SPX	TF_motif_seq_0249	ABRELATERD1	100	+	0.8	ACGAG	(Motif sequence only)
CHLRE_02g111650v5.SPX	TF_motif_seq_0249	ABRELATERD1	133	+	0.8	CCGTG	(Motif sequence only)
CHLRE_02g111650v5.SPX	TF_motif_seq_0249	ABRELATERD1	159	-	0.8	GACGT	(Motif sequence only)
CHLRE_02g111650v5.SPX	TF_motif_seq_0249	ABRELATERD1	160	+	1	ACGTG	(Motif sequence only)
CHLRE_02g111650v5.SPX	TF_motif_seq_0249	ABRELATERD1	169	+	0.8	CCGTG	(Motif sequence only)
CHLRE_02g111650v5.SPX	TF_motif_seq_0249	ABRELATERD1	184	+	0.8	ACGGG	(Motif sequence only)
CHLRE_02g111650v5.SPX	TF_motif_seq_0249	ABRELATERD1	189	-	0.8	GACGT	(Motif sequence only)
CHLRE_02g111650v5.SPX	TF_motif_seq_0249	ABRELATERD1	190	+	1	ACGTG	(Motif sequence only)
CHLRE_02g111650v5.SPX	TF_motif_seq_0249	ABRELATERD1	286	+	0.8	GCGTG	(Motif sequence only)
CHLRE_02g111650v5.SPX	TF_motif_seq_0249	ABRELATERD1	299	+	0.8	ACATG	(Motif sequence only)
CHLRE_02g111650v5.SPX	TF_motif_seq_0249	ABRELATERD1	306	-	0.8	CACGC	(Motif sequence only)
CHLRE_02g111650v5.SPX	TF_motif_seq_0249	ABRELATERD1	307	+	0.8	ACGCG	(Motif sequence only)
CHLRE_02g111650v5.SPX	TF_motif_seq_0249	ABRELATERD1	319	-	0.8	CATGT	(Motif sequence only)
CHLRE_02g111650v5.SPX	TF_motif_seq_0249	ABRELATERD1	320	+	0.8	ATGTG	(Motif sequence only)
CHLRE_02g111650v5.SPX	TF_motif_seq_0249	ABRELATERD1	367	-	0.8	CAAGT	(Motif sequence only)
CHLRE_02g111650v5.SPX	TF_motif_seq_0249	ABRELATERD1	368	+	0.8	AAGTG	(Motif sequence only)
CHLRE_02g111650v5.SPX	TF_motif_seq_0249	ABRELATERD1	399	+	0.8	GCGTG	(Motif sequence only)
CHLRE_02g111650v5.SPX	TF_motif_seq_0249	ABRELATERD1	418	+	0.8	GCGTG	(Motif sequence only)
CHLRE_02g111650v5.SPX	TF_motif_seq_0249	ABRELATERD1	452	+	0.8	ACCTG	(Motif sequence only)
CHLRE_02g111650v5.SPX	TF_motif_seq_0249	ABRELATERD1	492	-	0.8	CACCT	(Motif sequence only)
CHLRE_02g111650v5.SPX	TF_motif_seq_0249	ABRELATERD1	493	+	0.8	ACCTG	(Motif sequence only)
CHLRE_02g111650v5.SPX	TF_motif_seq_0249	ABRELATERD1	514	-	0.8	CACGC	(Motif sequence only)
CHLRE_02g111650v5.SPX	TF_motif_seq_0249	ABRELATERD1	525	+	0.8	TCGTG	(Motif sequence only)
CHLRE_02g111650v5.SPX	TF_motif_seq_0249	ABRELATERD1	552	+	0.8	GCGTG	(Motif sequence only)
CHLRE_02g111650v5.SPX	TF_motif_seq_0249	ABRELATERD1	605	-	0.8	CGCGT	(Motif sequence only)
CHLRE_02g111650v5.SPX	TF_motif_seq_0249	ABRELATERD1	647	-	0.8	CAGGT	(Motif sequence only)
CHLRE_02g111650v5.SPX	TF_motif_seq_0249	ABRELATERD1	648	+	0.8	AGGTG	(Motif sequence only)
CHLRE_02g111650v5.SPX	TF_motif_seq_0249	ABRELATERD1	652	+	0.8	GCGTG	(Motif sequence only)
CHLRE_02g111650v5.SPX	TF_motif_seq_0249	ABRELATERD1	660	+	0.8	CCGTG	(Motif sequence only)
CHLRE_02g111650v5.SPX	TF_motif_seq_0249	ABRELATERD1	674	+	0.8	GCGTG	(Motif sequence only)
CHLRE_02g111650v5.SPX	TF_motif_seq_0249	ABRELATERD1	678	+	0.8	GCGTG	(Motif sequence only)
CHLRE_02g111650v5.SPX	TF_motif_seq_0249	ABRELATERD1	762	-	0.8	CACAT	(Motif sequence only)
CHLRE_02g111650v5.SPX	TF_motif_seq_0249	ABRELATERD1	774	-	0.8	CCCGT	(Motif sequence only)
CHLRE_02g111650v5.SPX	TF_motif_seq_0249	ABRELATERD1	798	-	0.8	CACCT	(Motif sequence only)
CHLRE_02g111650v5.SPX	TF_motif_seq_0249	ABRELATERD1	799	+	0.8	ACCTG	(Motif sequence only)
CHLRE_02g111650v5.SPX	TF_motif_seq_0249	ABRELATERD1	843	-	1	CACGT	(Motif sequence only)
CHLRE_02g111650v5.SPX	TF_motif_seq_0249	ABRELATERD1	844	+	1	ACGTG	(Motif sequence only)
CHLRE_02g111650v5.SPX	TF_motif_seq_0249	ABRELATERD1	880	-	0.8	CCCGT	(Motif sequence only)
CHLRE_02g111650v5.SPX	TF_motif_seq_0249	ABRELATERD1	923	-	0.8	CACGA	(Motif sequence only)
CHLRE_02g111650v5.SPX	TF_motif_seq_0249	ABRELATERD1	928	-	0.8	CACAT	(Motif sequence only)
CHLRE_02g111650v5.SPX	TF_motif_seq_0249	ABRELATERD1	945	-	0.8	GACGT	(Motif sequence only)
CHLRE_02g111650v5.SPX	TF_motif_seq_0249	ABRELATERD1	946	+	0.8	ACGTT	(Motif sequence only)
CHLRE_02g111650v5.SPX	TF_motif_seq_0249	ABRELATERD1	961	-	0.8	CATGT	(Motif sequence only)
CHLRE_02g111650v5.SPX	TF_motif_seq_0249	ABRELATERD1	962	+	0.8	ATGTG	(Motif sequence only)
CHLRE_02g111650v5.SPX	TF_motif_seq_0249	ABRELATERD1	999	-	0.8	CACGC	(Motif sequence only)
CHLRE_02g111650v5.SPX	TF_motif_seq_0249	ABRELATERD1	1000	+	0.8	ACGCG	(Motif sequence only)
CHLRE_02g111650v5.SPX	TF_motif_seq_0249	ABRELATERD1	1016	-	0.8	CACGG	(Motif sequence only)
CHLRE_02g111650v5.SPX	TF_motif_seq_0249	ABRELATERD1	1030	-	0.8	CACGG	(Motif sequence only)
CHLRE_02g111650v5.SPX	TF_motif_seq_0249	ABRELATERD1	1039	-	0.8	CACGC	(Motif sequence only)
CHLRE_02g111650v5.SPX	TF_motif_seq_0249	ABRELATERD1	1048	+	0.8	ACTTG	(Motif sequence only)
CHLRE_02g111650v5.SPX	TF_motif_seq_0249	ABRELATERD1	1098	+	0.8	ACGGG	(Motif sequence only)
CHLRE_02g111650v5.SPX	TF_motif_seq_0249	ABRELATERD1	1114	-	0.8	TACGT	(Motif sequence only)
CHLRE_02g111650v5.SPX	TF_motif_seq_0249	ABRELATERD1	1115	+	0.8	ACGTA	(Motif sequence only)
CHLRE_02g111650v5.SPX	TF_motif_seq_0249	ABRELATERD1	1118	-	0.8	TACGT	(Motif sequence only)
CHLRE_02g111650v5.SPX	TF_motif_seq_0249	ABRELATERD1	1119	+	1	ACGTG	(Motif sequence only)
CHLRE_02g111650v5.SPX	TF_motif_seq_0249	ABRELATERD1	1151	+	0.8	GCGTG	(Motif sequence only)
CHLRE_02g111650v5.SPX	TF_motif_seq_0249	ABRELATERD1	1230	+	0.8	ACGAG	(Motif sequence only)
CHLRE_02g111650v5.SPX	TF_motif_seq_0249	ABRELATERD1	1251	-	0.8	GACGT	(Motif sequence only)
CHLRE_02g111650v5.SPX	TF_motif_seq_0249	ABRELATERD1	1252	+	0.8	ACGTC	(Motif sequence only)
CHLRE_02g111650v5.SPX	TF_motif_seq_0249	ABRELATERD1	1346	-	0.8	TACGT	(Motif sequence only)
CHLRE_02g111650v5.SPX	TF_motif_seq_0249	ABRELATERD1	1347	+	0.8	ACGTC	(Motif sequence only)
CHLRE_02g111650v5.SPX	TF_motif_seq_0249	ABRELATERD1	1427	-	1	CACGT	(Motif sequence only)
CHLRE_02g111650v5.SPX	TF_motif_seq_0249	ABRELATERD1	1428	+	0.8	ACGTT	(Motif sequence only)
CHLRE_02g111650v5.SPX	TF_motif_seq_0249	ABRELATERD1	1449	-	0.8	CACGG	(Motif sequence only)
CHLRE_02g111650v5.SPX	TF_motif_seq_0249	ABRELATERD1	1463	-	0.8	CTCGT	(Motif sequence only)
CHLRE_02g111650v5.SPX	TF_motif_seq_0249	ABRELATERD1	1471	+	0.8	CCGTG	(Motif sequence only)
CHLRE_02g111650v5.SPX	TF_motif_seq_0249	ABRELATERD1	1505	+	0.8	AAGTG	(Motif sequence only)
CHLRE_02g111650v5.SPX	TF_motif_seq_0249	ABRELATERD1	1591	-	0.8	CACGC	(Motif sequence only)
CHLRE_02g111650v5.SPX	TF_motif_seq_0249	ABRELATERD1	1635	-	0.8	CACTT	(Motif sequence only)
CHLRE_06g251650v5.SPX.Na.sulph_symp	TF_motif_seq_0249	ABRELATERD1	11	+	0.8	ACTTG	(Motif sequence only)
CHLRE_06g251650v5.SPX.Na.sulph_symp	TF_motif_seq_0249	ABRELATERD1	92	+	0.8	AAGTG	(Motif sequence only)
CHLRE_06g251650v5.SPX.Na.sulph_symp	TF_motif_seq_0249	ABRELATERD1	126	-	0.8	CACAT	(Motif sequence only)
CHLRE_06g251650v5.SPX.Na.sulph_symp	TF_motif_seq_0249	ABRELATERD1	163	-	0.8	CACGA	(Motif sequence only)
CHLRE_06g251650v5.SPX.Na.sulph_symp	TF_motif_seq_0249	ABRELATERD1	262	-	0.8	CTCGT	(Motif sequence only)
CHLRE_06g251650v5.SPX.Na.sulph_symp	TF_motif_seq_0249	ABRELATERD1	263	+	0.8	TCGTG	(Motif sequence only)
CHLRE_06g251650v5.SPX.Na.sulph_symp	TF_motif_seq_0249	ABRELATERD1	274	-	0.8	CACGC	(Motif sequence only)
CHLRE_06g251650v5.SPX.Na.sulph_symp	TF_motif_seq_0249	ABRELATERD1	286	-	0.8	CACCT	(Motif sequence only)
CHLRE_06g251650v5.SPX.Na.sulph_symp	TF_motif_seq_0249	ABRELATERD1	291	+	0.8	CCGTG	(Motif sequence only)
CHLRE_06g251650v5.SPX.Na.sulph_symp	TF_motif_seq_0249	ABRELATERD1	366	-	1	CACGT	(Motif sequence only)
CHLRE_06g251650v5.SPX.Na.sulph_symp	TF_motif_seq_0249	ABRELATERD1	367	+	0.8	ACGTC	(Motif sequence only)
CHLRE_06g251650v5.SPX.Na.sulph_symp	TF_motif_seq_0249	ABRELATERD1	384	+	0.8	CCGTG	(Motif sequence only)
CHLRE_06g251650v5.SPX.Na.sulph_symp	TF_motif_seq_0249	ABRELATERD1	397	-	0.8	CACAT	(Motif sequence only)
CHLRE_06g251650v5.SPX.Na.sulph_symp	TF_motif_seq_0249	ABRELATERD1	424	-	0.8	GACGT	(Motif sequence only)
CHLRE_06g251650v5.SPX.Na.sulph_symp	TF_motif_seq_0249	ABRELATERD1	425	+	0.8	ACGTT	(Motif sequence only)
CHLRE_06g251650v5.SPX.Na.sulph_symp	TF_motif_seq_0249	ABRELATERD1	466	-	0.8	CACAT	(Motif sequence only)
CHLRE_06g251650v5.SPX.Na.sulph_symp	TF_motif_seq_0249	ABRELATERD1	471	-	0.8	CAAGT	(Motif sequence only)
CHLRE_06g251650v5.SPX.Na.sulph_symp	TF_motif_seq_0249	ABRELATERD1	476	-	1	CACGT	(Motif sequence only)
CHLRE_06g251650v5.SPX.Na.sulph_symp	TF_motif_seq_0249	ABRELATERD1	477	+	0.8	ACGTC	(Motif sequence only)
CHLRE_06g251650v5.SPX.Na.sulph_symp	TF_motif_seq_0249	ABRELATERD1	518	-	0.8	GACGT	(Motif sequence only)
CHLRE_06g251650v5.SPX.Na.sulph_symp	TF_motif_seq_0249	ABRELATERD1	519	+	0.8	ACGTC	(Motif sequence only)
CHLRE_06g251650v5.SPX.Na.sulph_symp	TF_motif_seq_0249	ABRELATERD1	571	+	0.8	ACATG	(Motif sequence only)
CHLRE_06g251650v5.SPX.Na.sulph_symp	TF_motif_seq_0249	ABRELATERD1	579	-	1	CACGT	(Motif sequence only)
CHLRE_06g251650v5.SPX.Na.sulph_symp	TF_motif_seq_0249	ABRELATERD1	580	+	1	ACGTG	(Motif sequence only)
CHLRE_06g251650v5.SPX.Na.sulph_symp	TF_motif_seq_0249	ABRELATERD1	608	+	0.8	ACGCG	(Motif sequence only)
CHLRE_06g251650v5.SPX.Na.sulph_symp	TF_motif_seq_0249	ABRELATERD1	621	+	0.8	CCGTG	(Motif sequence only)
CHLRE_06g251650v5.SPX.Na.sulph_symp	TF_motif_seq_0249	ABRELATERD1	626	-	0.8	CACCT	(Motif sequence only)
CHLRE_06g251650v5.SPX.Na.sulph_symp	TF_motif_seq_0249	ABRELATERD1	711	+	0.8	ACCTG	(Motif sequence only)
CHLRE_06g251650v5.SPX.Na.sulph_symp	TF_motif_seq_0249	ABRELATERD1	754	-	0.8	GACGT	(Motif sequence only)
CHLRE_06g251650v5.SPX.Na.sulph_symp	TF_motif_seq_0249	ABRELATERD1	755	+	1	ACGTG	(Motif sequence only)
CHLRE_06g251650v5.SPX.Na.sulph_symp	TF_motif_seq_0249	ABRELATERD1	777	-	0.8	CACGG	(Motif sequence only)
CHLRE_06g251650v5.SPX.Na.sulph_symp	TF_motif_seq_0249	ABRELATERD1	783	-	1	CACGT	(Motif sequence only)
CHLRE_06g251650v5.SPX.Na.sulph_symp	TF_motif_seq_0249	ABRELATERD1	784	+	1	ACGTG	(Motif sequence only)
CHLRE_06g251650v5.SPX.Na.sulph_symp	TF_motif_seq_0249	ABRELATERD1	841	+	0.8	ACCTG	(Motif sequence only)
CHLRE_06g251650v5.SPX.Na.sulph_symp	TF_motif_seq_0249	ABRELATERD1	907	-	0.8	CACGC	(Motif sequence only)
CHLRE_06g251650v5.SPX.Na.sulph_symp	TF_motif_seq_0249	ABRELATERD1	989	-	0.8	GACGT	(Motif sequence only)
CHLRE_06g251650v5.SPX.Na.sulph_symp	TF_motif_seq_0249	ABRELATERD1	990	+	1	ACGTG	(Motif sequence only)
CHLRE_06g251650v5.SPX.Na.sulph_symp	TF_motif_seq_0249	ABRELATERD1	1001	-	0.8	CACAT	(Motif sequence only)
CHLRE_06g251650v5.SPX.Na.sulph_symp	TF_motif_seq_0249	ABRELATERD1	1031	-	0.8	CAAGT	(Motif sequence only)
CHLRE_06g251650v5.SPX.Na.sulph_symp	TF_motif_seq_0249	ABRELATERD1	1032	+	0.8	AAGTG	(Motif sequence only)
CHLRE_06g251650v5.SPX.Na.sulph_symp	TF_motif_seq_0249	ABRELATERD1	1057	+	0.8	CCGTG	(Motif sequence only)
CHLRE_06g251650v5.SPX.Na.sulph_symp	TF_motif_seq_0249	ABRELATERD1	1092	-	0.8	CACGA	(Motif sequence only)
CHLRE_06g251650v5.SPX.Na.sulph_symp	TF_motif_seq_0249	ABRELATERD1	1093	+	0.8	ACGAG	(Motif sequence only)
CHLRE_06g251650v5.SPX.Na.sulph_symp	TF_motif_seq_0249	ABRELATERD1	1101	+	0.8	GCGTG	(Motif sequence only)
CHLRE_06g251650v5.SPX.Na.sulph_symp	TF_motif_seq_0249	ABRELATERD1	1116	-	0.8	CCCGT	(Motif sequence only)
CHLRE_06g251650v5.SPX.Na.sulph_symp	TF_motif_seq_0249	ABRELATERD1	1151	+	0.8	AGGTG	(Motif sequence only)
CHLRE_06g251650v5.SPX.Na.sulph_symp	TF_motif_seq_0249	ABRELATERD1	1162	+	0.8	ACGCG	(Motif sequence only)
CHLRE_06g251650v5.SPX.Na.sulph_symp	TF_motif_seq_0249	ABRELATERD1	1163	-	0.8	CGCGT	(Motif sequence only)
CHLRE_06g251650v5.SPX.Na.sulph_symp	TF_motif_seq_0249	ABRELATERD1	1164	+	0.8	GCGTG	(Motif sequence only)
CHLRE_06g251650v5.SPX.Na.sulph_symp	TF_motif_seq_0249	ABRELATERD1	1184	-	0.8	TACGT	(Motif sequence only)
CHLRE_06g251650v5.SPX.Na.sulph_symp	TF_motif_seq_0249	ABRELATERD1	1185	+	1	ACGTG	(Motif sequence only)
CHLRE_06g251650v5.SPX.Na.sulph_symp	TF_motif_seq_0249	ABRELATERD1	1198	-	0.8	CACTT	(Motif sequence only)
CHLRE_06g251650v5.SPX.Na.sulph_symp	TF_motif_seq_0249	ABRELATERD1	1346	+	0.8	ACTTG	(Motif sequence only)
CHLRE_06g251650v5.SPX.Na.sulph_symp	TF_motif_seq_0249	ABRELATERD1	1405	-	0.8	CCCGT	(Motif sequence only)
CHLRE_06g251650v5.SPX.Na.sulph_symp	TF_motif_seq_0249	ABRELATERD1	1417	+	0.8	GCGTG	(Motif sequence only)
CHLRE_06g251650v5.SPX.Na.sulph_symp	TF_motif_seq_0249	ABRELATERD1	1450	-	0.8	CACGA	(Motif sequence only)
CHLRE_06g251650v5.SPX.Na.sulph_symp	TF_motif_seq_0249	ABRELATERD1	1525	-	0.8	CACTT	(Motif sequence only)
CHLRE_06g251650v5.SPX.Na.sulph_symp	TF_motif_seq_0249	ABRELATERD1	1526	+	0.8	ACTTG	(Motif sequence only)
CHLRE_07g325950v5.SPX	TF_motif_seq_0249	ABRELATERD1	4	-	0.8	CACGA	(Motif sequence only)
CHLRE_07g325950v5.SPX	TF_motif_seq_0249	ABRELATERD1	19	-	0.8	CACGG	(Motif sequence only)
CHLRE_07g325950v5.SPX	TF_motif_seq_0249	ABRELATERD1	95	-	0.8	CATGT	(Motif sequence only)
CHLRE_07g325950v5.SPX	TF_motif_seq_0249	ABRELATERD1	157	-	0.8	CACCT	(Motif sequence only)
CHLRE_07g325950v5.SPX	TF_motif_seq_0249	ABRELATERD1	166	-	0.8	CACAT	(Motif sequence only)
CHLRE_07g325950v5.SPX	TF_motif_seq_0249	ABRELATERD1	180	-	0.8	CACAT	(Motif sequence only)
CHLRE_07g325950v5.SPX	TF_motif_seq_0249	ABRELATERD1	181	+	0.8	ACATG	(Motif sequence only)
CHLRE_07g325950v5.SPX	TF_motif_seq_0249	ABRELATERD1	190	-	0.8	AACGT	(Motif sequence only)
CHLRE_07g325950v5.SPX	TF_motif_seq_0249	ABRELATERD1	191	+	1	ACGTG	(Motif sequence only)
CHLRE_07g325950v5.SPX	TF_motif_seq_0249	ABRELATERD1	215	+	0.8	GCGTG	(Motif sequence only)
CHLRE_07g325950v5.SPX	TF_motif_seq_0249	ABRELATERD1	238	+	0.8	ACCTG	(Motif sequence only)
CHLRE_07g325950v5.SPX	TF_motif_seq_0249	ABRELATERD1	323	-	0.8	CAAGT	(Motif sequence only)
CHLRE_07g325950v5.SPX	TF_motif_seq_0249	ABRELATERD1	355	-	1	CACGT	(Motif sequence only)
CHLRE_07g325950v5.SPX	TF_motif_seq_0249	ABRELATERD1	356	+	1	ACGTG	(Motif sequence only)
CHLRE_07g325950v5.SPX	TF_motif_seq_0249	ABRELATERD1	477	+	0.8	AGGTG	(Motif sequence only)
CHLRE_07g325950v5.SPX	TF_motif_seq_0249	ABRELATERD1	487	-	0.8	CACGA	(Motif sequence only)
CHLRE_07g325950v5.SPX	TF_motif_seq_0249	ABRELATERD1	488	+	0.8	ACGAG	(Motif sequence only)
CHLRE_07g325950v5.SPX	TF_motif_seq_0249	ABRELATERD1	496	+	0.8	GCGTG	(Motif sequence only)
CHLRE_07g325950v5.SPX	TF_motif_seq_0249	ABRELATERD1	511	-	0.8	CCCGT	(Motif sequence only)
CHLRE_07g325950v5.SPX	TF_motif_seq_0249	ABRELATERD1	584	+	0.8	GCGTG	(Motif sequence only)
CHLRE_07g325950v5.SPX	TF_motif_seq_0249	ABRELATERD1	614	-	0.8	TACGT	(Motif sequence only)
CHLRE_07g325950v5.SPX	TF_motif_seq_0249	ABRELATERD1	615	+	0.8	ACGTC	(Motif sequence only)
CHLRE_07g325950v5.SPX	TF_motif_seq_0249	ABRELATERD1	629	-	0.8	CCCGT	(Motif sequence only)
CHLRE_07g325950v5.SPX	TF_motif_seq_0249	ABRELATERD1	640	+	0.8	AGGTG	(Motif sequence only)
CHLRE_07g325950v5.SPX	TF_motif_seq_0249	ABRELATERD1	648	+	0.8	AGGTG	(Motif sequence only)
CHLRE_07g325950v5.SPX	TF_motif_seq_0249	ABRELATERD1	758	-	0.8	GACGT	(Motif sequence only)
CHLRE_07g325950v5.SPX	TF_motif_seq_0249	ABRELATERD1	759	+	0.8	ACGTC	(Motif sequence only)
CHLRE_07g325950v5.SPX	TF_motif_seq_0249	ABRELATERD1	763	-	0.8	CAGGT	(Motif sequence only)
CHLRE_07g325950v5.SPX	TF_motif_seq_0249	ABRELATERD1	783	-	0.8	CACCT	(Motif sequence only)
CHLRE_07g325950v5.SPX	TF_motif_seq_0249	ABRELATERD1	784	+	0.8	ACCTG	(Motif sequence only)
CHLRE_07g325950v5.SPX	TF_motif_seq_0249	ABRELATERD1	802	+	0.8	GCGTG	(Motif sequence only)
CHLRE_07g325950v5.SPX	TF_motif_seq_0249	ABRELATERD1	819	-	0.8	CAGGT	(Motif sequence only)
CHLRE_07g325950v5.SPX	TF_motif_seq_0249	ABRELATERD1	906	+	0.8	ACCTG	(Motif sequence only)
CHLRE_07g325950v5.SPX	TF_motif_seq_0249	ABRELATERD1	1078	+	0.8	AGGTG	(Motif sequence only)
CHLRE_07g325950v5.SPX	TF_motif_seq_0249	ABRELATERD1	1084	+	0.8	GCGTG	(Motif sequence only)
CHLRE_07g325950v5.SPX	TF_motif_seq_0249	ABRELATERD1	1091	+	0.8	GCGTG	(Motif sequence only)
CHLRE_07g325950v5.SPX	TF_motif_seq_0249	ABRELATERD1	1098	+	0.8	GCGTG	(Motif sequence only)
CHLRE_07g325950v5.SPX	TF_motif_seq_0249	ABRELATERD1	1105	+	0.8	GCGTG	(Motif sequence only)
CHLRE_07g325950v5.SPX	TF_motif_seq_0249	ABRELATERD1	1115	+	0.8	GCGTG	(Motif sequence only)
CHLRE_07g325950v5.SPX	TF_motif_seq_0249	ABRELATERD1	1195	-	0.8	CACGC	(Motif sequence only)
CHLRE_07g325950v5.SPX	TF_motif_seq_0249	ABRELATERD1	1196	+	0.8	ACGCG	(Motif sequence only)
CHLRE_07g325950v5.SPX	TF_motif_seq_0249	ABRELATERD1	1284	+	0.8	GCGTG	(Motif sequence only)
CHLRE_07g325950v5.SPX	TF_motif_seq_0249	ABRELATERD1	1313	-	0.8	CACGG	(Motif sequence only)
CHLRE_07g325950v5.SPX	TF_motif_seq_0249	ABRELATERD1	1352	+	0.8	ATGTG	(Motif sequence only)
CHLRE_07g325950v5.SPX	TF_motif_seq_0249	ABRELATERD1	1361	-	0.8	CACGG	(Motif sequence only)
CHLRE_07g325950v5.SPX	TF_motif_seq_0249	ABRELATERD1	1416	-	0.8	CACGA	(Motif sequence only)
CHLRE_07g325950v5.SPX	TF_motif_seq_0249	ABRELATERD1	1429	+	0.8	ATGTG	(Motif sequence only)
CHLRE_07g325950v5.SPX	TF_motif_seq_0249	ABRELATERD1	1473	+	0.8	ATGTG	(Motif sequence only)
CHLRE_07g325950v5.SPX	TF_motif_seq_0249	ABRELATERD1	1561	-	0.8	CACAT	(Motif sequence only)
CHLRE_07g325950v5.SPX	TF_motif_seq_0249	ABRELATERD1	1567	+	0.8	ACGCG	(Motif sequence only)
CHLRE_07g325950v5.SPX	TF_motif_seq_0249	ABRELATERD1	1568	-	0.8	CGCGT	(Motif sequence only)
CHLRE_07g325950v5.SPX	TF_motif_seq_0249	ABRELATERD1	1569	+	0.8	GCGTG	(Motif sequence only)
CHLRE_07g325950v5.SPX	TF_motif_seq_0249	ABRELATERD1	1586	-	0.8	CTCGT	(Motif sequence only)
CHLRE_07g325950v5.SPX	TF_motif_seq_0249	ABRELATERD1	1596	-	0.8	CACGA	(Motif sequence only)
CHLRE_07g325950v5.SPX	TF_motif_seq_0249	ABRELATERD1	1606	-	1	CACGT	(Motif sequence only)
CHLRE_07g325950v5.SPX	TF_motif_seq_0249	ABRELATERD1	1607	+	0.8	ACGTT	(Motif sequence only)
CHLRE_07g325950v5.SPX	TF_motif_seq_0249	ABRELATERD1	1616	-	0.8	CACGC	(Motif sequence only)
CHLRE_07g325950v5.SPX	TF_motif_seq_0249	ABRELATERD1	1632	-	1	CACGT	(Motif sequence only)
CHLRE_07g325950v5.SPX	TF_motif_seq_0249	ABRELATERD1	1633	+	0.8	ACGTT	(Motif sequence only)
CHLRE_07g325950v5.SPX	TF_motif_seq_0249	ABRELATERD1	1713	-	0.8	CACGC	(Motif sequence only)
CHLRE_07g325950v5.SPX	TF_motif_seq_0249	ABRELATERD1	1714	+	0.8	ACGCG	(Motif sequence only)
CHLRE_07g325950v5.SPX	TF_motif_seq_0249	ABRELATERD1	1727	-	0.8	CAAGT	(Motif sequence only)
CHLRE_07g325950v5.SPX	TF_motif_seq_0249	ABRELATERD1	1728	+	0.8	AAGTG	(Motif sequence only)
CHLRE_07g325950v5.SPX	TF_motif_seq_0249	ABRELATERD1	1826	-	0.8	CACGC	(Motif sequence only)
CHLRE_07g325950v5.SPX	TF_motif_seq_0249	ABRELATERD1	1827	+	0.8	ACGCG	(Motif sequence only)
CHLRE_07g325950v5.SPX	TF_motif_seq_0249	ABRELATERD1	1839	-	0.8	CACGG	(Motif sequence only)
CHLRE_07g325950v5.SPX	TF_motif_seq_0249	ABRELATERD1	1947	+	0.8	GCGTG	(Motif sequence only)
CHLRE_07g325950v5.SPX	TF_motif_seq_0249	ABRELATERD1	1989	+	0.8	ACGGG	(Motif sequence only)
CHLRE_07g325950v5.SPX	TF_motif_seq_0249	ABRELATERD1	2037	+	0.8	CCGTG	(Motif sequence only)
CHLRE_07g325950v5.SPX	TF_motif_seq_0249	ABRELATERD1	2053	-	0.8	CACCT	(Motif sequence only)
CHLRE_07g325950v5.SPX	TF_motif_seq_0249	ABRELATERD1	2080	-	0.8	CACTT	(Motif sequence only)
CHLRE_07g325950v5.SPX	TF_motif_seq_0249	ABRELATERD1	2081	+	0.8	ACTTG	(Motif sequence only)
CHLRE_07g325950v5.SPX	TF_motif_seq_0249	ABRELATERD1	2087	-	0.8	CACTT	(Motif sequence only)
CHLRE_07g325950v5.SPX	TF_motif_seq_0249	ABRELATERD1	2114	-	0.8	CACGA	(Motif sequence only)
CHLRE_01g005500v5.SPX.VTC	TF_motif_seq_0249	ABRELATERD1	27	-	0.8	GACGT	(Motif sequence only)
CHLRE_01g005500v5.SPX.VTC	TF_motif_seq_0249	ABRELATERD1	28	+	0.8	ACGTA	(Motif sequence only)
CHLRE_01g005500v5.SPX.VTC	TF_motif_seq_0249	ABRELATERD1	43	+	0.8	CCGTG	(Motif sequence only)
CHLRE_01g005500v5.SPX.VTC	TF_motif_seq_0249	ABRELATERD1	116	-	0.8	CAGGT	(Motif sequence only)
CHLRE_01g005500v5.SPX.VTC	TF_motif_seq_0249	ABRELATERD1	156	+	0.8	GCGTG	(Motif sequence only)
CHLRE_01g005500v5.SPX.VTC	TF_motif_seq_0249	ABRELATERD1	185	+	0.8	GCGTG	(Motif sequence only)
CHLRE_01g005500v5.SPX.VTC	TF_motif_seq_0249	ABRELATERD1	216	-	0.8	CACCT	(Motif sequence only)
CHLRE_01g005500v5.SPX.VTC	TF_motif_seq_0249	ABRELATERD1	222	-	0.8	TACGT	(Motif sequence only)
CHLRE_01g005500v5.SPX.VTC	TF_motif_seq_0249	ABRELATERD1	223	+	0.8	ACGTT	(Motif sequence only)
CHLRE_01g005500v5.SPX.VTC	TF_motif_seq_0249	ABRELATERD1	249	-	0.8	CAAGT	(Motif sequence only)
CHLRE_01g005500v5.SPX.VTC	TF_motif_seq_0249	ABRELATERD1	263	-	1	CACGT	(Motif sequence only)
CHLRE_01g005500v5.SPX.VTC	TF_motif_seq_0249	ABRELATERD1	264	+	0.8	ACGTT	(Motif sequence only)
CHLRE_01g005500v5.SPX.VTC	TF_motif_seq_0249	ABRELATERD1	316	-	0.8	CACGA	(Motif sequence only)
CHLRE_01g005500v5.SPX.VTC	TF_motif_seq_0249	ABRELATERD1	527	-	0.8	TACGT	(Motif sequence only)
CHLRE_01g005500v5.SPX.VTC	TF_motif_seq_0249	ABRELATERD1	528	+	0.8	ACGTA	(Motif sequence only)
CHLRE_01g005500v5.SPX.VTC	TF_motif_seq_0249	ABRELATERD1	550	-	0.8	CACTT	(Motif sequence only)
CHLRE_01g005500v5.SPX.VTC	TF_motif_seq_0249	ABRELATERD1	559	+	0.8	ACCTG	(Motif sequence only)
CHLRE_01g005500v5.SPX.VTC	TF_motif_seq_0249	ABRELATERD1	572	-	0.8	CCCGT	(Motif sequence only)
CHLRE_01g005500v5.SPX.VTC	TF_motif_seq_0249	ABRELATERD1	577	+	0.8	AGGTG	(Motif sequence only)
CHLRE_01g005500v5.SPX.VTC	TF_motif_seq_0249	ABRELATERD1	601	-	0.8	CACCT	(Motif sequence only)
CHLRE_01g005500v5.SPX.VTC	TF_motif_seq_0249	ABRELATERD1	602	+	0.8	ACCTG	(Motif sequence only)
CHLRE_01g005500v5.SPX.VTC	TF_motif_seq_0249	ABRELATERD1	619	+	0.8	CCGTG	(Motif sequence only)
CHLRE_01g005500v5.SPX.VTC	TF_motif_seq_0249	ABRELATERD1	637	-	0.8	AACGT	(Motif sequence only)
CHLRE_01g005500v5.SPX.VTC	TF_motif_seq_0249	ABRELATERD1	638	+	1	ACGTG	(Motif sequence only)
CHLRE_01g005500v5.SPX.VTC	TF_motif_seq_0249	ABRELATERD1	676	+	0.8	ACTTG	(Motif sequence only)
CHLRE_01g005500v5.SPX.VTC	TF_motif_seq_0249	ABRELATERD1	684	-	0.8	AACGT	(Motif sequence only)
CHLRE_01g005500v5.SPX.VTC	TF_motif_seq_0249	ABRELATERD1	685	+	1	ACGTG	(Motif sequence only)
CHLRE_01g005500v5.SPX.VTC	TF_motif_seq_0249	ABRELATERD1	720	+	0.8	ACTTG	(Motif sequence only)
CHLRE_01g005500v5.SPX.VTC	TF_motif_seq_0249	ABRELATERD1	737	-	0.8	GACGT	(Motif sequence only)
CHLRE_01g005500v5.SPX.VTC	TF_motif_seq_0249	ABRELATERD1	738	+	0.8	ACGTC	(Motif sequence only)
CHLRE_01g005500v5.SPX.VTC	TF_motif_seq_0249	ABRELATERD1	752	-	0.8	GACGT	(Motif sequence only)
CHLRE_01g005500v5.SPX.VTC	TF_motif_seq_0249	ABRELATERD1	753	+	0.8	ACGTC	(Motif sequence only)
CHLRE_01g005500v5.SPX.VTC	TF_motif_seq_0249	ABRELATERD1	796	-	0.8	CACAT	(Motif sequence only)
CHLRE_01g005500v5.SPX.VTC	TF_motif_seq_0249	ABRELATERD1	845	+	0.8	ACGGG	(Motif sequence only)
CHLRE_01g005500v5.SPX.VTC	TF_motif_seq_0249	ABRELATERD1	918	-	0.8	CACGC	(Motif sequence only)
CHLRE_01g005500v5.SPX.VTC	TF_motif_seq_0249	ABRELATERD1	919	+	0.8	ACGCG	(Motif sequence only)
CHLRE_01g005500v5.SPX.VTC	TF_motif_seq_0249	ABRELATERD1	944	-	0.8	CTCGT	(Motif sequence only)
CHLRE_01g005500v5.SPX.VTC	TF_motif_seq_0249	ABRELATERD1	990	-	0.8	TACGT	(Motif sequence only)
CHLRE_01g005500v5.SPX.VTC	TF_motif_seq_0249	ABRELATERD1	991	+	0.8	ACGTA	(Motif sequence only)
CHLRE_01g005500v5.SPX.VTC	TF_motif_seq_0249	ABRELATERD1	1022	+	0.8	ACGAG	(Motif sequence only)
CHLRE_01g005500v5.SPX.VTC	TF_motif_seq_0249	ABRELATERD1	1061	-	0.8	CCCGT	(Motif sequence only)
CHLRE_01g005500v5.SPX.VTC	TF_motif_seq_0249	ABRELATERD1	1062	+	0.8	CCGTG	(Motif sequence only)
CHLRE_01g005500v5.SPX.VTC	TF_motif_seq_0249	ABRELATERD1	1067	-	0.8	CATGT	(Motif sequence only)
CHLRE_01g005500v5.SPX.VTC	TF_motif_seq_0249	ABRELATERD1	1086	-	0.8	CATGT	(Motif sequence only)
CHLRE_01g005500v5.SPX.VTC	TF_motif_seq_0249	ABRELATERD1	1098	+	0.8	AGGTG	(Motif sequence only)
CHLRE_01g005500v5.SPX.VTC	TF_motif_seq_0249	ABRELATERD1	1136	-	0.8	CAGGT	(Motif sequence only)
CHLRE_01g005500v5.SPX.VTC	TF_motif_seq_0249	ABRELATERD1	1147	-	0.8	CACGC	(Motif sequence only)
CHLRE_01g005500v5.SPX.VTC	TF_motif_seq_0249	ABRELATERD1	1165	+	0.8	ACCTG	(Motif sequence only)
CHLRE_01g005500v5.SPX.VTC	TF_motif_seq_0249	ABRELATERD1	1176	-	0.8	AACGT	(Motif sequence only)
CHLRE_01g005500v5.SPX.VTC	TF_motif_seq_0249	ABRELATERD1	1177	+	0.8	ACGTA	(Motif sequence only)
CHLRE_01g005500v5.SPX.VTC	TF_motif_seq_0249	ABRELATERD1	1241	-	0.8	CTCGT	(Motif sequence only)
CHLRE_01g005500v5.SPX.VTC	TF_motif_seq_0249	ABRELATERD1	1258	-	0.8	CACCT	(Motif sequence only)
CHLRE_01g005500v5.SPX.VTC	TF_motif_seq_0249	ABRELATERD1	1259	+	0.8	ACCTG	(Motif sequence only)
CHLRE_01g005500v5.SPX.VTC	TF_motif_seq_0249	ABRELATERD1	1266	-	0.8	CACGC	(Motif sequence only)
CHLRE_01g005500v5.SPX.VTC	TF_motif_seq_0249	ABRELATERD1	1286	-	0.8	CACTT	(Motif sequence only)
CHLRE_01g005500v5.SPX.VTC	TF_motif_seq_0249	ABRELATERD1	1299	-	0.8	TACGT	(Motif sequence only)
CHLRE_01g005500v5.SPX.VTC	TF_motif_seq_0249	ABRELATERD1	1300	+	0.8	ACGTT	(Motif sequence only)
CHLRE_01g005500v5.SPX.VTC	TF_motif_seq_0249	ABRELATERD1	1309	-	0.8	CAGGT	(Motif sequence only)
CHLRE_01g005500v5.SPX.VTC	TF_motif_seq_0249	ABRELATERD1	1326	-	0.8	CACTT	(Motif sequence only)
CHLRE_01g005500v5.SPX.VTC	TF_motif_seq_0249	ABRELATERD1	1327	+	0.8	ACTTG	(Motif sequence only)
CHLRE_01g005500v5.SPX.VTC	TF_motif_seq_0249	ABRELATERD1	1340	+	0.8	AGGTG	(Motif sequence only)
CHLRE_01g005500v5.SPX.VTC	TF_motif_seq_0249	ABRELATERD1	1345	-	0.8	CACGC	(Motif sequence only)
CHLRE_01g005500v5.SPX.VTC	TF_motif_seq_0249	ABRELATERD1	1401	+	0.8	CCGTG	(Motif sequence only)
CHLRE_01g005500v5.SPX.VTC	TF_motif_seq_0249	ABRELATERD1	1416	+	0.8	CCGTG	(Motif sequence only)
CHLRE_01g005500v5.SPX.VTC	TF_motif_seq_0249	ABRELATERD1	1429	-	0.8	AACGT	(Motif sequence only)
CHLRE_01g005500v5.SPX.VTC	TF_motif_seq_0249	ABRELATERD1	1430	+	1	ACGTG	(Motif sequence only)
CHLRE_01g005500v5.SPX.VTC	TF_motif_seq_0249	ABRELATERD1	1439	+	0.8	ACTTG	(Motif sequence only)
CHLRE_01g005500v5.SPX.VTC	TF_motif_seq_0249	ABRELATERD1	1480	-	0.8	CCCGT	(Motif sequence only)
CHLRE_01g005500v5.SPX.VTC	TF_motif_seq_0249	ABRELATERD1	1481	+	0.8	CCGTG	(Motif sequence only)
CHLRE_01g005500v5.SPX.VTC	TF_motif_seq_0249	ABRELATERD1	1607	-	0.8	CACAT	(Motif sequence only)
CHLRE_01g005500v5.SPX.VTC	TF_motif_seq_0249	ABRELATERD1	1608	+	0.8	ACATG	(Motif sequence only)
CHLRE_01g005500v5.SPX.VTC	TF_motif_seq_0249	ABRELATERD1	1635	-	0.8	CACCT	(Motif sequence only)
CHLRE_01g005500v5.SPX.VTC	TF_motif_seq_0249	ABRELATERD1	1686	-	0.8	CTCGT	(Motif sequence only)
CHLRE_09g402775v5.SPX.VTC.DUF202	TF_motif_seq_0374	ABRERATCAL	31	-	1	aCGCGTt	(Motif sequence only)
CHLRE_02g111650v5.SPX	TF_motif_seq_0374	ABRERATCAL	306	+	1	cACGCGc	(Motif sequence only)
CHLRE_02g111650v5.SPX	TF_motif_seq_0374	ABRERATCAL	604	-	1	cCGCGTt	(Motif sequence only)
CHLRE_02g111650v5.SPX	TF_motif_seq_0374	ABRERATCAL	843	+	1	cACGTGc	(Motif sequence only)
CHLRE_02g111650v5.SPX	TF_motif_seq_0374	ABRERATCAL	999	+	1	cACGCGg	(Motif sequence only)
CHLRE_02g111650v5.SPX	TF_motif_seq_0374	ABRERATCAL	1426	-	1	cCACGTt	(Motif sequence only)
CHLRE_06g251650v5.SPX.Na.sulph_symp	TF_motif_seq_0374	ABRERATCAL	578	-	1	gCACGTg	(Motif sequence only)
CHLRE_06g251650v5.SPX.Na.sulph_symp	TF_motif_seq_0374	ABRERATCAL	579	+	1	cACGTGc	(Motif sequence only)
CHLRE_06g251650v5.SPX.Na.sulph_symp	TF_motif_seq_0374	ABRERATCAL	607	+	1	aACGCGg	(Motif sequence only)
CHLRE_06g251650v5.SPX.Na.sulph_symp	TF_motif_seq_0374	ABRERATCAL	782	-	1	cCACGTg	(Motif sequence only)
CHLRE_06g251650v5.SPX.Na.sulph_symp	TF_motif_seq_0374	ABRERATCAL	783	+	1	cACGTGg	(Motif sequence only)
CHLRE_06g251650v5.SPX.Na.sulph_symp	TF_motif_seq_0374	ABRERATCAL	1162	-	1	aCGCGTg	(Motif sequence only)
CHLRE_07g325950v5.SPX	TF_motif_seq_0374	ABRERATCAL	190	+	1	aACGTGc	(Motif sequence only)
CHLRE_07g325950v5.SPX	TF_motif_seq_0374	ABRERATCAL	354	-	1	cCACGTg	(Motif sequence only)
CHLRE_07g325950v5.SPX	TF_motif_seq_0374	ABRERATCAL	355	+	1	cACGTGg	(Motif sequence only)
CHLRE_07g325950v5.SPX	TF_motif_seq_0374	ABRERATCAL	1195	+	1	cACGCGg	(Motif sequence only)
CHLRE_07g325950v5.SPX	TF_motif_seq_0374	ABRERATCAL	1567	-	1	aCGCGTg	(Motif sequence only)
CHLRE_07g325950v5.SPX	TF_motif_seq_0374	ABRERATCAL	1605	-	1	aCACGTt	(Motif sequence only)
CHLRE_07g325950v5.SPX	TF_motif_seq_0374	ABRERATCAL	1631	-	1	gCACGTt	(Motif sequence only)
CHLRE_07g325950v5.SPX	TF_motif_seq_0374	ABRERATCAL	1713	+	1	cACGCGg	(Motif sequence only)
CHLRE_07g325950v5.SPX	TF_motif_seq_0374	ABRERATCAL	1826	+	1	cACGCGc	(Motif sequence only)
CHLRE_01g005500v5.SPX.VTC	TF_motif_seq_0374	ABRERATCAL	262	-	1	aCACGTt	(Motif sequence only)
CHLRE_01g005500v5.SPX.VTC	TF_motif_seq_0374	ABRERATCAL	684	+	1	aACGTGt	(Motif sequence only)
CHLRE_01g005500v5.SPX.VTC	TF_motif_seq_0374	ABRERATCAL	918	+	1	cACGCGg	(Motif sequence only)
CHLRE_09g402775v5.SPX.VTC.DUF202	TF_motif_seq_0029	ACEATCHS	516	+	0.7	GACACggact	(Motif sequence only)
CHLRE_09g402775v5.SPX.VTC.DUF202	TF_motif_seq_0029	ACEATCHS	546	+	0.7	GACACgagaa	(Motif sequence only)
CHLRE_02g111650v5.SPX	TF_motif_seq_0029	ACEATCHS	51	+	0.7	GACACacaca	(Motif sequence only)
CHLRE_02g111650v5.SPX	TF_motif_seq_0029	ACEATCHS	926	+	0.7	GACACatatc	(Motif sequence only)
CHLRE_02g111650v5.SPX	TF_motif_seq_0029	ACEATCHS	1037	+	0.8	GACACgccga	(Motif sequence only)
CHLRE_07g325950v5.SPX	TF_motif_seq_0029	ACEATCHS	1281	-	0.7	gcggcGTGTC	(Motif sequence only)
CHLRE_07g325950v5.SPX	TF_motif_seq_0029	ACEATCHS	1470	-	0.8	tcgatGTGTC	(Motif sequence only)
CHLRE_09g402775v5.SPX.VTC.DUF202	TF_motif_seq_0353	ACGTABREMOTIFA2OSEM	1837	-	0.84	taCACGT	(Motif sequence only)
CHLRE_02g111650v5.SPX	TF_motif_seq_0353	ACGTABREMOTIFA2OSEM	160	+	0.84	ACGTGgt	(Motif sequence only)
CHLRE_02g111650v5.SPX	TF_motif_seq_0353	ACGTABREMOTIFA2OSEM	1119	+	0.84	ACGTGga	(Motif sequence only)
CHLRE_02g111650v5.SPX	TF_motif_seq_0353	ACGTABREMOTIFA2OSEM	1425	-	0.84	tcCACGT	(Motif sequence only)
CHLRE_06g251650v5.SPX.Na.sulph_symp	TF_motif_seq_0353	ACGTABREMOTIFA2OSEM	364	-	0.96	ggCACGT	(Motif sequence only)
CHLRE_06g251650v5.SPX.Na.sulph_symp	TF_motif_seq_0353	ACGTABREMOTIFA2OSEM	474	-	0.96	gtCACGT	(Motif sequence only)
CHLRE_06g251650v5.SPX.Na.sulph_symp	TF_motif_seq_0353	ACGTABREMOTIFA2OSEM	577	-	0.96	ggCACGT	(Motif sequence only)
CHLRE_06g251650v5.SPX.Na.sulph_symp	TF_motif_seq_0353	ACGTABREMOTIFA2OSEM	781	-	1	gcCACGT	(Motif sequence only)
CHLRE_06g251650v5.SPX.Na.sulph_symp	TF_motif_seq_0353	ACGTABREMOTIFA2OSEM	784	+	0.84	ACGTGga	(Motif sequence only)
CHLRE_06g251650v5.SPX.Na.sulph_symp	TF_motif_seq_0353	ACGTABREMOTIFA2OSEM	990	+	1	ACGTGgc	(Motif sequence only)
CHLRE_06g251650v5.SPX.Na.sulph_symp	TF_motif_seq_0353	ACGTABREMOTIFA2OSEM	1185	+	0.84	ACGTGgg	(Motif sequence only)
CHLRE_07g325950v5.SPX	TF_motif_seq_0353	ACGTABREMOTIFA2OSEM	353	-	0.84	ccCACGT	(Motif sequence only)
CHLRE_07g325950v5.SPX	TF_motif_seq_0353	ACGTABREMOTIFA2OSEM	356	+	0.84	ACGTGgg	(Motif sequence only)
CHLRE_07g325950v5.SPX	TF_motif_seq_0353	ACGTABREMOTIFA2OSEM	1604	-	0.84	caCACGT	(Motif sequence only)
CHLRE_01g005500v5.SPX.VTC	TF_motif_seq_0353	ACGTABREMOTIFA2OSEM	261	-	0.84	caCACGT	(Motif sequence only)
CHLRE_01g005500v5.SPX.VTC	TF_motif_seq_0353	ACGTABREMOTIFA2OSEM	685	+	0.84	ACGTGta	(Motif sequence only)
CHLRE_01g005500v5.SPX.VTC	TF_motif_seq_0353	ACGTABREMOTIFA2OSEM	1430	+	0.96	ACGTGac	(Motif sequence only)
CHLRE_06g251650v5.SPX.Na.sulph_symp	TF_motif_seq_0433	AMMORESIIUDCRNIA1	1438	+	0.966	ggcAGGGT	(Motif sequence only)
CHLRE_07g325950v5.SPX	TF_motif_seq_0433	AMMORESIIUDCRNIA1	711	-	0.862	ACCCTtcg	(Motif sequence only)
CHLRE_07g325950v5.SPX	TF_motif_seq_0433	AMMORESIIUDCRNIA1	750	-	0.862	ACCCTacg	(Motif sequence only)
CHLRE_09g402775v5.SPX.VTC.DUF202	TF_motif_seq_0364	AMMORESIVDCRNIA1	554	-	0.857	aaGTGCG	(Motif sequence only)
CHLRE_09g402775v5.SPX.VTC.DUF202	TF_motif_seq_0364	AMMORESIVDCRNIA1	795	+	0.857	GGAACtt	(Motif sequence only)
CHLRE_09g402775v5.SPX.VTC.DUF202	TF_motif_seq_0364	AMMORESIVDCRNIA1	797	-	0.857	aaCTTCG	(Motif sequence only)
CHLRE_09g402775v5.SPX.VTC.DUF202	TF_motif_seq_0364	AMMORESIVDCRNIA1	1292	-	0.857	aaGTTTG	(Motif sequence only)
CHLRE_09g402775v5.SPX.VTC.DUF202	TF_motif_seq_0364	AMMORESIVDCRNIA1	1474	+	0.857	CGAACct	(Motif sequence only)
CHLRE_02g111650v5.SPX	TF_motif_seq_0364	AMMORESIVDCRNIA1	705	-	0.857	aaGTCCG	(Motif sequence only)
CHLRE_02g111650v5.SPX	TF_motif_seq_0364	AMMORESIVDCRNIA1	750	-	0.857	aaGTCCG	(Motif sequence only)
CHLRE_02g111650v5.SPX	TF_motif_seq_0364	AMMORESIVDCRNIA1	855	-	0.857	gaGTTCG	(Motif sequence only)
CHLRE_02g111650v5.SPX	TF_motif_seq_0364	AMMORESIVDCRNIA1	935	+	0.857	CGGACtt	(Motif sequence only)
CHLRE_02g111650v5.SPX	TF_motif_seq_0364	AMMORESIVDCRNIA1	1166	-	0.857	caGTTCG	(Motif sequence only)
CHLRE_02g111650v5.SPX	TF_motif_seq_0364	AMMORESIVDCRNIA1	1442	+	0.857	CCAACtt	(Motif sequence only)
CHLRE_06g251650v5.SPX.Na.sulph_symp	TF_motif_seq_0364	AMMORESIVDCRNIA1	148	-	0.857	aaGCTCG	(Motif sequence only)
CHLRE_06g251650v5.SPX.Na.sulph_symp	TF_motif_seq_0364	AMMORESIVDCRNIA1	568	+	0.857	CGAACat	(Motif sequence only)
CHLRE_06g251650v5.SPX.Na.sulph_symp	TF_motif_seq_0364	AMMORESIVDCRNIA1	1368	+	0.857	CGAGCtt	(Motif sequence only)
CHLRE_07g325950v5.SPX	TF_motif_seq_0364	AMMORESIVDCRNIA1	575	+	0.857	CGAAGtt	(Motif sequence only)
CHLRE_07g325950v5.SPX	TF_motif_seq_0364	AMMORESIVDCRNIA1	577	-	0.857	aaGTTAG	(Motif sequence only)
CHLRE_07g325950v5.SPX	TF_motif_seq_0364	AMMORESIVDCRNIA1	1239	-	0.857	aaGTCCG	(Motif sequence only)
CHLRE_01g005500v5.SPX.VTC	TF_motif_seq_0364	AMMORESIVDCRNIA1	250	-	0.857	aaGTTGG	(Motif sequence only)
CHLRE_01g005500v5.SPX.VTC	TF_motif_seq_0364	AMMORESIVDCRNIA1	358	-	0.857	aaGTTCC	(Motif sequence only)
CHLRE_01g005500v5.SPX.VTC	TF_motif_seq_0364	AMMORESIVDCRNIA1	717	+	1	CGAACtt	(Motif sequence only)
CHLRE_01g005500v5.SPX.VTC	TF_motif_seq_0364	AMMORESIVDCRNIA1	723	+	0.857	TGAACtt	(Motif sequence only)
CHLRE_02g111650v5.SPX	TF_motif_seq_0486	AMMORESVDCRNIA1	565	+	0.889	GGGCCcggg	(Motif sequence only)
CHLRE_06g251650v5.SPX.Na.sulph_symp	TF_motif_seq_0486	AMMORESVDCRNIA1	413	-	1	cccgGGGCC	(Motif sequence only)
CHLRE_07g325950v5.SPX	TF_motif_seq_0486	AMMORESVDCRNIA1	416	+	0.889	GGCCCcggc	(Motif sequence only)
CHLRE_09g402775v5.SPX.VTC.DUF202	TF_motif_seq_0343	ANAERO1CONSENSUS	1032	-	0.857	tcTGTTT	(Motif sequence only)
CHLRE_07g325950v5.SPX	TF_motif_seq_0343	ANAERO1CONSENSUS	1558	+	0.857	AAACAca	(Motif sequence only)
CHLRE_01g005500v5.SPX.VTC	TF_motif_seq_0343	ANAERO1CONSENSUS	258	+	0.857	AAACAca	(Motif sequence only)
CHLRE_09g402775v5.SPX.VTC.DUF202	TF_motif_seq_0291	ANAERO2CONSENSUS	153	-	1	gCTGCT	(Motif sequence only)
CHLRE_09g402775v5.SPX.VTC.DUF202	TF_motif_seq_0291	ANAERO2CONSENSUS	213	-	1	gCTGCT	(Motif sequence only)
CHLRE_09g402775v5.SPX.VTC.DUF202	TF_motif_seq_0291	ANAERO2CONSENSUS	1341	-	1	gCTGCT	(Motif sequence only)
CHLRE_09g402775v5.SPX.VTC.DUF202	TF_motif_seq_0291	ANAERO2CONSENSUS	1776	+	1	AGCAGc	(Motif sequence only)
CHLRE_02g111650v5.SPX	TF_motif_seq_0291	ANAERO2CONSENSUS	104	-	1	gCTGCT	(Motif sequence only)
CHLRE_06g251650v5.SPX.Na.sulph_symp	TF_motif_seq_0291	ANAERO2CONSENSUS	595	-	1	gCTGCT	(Motif sequence only)
CHLRE_06g251650v5.SPX.Na.sulph_symp	TF_motif_seq_0291	ANAERO2CONSENSUS	814	+	1	AGCAGc	(Motif sequence only)
CHLRE_07g325950v5.SPX	TF_motif_seq_0291	ANAERO2CONSENSUS	244	+	1	AGCAGc	(Motif sequence only)
CHLRE_07g325950v5.SPX	TF_motif_seq_0291	ANAERO2CONSENSUS	247	+	1	AGCAGc	(Motif sequence only)
CHLRE_07g325950v5.SPX	TF_motif_seq_0291	ANAERO2CONSENSUS	250	+	1	AGCAGc	(Motif sequence only)
CHLRE_07g325950v5.SPX	TF_motif_seq_0291	ANAERO2CONSENSUS	253	+	1	AGCAGc	(Motif sequence only)
CHLRE_07g325950v5.SPX	TF_motif_seq_0291	ANAERO2CONSENSUS	341	+	1	AGCAGc	(Motif sequence only)
CHLRE_07g325950v5.SPX	TF_motif_seq_0291	ANAERO2CONSENSUS	701	-	1	gCTGCT	(Motif sequence only)
CHLRE_07g325950v5.SPX	TF_motif_seq_0291	ANAERO2CONSENSUS	1130	+	1	AGCAGc	(Motif sequence only)
CHLRE_09g402775v5.SPX.VTC.DUF202	TF_motif_seq_0390	ANAERO3CONSENSUS	1728	-	0.857	gcGATGA	(Motif sequence only)
CHLRE_06g251650v5.SPX.Na.sulph_symp	TF_motif_seq_0390	ANAERO3CONSENSUS	226	+	0.857	TCATCag	(Motif sequence only)
CHLRE_06g251650v5.SPX.Na.sulph_symp	TF_motif_seq_0390	ANAERO3CONSENSUS	1466	+	0.857	TCATCtc	(Motif sequence only)
CHLRE_07g325950v5.SPX	TF_motif_seq_0390	ANAERO3CONSENSUS	336	+	0.857	TCATCag	(Motif sequence only)
CHLRE_07g325950v5.SPX	TF_motif_seq_0390	ANAERO3CONSENSUS	1494	+	0.857	TCATCgc	(Motif sequence only)
CHLRE_07g325950v5.SPX	TF_motif_seq_0390	ANAERO3CONSENSUS	2026	+	0.857	TCATCgc	(Motif sequence only)
CHLRE_01g005500v5.SPX.VTC	TF_motif_seq_0390	ANAERO3CONSENSUS	487	+	0.857	TCATCgc	(Motif sequence only)
CHLRE_06g251650v5.SPX.Na.sulph_symp	TF_motif_seq_0490	ANAERO4CONSENSUS	1213	-	0.876	ttacGAAAC	(Motif sequence only)
CHLRE_01g005500v5.SPX.VTC	TF_motif_seq_0490	ANAERO4CONSENSUS	253	-	0.876	ttggTAAAC	(Motif sequence only)
CHLRE_01g005500v5.SPX.VTC	TF_motif_seq_0490	ANAERO4CONSENSUS	678	-	1	ttgcAAAAC	(Motif sequence only)
CHLRE_09g402775v5.SPX.VTC.DUF202	TF_motif_seq_0268	ARR1AT	496	+	1	TGATT	(Motif sequence only)
CHLRE_09g402775v5.SPX.VTC.DUF202	TF_motif_seq_0268	ARR1AT	957	-	1	AATCT	(Motif sequence only)
CHLRE_09g402775v5.SPX.VTC.DUF202	TF_motif_seq_0268	ARR1AT	1020	+	1	CGATT	(Motif sequence only)
CHLRE_09g402775v5.SPX.VTC.DUF202	TF_motif_seq_0268	ARR1AT	1644	-	1	AATCC	(Motif sequence only)
CHLRE_09g402775v5.SPX.VTC.DUF202	TF_motif_seq_0268	ARR1AT	1648	+	1	CGATT	(Motif sequence only)
CHLRE_09g402775v5.SPX.VTC.DUF202	TF_motif_seq_0268	ARR1AT	1763	-	1	AATCT	(Motif sequence only)
CHLRE_02g111650v5.SPX	TF_motif_seq_0268	ARR1AT	1316	+	1	AGATT	(Motif sequence only)
CHLRE_02g111650v5.SPX	TF_motif_seq_0268	ARR1AT	1329	-	1	AATCC	(Motif sequence only)
CHLRE_02g111650v5.SPX	TF_motif_seq_0268	ARR1AT	1421	+	1	AGATT	(Motif sequence only)
CHLRE_02g111650v5.SPX	TF_motif_seq_0268	ARR1AT	1500	-	1	AATCA	(Motif sequence only)
CHLRE_02g111650v5.SPX	TF_motif_seq_0268	ARR1AT	1508	+	1	TGATT	(Motif sequence only)
CHLRE_06g251650v5.SPX.Na.sulph_symp	TF_motif_seq_0268	ARR1AT	170	-	1	AATCC	(Motif sequence only)
CHLRE_06g251650v5.SPX.Na.sulph_symp	TF_motif_seq_0268	ARR1AT	957	+	1	TGATT	(Motif sequence only)
CHLRE_06g251650v5.SPX.Na.sulph_symp	TF_motif_seq_0268	ARR1AT	1260	-	1	AATCG	(Motif sequence only)
CHLRE_06g251650v5.SPX.Na.sulph_symp	TF_motif_seq_0268	ARR1AT	1309	+	1	CGATT	(Motif sequence only)
CHLRE_06g251650v5.SPX.Na.sulph_symp	TF_motif_seq_0268	ARR1AT	1317	+	1	TGATT	(Motif sequence only)
CHLRE_06g251650v5.SPX.Na.sulph_symp	TF_motif_seq_0268	ARR1AT	1513	-	1	AATCC	(Motif sequence only)
CHLRE_06g251650v5.SPX.Na.sulph_symp	TF_motif_seq_0268	ARR1AT	1522	-	1	AATCA	(Motif sequence only)
CHLRE_07g325950v5.SPX	TF_motif_seq_0268	ARR1AT	141	-	1	AATCC	(Motif sequence only)
CHLRE_07g325950v5.SPX	TF_motif_seq_0268	ARR1AT	332	-	1	AATCT	(Motif sequence only)
CHLRE_07g325950v5.SPX	TF_motif_seq_0268	ARR1AT	643	+	1	TGATT	(Motif sequence only)
CHLRE_07g325950v5.SPX	TF_motif_seq_0268	ARR1AT	1466	+	1	TGATT	(Motif sequence only)
CHLRE_07g325950v5.SPX	TF_motif_seq_0268	ARR1AT	1480	+	1	TGATT	(Motif sequence only)
CHLRE_07g325950v5.SPX	TF_motif_seq_0268	ARR1AT	1662	+	1	TGATT	(Motif sequence only)
CHLRE_07g325950v5.SPX	TF_motif_seq_0268	ARR1AT	1885	+	1	GGATT	(Motif sequence only)
CHLRE_07g325950v5.SPX	TF_motif_seq_0268	ARR1AT	1963	+	1	AGATT	(Motif sequence only)
CHLRE_01g005500v5.SPX.VTC	TF_motif_seq_0268	ARR1AT	176	+	1	GGATT	(Motif sequence only)
CHLRE_01g005500v5.SPX.VTC	TF_motif_seq_0268	ARR1AT	482	+	1	CGATT	(Motif sequence only)
CHLRE_01g005500v5.SPX.VTC	TF_motif_seq_0268	ARR1AT	532	+	1	AGATT	(Motif sequence only)
CHLRE_01g005500v5.SPX.VTC	TF_motif_seq_0268	ARR1AT	1027	+	1	CGATT	(Motif sequence only)
CHLRE_01g005500v5.SPX.VTC	TF_motif_seq_0268	ARR1AT	1468	+	1	TGATT	(Motif sequence only)
CHLRE_01g005500v5.SPX.VTC	TF_motif_seq_0268	ARR1AT	1594	-	1	AATCT	(Motif sequence only)
CHLRE_01g005500v5.SPX.VTC	TF_motif_seq_0268	ARR1AT	1604	-	1	AATCA	(Motif sequence only)
CHLRE_07g325950v5.SPX	TF_motif_seq_0022	CARGATCONSENSUS	1673	+	1	CCTAAatagg	(Motif sequence only)
CHLRE_07g325950v5.SPX	TF_motif_seq_0022	CARGATCONSENSUS	1673	-	1	cctaaATAGG	(Motif sequence only)
CHLRE_01g005500v5.SPX.VTC	TF_motif_seq_0027	CARGCW8GAT	470	+	1	CAATTattag	(Motif sequence only)
CHLRE_01g005500v5.SPX.VTC	TF_motif_seq_0027	CARGCW8GAT	470	-	1	caattATTAG	(Motif sequence only)
CHLRE_07g325950v5.SPX	TF_motif_seq_0403	CCA1ATLHCB1	329	+	0.966	aatAATCT	(Motif sequence only)
CHLRE_01g005500v5.SPX.VTC	TF_motif_seq_0403	CCA1ATLHCB1	532	-	0.862	AGATTgct	(Motif sequence only)
CHLRE_07g325950v5.SPX	TF_motif_seq_0415	CDA1ATCAB2	1874	-	0.875	gggTTTTG	(Motif sequence only)
CHLRE_01g005500v5.SPX.VTC	TF_motif_seq_0415	CDA1ATCAB2	681	+	0.875	CAAAAcgt	(Motif sequence only)
CHLRE_01g005500v5.SPX.VTC	TF_motif_seq_0415	CDA1ATCAB2	847	-	0.875	gggTTTTG	(Motif sequence only)
CHLRE_09g402775v5.SPX.VTC.DUF202	TF_motif_seq_0340	CGCGBOXAT	31	+	1	ACGCGt	(Motif sequence only)
CHLRE_09g402775v5.SPX.VTC.DUF202	TF_motif_seq_0340	CGCGBOXAT	31	-	1	aCGCGT	(Motif sequence only)
CHLRE_09g402775v5.SPX.VTC.DUF202	TF_motif_seq_0340	CGCGBOXAT	565	+	1	ACGCGg	(Motif sequence only)
CHLRE_09g402775v5.SPX.VTC.DUF202	TF_motif_seq_0340	CGCGBOXAT	565	-	1	aCGCGG	(Motif sequence only)
CHLRE_09g402775v5.SPX.VTC.DUF202	TF_motif_seq_0340	CGCGBOXAT	1111	+	1	ACGCGg	(Motif sequence only)
CHLRE_09g402775v5.SPX.VTC.DUF202	TF_motif_seq_0340	CGCGBOXAT	1111	-	1	aCGCGG	(Motif sequence only)
CHLRE_09g402775v5.SPX.VTC.DUF202	TF_motif_seq_0340	CGCGBOXAT	1307	+	1	ACGCGg	(Motif sequence only)
CHLRE_09g402775v5.SPX.VTC.DUF202	TF_motif_seq_0340	CGCGBOXAT	1307	-	1	aCGCGG	(Motif sequence only)
CHLRE_09g402775v5.SPX.VTC.DUF202	TF_motif_seq_0340	CGCGBOXAT	1905	+	1	GCGCGc	(Motif sequence only)
CHLRE_09g402775v5.SPX.VTC.DUF202	TF_motif_seq_0340	CGCGBOXAT	1905	-	1	gCGCGC	(Motif sequence only)
CHLRE_02g111650v5.SPX	TF_motif_seq_0340	CGCGBOXAT	209	+	1	GCGCGg	(Motif sequence only)
CHLRE_02g111650v5.SPX	TF_motif_seq_0340	CGCGBOXAT	209	-	1	gCGCGG	(Motif sequence only)
CHLRE_02g111650v5.SPX	TF_motif_seq_0340	CGCGBOXAT	307	+	1	ACGCGc	(Motif sequence only)
CHLRE_02g111650v5.SPX	TF_motif_seq_0340	CGCGBOXAT	307	-	1	aCGCGC	(Motif sequence only)
CHLRE_02g111650v5.SPX	TF_motif_seq_0340	CGCGBOXAT	604	+	1	CCGCGt	(Motif sequence only)
CHLRE_02g111650v5.SPX	TF_motif_seq_0340	CGCGBOXAT	604	-	1	cCGCGT	(Motif sequence only)
CHLRE_02g111650v5.SPX	TF_motif_seq_0340	CGCGBOXAT	803	+	1	GCGCGg	(Motif sequence only)
CHLRE_02g111650v5.SPX	TF_motif_seq_0340	CGCGBOXAT	803	-	1	gCGCGG	(Motif sequence only)
CHLRE_02g111650v5.SPX	TF_motif_seq_0340	CGCGBOXAT	1000	+	1	ACGCGg	(Motif sequence only)
CHLRE_02g111650v5.SPX	TF_motif_seq_0340	CGCGBOXAT	1000	-	1	aCGCGG	(Motif sequence only)
CHLRE_06g251650v5.SPX.Na.sulph_symp	TF_motif_seq_0340	CGCGBOXAT	154	+	1	GCGCGg	(Motif sequence only)
CHLRE_06g251650v5.SPX.Na.sulph_symp	TF_motif_seq_0340	CGCGBOXAT	154	-	1	gCGCGG	(Motif sequence only)
CHLRE_06g251650v5.SPX.Na.sulph_symp	TF_motif_seq_0340	CGCGBOXAT	608	+	1	ACGCGg	(Motif sequence only)
CHLRE_06g251650v5.SPX.Na.sulph_symp	TF_motif_seq_0340	CGCGBOXAT	608	-	1	aCGCGG	(Motif sequence only)
CHLRE_06g251650v5.SPX.Na.sulph_symp	TF_motif_seq_0340	CGCGBOXAT	799	+	1	GCGCGg	(Motif sequence only)
CHLRE_06g251650v5.SPX.Na.sulph_symp	TF_motif_seq_0340	CGCGBOXAT	799	-	1	gCGCGG	(Motif sequence only)
CHLRE_06g251650v5.SPX.Na.sulph_symp	TF_motif_seq_0340	CGCGBOXAT	827	+	1	GCGCGc	(Motif sequence only)
CHLRE_06g251650v5.SPX.Na.sulph_symp	TF_motif_seq_0340	CGCGBOXAT	827	-	1	gCGCGC	(Motif sequence only)
CHLRE_06g251650v5.SPX.Na.sulph_symp	TF_motif_seq_0340	CGCGBOXAT	1162	+	1	ACGCGt	(Motif sequence only)
CHLRE_06g251650v5.SPX.Na.sulph_symp	TF_motif_seq_0340	CGCGBOXAT	1162	-	1	aCGCGT	(Motif sequence only)
CHLRE_06g251650v5.SPX.Na.sulph_symp	TF_motif_seq_0340	CGCGBOXAT	1387	+	1	GCGCGc	(Motif sequence only)
CHLRE_06g251650v5.SPX.Na.sulph_symp	TF_motif_seq_0340	CGCGBOXAT	1387	-	1	gCGCGC	(Motif sequence only)
CHLRE_07g325950v5.SPX	TF_motif_seq_0340	CGCGBOXAT	911	+	1	GCGCGc	(Motif sequence only)
CHLRE_07g325950v5.SPX	TF_motif_seq_0340	CGCGBOXAT	911	-	1	gCGCGC	(Motif sequence only)
CHLRE_07g325950v5.SPX	TF_motif_seq_0340	CGCGBOXAT	1196	+	1	ACGCGg	(Motif sequence only)
CHLRE_07g325950v5.SPX	TF_motif_seq_0340	CGCGBOXAT	1196	-	1	aCGCGG	(Motif sequence only)
CHLRE_07g325950v5.SPX	TF_motif_seq_0340	CGCGBOXAT	1551	+	1	CCGCGc	(Motif sequence only)
CHLRE_07g325950v5.SPX	TF_motif_seq_0340	CGCGBOXAT	1551	-	1	cCGCGC	(Motif sequence only)
CHLRE_07g325950v5.SPX	TF_motif_seq_0340	CGCGBOXAT	1567	+	1	ACGCGt	(Motif sequence only)
CHLRE_07g325950v5.SPX	TF_motif_seq_0340	CGCGBOXAT	1567	-	1	aCGCGT	(Motif sequence only)
CHLRE_07g325950v5.SPX	TF_motif_seq_0340	CGCGBOXAT	1714	+	1	ACGCGg	(Motif sequence only)
CHLRE_07g325950v5.SPX	TF_motif_seq_0340	CGCGBOXAT	1714	-	1	aCGCGG	(Motif sequence only)
CHLRE_07g325950v5.SPX	TF_motif_seq_0340	CGCGBOXAT	1827	+	1	ACGCGc	(Motif sequence only)
CHLRE_07g325950v5.SPX	TF_motif_seq_0340	CGCGBOXAT	1827	-	1	aCGCGC	(Motif sequence only)
CHLRE_07g325950v5.SPX	TF_motif_seq_0340	CGCGBOXAT	1829	+	1	GCGCGg	(Motif sequence only)
CHLRE_07g325950v5.SPX	TF_motif_seq_0340	CGCGBOXAT	1829	-	1	gCGCGG	(Motif sequence only)
CHLRE_07g325950v5.SPX	TF_motif_seq_0340	CGCGBOXAT	1881	+	1	GCGCGg	(Motif sequence only)
CHLRE_07g325950v5.SPX	TF_motif_seq_0340	CGCGBOXAT	1881	-	1	gCGCGG	(Motif sequence only)
CHLRE_07g325950v5.SPX	TF_motif_seq_0340	CGCGBOXAT	1955	+	1	CCGCGc	(Motif sequence only)
CHLRE_07g325950v5.SPX	TF_motif_seq_0340	CGCGBOXAT	1955	-	1	cCGCGC	(Motif sequence only)
CHLRE_07g325950v5.SPX	TF_motif_seq_0340	CGCGBOXAT	1975	+	1	CCGCGc	(Motif sequence only)
CHLRE_07g325950v5.SPX	TF_motif_seq_0340	CGCGBOXAT	1975	-	1	cCGCGC	(Motif sequence only)
CHLRE_07g325950v5.SPX	TF_motif_seq_0340	CGCGBOXAT	1977	+	1	GCGCGg	(Motif sequence only)
CHLRE_07g325950v5.SPX	TF_motif_seq_0340	CGCGBOXAT	1977	-	1	gCGCGG	(Motif sequence only)
CHLRE_01g005500v5.SPX.VTC	TF_motif_seq_0340	CGCGBOXAT	208	+	1	GCGCGg	(Motif sequence only)
CHLRE_01g005500v5.SPX.VTC	TF_motif_seq_0340	CGCGBOXAT	208	-	1	gCGCGG	(Motif sequence only)
CHLRE_01g005500v5.SPX.VTC	TF_motif_seq_0340	CGCGBOXAT	424	+	1	CCGCGc	(Motif sequence only)
CHLRE_01g005500v5.SPX.VTC	TF_motif_seq_0340	CGCGBOXAT	424	-	1	cCGCGC	(Motif sequence only)
CHLRE_01g005500v5.SPX.VTC	TF_motif_seq_0340	CGCGBOXAT	825	+	1	GCGCGg	(Motif sequence only)
CHLRE_01g005500v5.SPX.VTC	TF_motif_seq_0340	CGCGBOXAT	825	-	1	gCGCGG	(Motif sequence only)
CHLRE_01g005500v5.SPX.VTC	TF_motif_seq_0340	CGCGBOXAT	919	+	1	ACGCGg	(Motif sequence only)
CHLRE_01g005500v5.SPX.VTC	TF_motif_seq_0340	CGCGBOXAT	919	-	1	aCGCGG	(Motif sequence only)
CHLRE_01g005500v5.SPX.VTC	TF_motif_seq_0340	CGCGBOXAT	933	+	1	CCGCGc	(Motif sequence only)
CHLRE_01g005500v5.SPX.VTC	TF_motif_seq_0340	CGCGBOXAT	933	-	1	cCGCGC	(Motif sequence only)
CHLRE_01g005500v5.SPX.VTC	TF_motif_seq_0340	CGCGBOXAT	935	+	1	GCGCGc	(Motif sequence only)
CHLRE_01g005500v5.SPX.VTC	TF_motif_seq_0340	CGCGBOXAT	935	-	1	gCGCGC	(Motif sequence only)
CHLRE_01g005500v5.SPX.VTC	TF_motif_seq_0340	CGCGBOXAT	937	+	1	GCGCGc	(Motif sequence only)
CHLRE_01g005500v5.SPX.VTC	TF_motif_seq_0340	CGCGBOXAT	937	-	1	gCGCGC	(Motif sequence only)
CHLRE_01g005500v5.SPX.VTC	TF_motif_seq_0340	CGCGBOXAT	1010	+	1	GCGCGg	(Motif sequence only)
CHLRE_01g005500v5.SPX.VTC	TF_motif_seq_0340	CGCGBOXAT	1010	-	1	gCGCGG	(Motif sequence only)
CHLRE_09g402775v5.SPX.VTC.DUF202	TF_motif_seq_0455	E2FANTRNR	1449	+	0.75	TTTCCggt	(Motif sequence only)
CHLRE_06g251650v5.SPX.Na.sulph_symp	TF_motif_seq_0455	E2FANTRNR	941	+	0.875	TTTCCtgc	(Motif sequence only)
CHLRE_07g325950v5.SPX	TF_motif_seq_0455	E2FANTRNR	553	-	0.875	ccgGGAAA	(Motif sequence only)
CHLRE_01g005500v5.SPX.VTC	TF_motif_seq_0455	E2FANTRNR	380	-	0.75	tcaGGAAA	(Motif sequence only)
CHLRE_01g005500v5.SPX.VTC	TF_motif_seq_0455	E2FANTRNR	1057	+	0.75	TTTCCccg	(Motif sequence only)
CHLRE_01g005500v5.SPX.VTC	TF_motif_seq_0455	E2FANTRNR	1576	+	0.75	TTTCCcag	(Motif sequence only)
CHLRE_09g402775v5.SPX.VTC.DUF202	TF_motif_seq_0510	E2FAT	584	-	0.848	ggCGGGAcc	(Motif sequence only)
CHLRE_07g325950v5.SPX	TF_motif_seq_0510	E2FAT	552	-	0.879	gcCGGGAaa	(Motif sequence only)
CHLRE_09g402775v5.SPX.VTC.DUF202	TF_motif_seq_0458	E2FCONSENSUS	253	+	1	tTTGGCgg	(Motif sequence only)
CHLRE_09g402775v5.SPX.VTC.DUF202	TF_motif_seq_0458	E2FCONSENSUS	475	+	0.941	tTTGCCtg	(Motif sequence only)
CHLRE_09g402775v5.SPX.VTC.DUF202	TF_motif_seq_0458	E2FCONSENSUS	601	-	0.941	gaGGCAAt	(Motif sequence only)
CHLRE_09g402775v5.SPX.VTC.DUF202	TF_motif_seq_0458	E2FCONSENSUS	669	-	1	ccGCCAAt	(Motif sequence only)
CHLRE_09g402775v5.SPX.VTC.DUF202	TF_motif_seq_0458	E2FCONSENSUS	874	+	0.941	gTTGGCgg	(Motif sequence only)
CHLRE_09g402775v5.SPX.VTC.DUF202	TF_motif_seq_0458	E2FCONSENSUS	964	-	0.941	gaGCGAAt	(Motif sequence only)
CHLRE_09g402775v5.SPX.VTC.DUF202	TF_motif_seq_0458	E2FCONSENSUS	1036	+	1	tTTGGCcg	(Motif sequence only)
CHLRE_09g402775v5.SPX.VTC.DUF202	TF_motif_seq_0458	E2FCONSENSUS	1309	-	0.941	gcGGCAAc	(Motif sequence only)
CHLRE_09g402775v5.SPX.VTC.DUF202	TF_motif_seq_0458	E2FCONSENSUS	1613	-	0.941	acGGCAAa	(Motif sequence only)
CHLRE_09g402775v5.SPX.VTC.DUF202	TF_motif_seq_0458	E2FCONSENSUS	1650	+	1	aTTGCCgc	(Motif sequence only)
CHLRE_02g111650v5.SPX	TF_motif_seq_0458	E2FCONSENSUS	535	-	1	gcGCGAAt	(Motif sequence only)
CHLRE_02g111650v5.SPX	TF_motif_seq_0458	E2FCONSENSUS	582	-	0.941	cgGCCAAg	(Motif sequence only)
CHLRE_02g111650v5.SPX	TF_motif_seq_0458	E2FCONSENSUS	1073	-	1	ccGCGAAa	(Motif sequence only)
CHLRE_02g111650v5.SPX	TF_motif_seq_0458	E2FCONSENSUS	1318	+	0.941	aTTCGCtc	(Motif sequence only)
CHLRE_02g111650v5.SPX	TF_motif_seq_0458	E2FCONSENSUS	1407	+	0.941	tTTGGCtg	(Motif sequence only)
CHLRE_02g111650v5.SPX	TF_motif_seq_0458	E2FCONSENSUS	1439	-	0.941	cgGCCAAc	(Motif sequence only)
CHLRE_02g111650v5.SPX	TF_motif_seq_0458	E2FCONSENSUS	1568	+	0.941	tTTCGCct	(Motif sequence only)
CHLRE_02g111650v5.SPX	TF_motif_seq_0458	E2FCONSENSUS	1595	+	0.941	cTTGGCgg	(Motif sequence only)
CHLRE_06g251650v5.SPX.Na.sulph_symp	TF_motif_seq_0458	E2FCONSENSUS	279	+	1	tTTGGCcc	(Motif sequence only)
CHLRE_06g251650v5.SPX.Na.sulph_symp	TF_motif_seq_0458	E2FCONSENSUS	326	+	0.941	gTTGGCcg	(Motif sequence only)
CHLRE_06g251650v5.SPX.Na.sulph_symp	TF_motif_seq_0458	E2FCONSENSUS	1379	-	0.941	ccGGGAAg	(Motif sequence only)
CHLRE_06g251650v5.SPX.Na.sulph_symp	TF_motif_seq_0458	E2FCONSENSUS	1445	+	0.941	tTTGGCac	(Motif sequence only)
CHLRE_06g251650v5.SPX.Na.sulph_symp	TF_motif_seq_0458	E2FCONSENSUS	1505	+	0.941	tTTCGCca	(Motif sequence only)
CHLRE_06g251650v5.SPX.Na.sulph_symp	TF_motif_seq_0458	E2FCONSENSUS	1507	-	0.941	tcGCCAAa	(Motif sequence only)
CHLRE_07g325950v5.SPX	TF_motif_seq_0458	E2FCONSENSUS	117	+	0.941	cTTCGCgg	(Motif sequence only)
CHLRE_07g325950v5.SPX	TF_motif_seq_0458	E2FCONSENSUS	229	+	1	aTTGGCgc	(Motif sequence only)
CHLRE_07g325950v5.SPX	TF_motif_seq_0458	E2FCONSENSUS	553	-	1	ccGGGAAa	(Motif sequence only)
CHLRE_07g325950v5.SPX	TF_motif_seq_0458	E2FCONSENSUS	877	-	0.941	ctGGGAAt	(Motif sequence only)
CHLRE_07g325950v5.SPX	TF_motif_seq_0458	E2FCONSENSUS	1003	-	0.941	ggGGCAAc	(Motif sequence only)
CHLRE_07g325950v5.SPX	TF_motif_seq_0458	E2FCONSENSUS	1553	-	1	gcGCCAAa	(Motif sequence only)
CHLRE_07g325950v5.SPX	TF_motif_seq_0458	E2FCONSENSUS	1590	+	0.941	tTTGGCca	(Motif sequence only)
CHLRE_07g325950v5.SPX	TF_motif_seq_0458	E2FCONSENSUS	1889	+	1	tTTGGCcg	(Motif sequence only)
CHLRE_07g325950v5.SPX	TF_motif_seq_0458	E2FCONSENSUS	2090	+	0.941	tTTGCCca	(Motif sequence only)
CHLRE_01g005500v5.SPX.VTC	TF_motif_seq_0458	E2FCONSENSUS	266	+	0.941	gTTCCCgg	(Motif sequence only)
CHLRE_01g005500v5.SPX.VTC	TF_motif_seq_0458	E2FCONSENSUS	394	-	0.941	tcGCGAAa	(Motif sequence only)
CHLRE_01g005500v5.SPX.VTC	TF_motif_seq_0458	E2FCONSENSUS	703	+	1	tTTCGCcg	(Motif sequence only)
CHLRE_01g005500v5.SPX.VTC	TF_motif_seq_0458	E2FCONSENSUS	714	-	0.941	ggGCGAAc	(Motif sequence only)
CHLRE_01g005500v5.SPX.VTC	TF_motif_seq_0458	E2FCONSENSUS	893	-	0.941	ggGCCAAg	(Motif sequence only)
CHLRE_01g005500v5.SPX.VTC	TF_motif_seq_0458	E2FCONSENSUS	962	+	0.941	gTTGGCcc	(Motif sequence only)
CHLRE_01g005500v5.SPX.VTC	TF_motif_seq_0458	E2FCONSENSUS	1014	-	1	ggGCGAAa	(Motif sequence only)
CHLRE_01g005500v5.SPX.VTC	TF_motif_seq_0458	E2FCONSENSUS	1057	+	1	tTTCCCcg	(Motif sequence only)
CHLRE_01g005500v5.SPX.VTC	TF_motif_seq_0458	E2FCONSENSUS	1576	+	0.941	tTTCCCag	(Motif sequence only)
CHLRE_09g402775v5.SPX.VTC.DUF202	TF_motif_seq_0370	EECCRCAH1	954	-	1	ggAAATC	(Motif sequence only)
CHLRE_09g402775v5.SPX.VTC.DUF202	TF_motif_seq_0370	EECCRCAH1	1380	+	1	GAGTTgc	(Motif sequence only)
CHLRE_09g402775v5.SPX.VTC.DUF202	TF_motif_seq_0370	EECCRCAH1	1557	+	1	GAGTTac	(Motif sequence only)
CHLRE_02g111650v5.SPX	TF_motif_seq_0370	EECCRCAH1	937	+	1	GACTTtc	(Motif sequence only)
CHLRE_02g111650v5.SPX	TF_motif_seq_0370	EECCRCAH1	1381	-	1	ggAACTC	(Motif sequence only)
CHLRE_02g111650v5.SPX	TF_motif_seq_0370	EECCRCAH1	1509	+	1	GATTTtc	(Motif sequence only)
CHLRE_06g251650v5.SPX.Na.sulph_symp	TF_motif_seq_0370	EECCRCAH1	56	-	1	ggAATTC	(Motif sequence only)
CHLRE_06g251650v5.SPX.Na.sulph_symp	TF_motif_seq_0370	EECCRCAH1	57	+	1	GAATTcc	(Motif sequence only)
CHLRE_06g251650v5.SPX.Na.sulph_symp	TF_motif_seq_0370	EECCRCAH1	1461	-	1	gcAATTC	(Motif sequence only)
CHLRE_07g325950v5.SPX	TF_motif_seq_0370	EECCRCAH1	727	+	1	GAGTTgc	(Motif sequence only)
CHLRE_07g325950v5.SPX	TF_motif_seq_0370	EECCRCAH1	1142	-	1	gaAAGTC	(Motif sequence only)
CHLRE_09g402775v5.SPX.VTC.DUF202	TF_motif_seq_0354	GADOWNAT	1837	-	0.857	taCACGT	(Motif sequence only)
CHLRE_06g251650v5.SPX.Na.sulph_symp	TF_motif_seq_0354	GADOWNAT	364	-	0.857	ggCACGT	(Motif sequence only)
CHLRE_06g251650v5.SPX.Na.sulph_symp	TF_motif_seq_0354	GADOWNAT	474	-	0.857	gtCACGT	(Motif sequence only)
CHLRE_06g251650v5.SPX.Na.sulph_symp	TF_motif_seq_0354	GADOWNAT	577	-	0.857	ggCACGT	(Motif sequence only)
CHLRE_06g251650v5.SPX.Na.sulph_symp	TF_motif_seq_0354	GADOWNAT	781	-	0.857	gcCACGT	(Motif sequence only)
CHLRE_06g251650v5.SPX.Na.sulph_symp	TF_motif_seq_0354	GADOWNAT	990	+	0.857	ACGTGgc	(Motif sequence only)
CHLRE_07g325950v5.SPX	TF_motif_seq_0354	GADOWNAT	1604	-	0.857	caCACGT	(Motif sequence only)
CHLRE_01g005500v5.SPX.VTC	TF_motif_seq_0354	GADOWNAT	261	-	0.857	caCACGT	(Motif sequence only)
CHLRE_01g005500v5.SPX.VTC	TF_motif_seq_0354	GADOWNAT	685	+	0.857	ACGTGta	(Motif sequence only)
CHLRE_01g005500v5.SPX.VTC	TF_motif_seq_0354	GADOWNAT	1430	+	0.857	ACGTGac	(Motif sequence only)
CHLRE_07g325950v5.SPX	TF_motif_seq_0377	GAREAT	1370	+	0.96	TAACAat	(Motif sequence only)
CHLRE_01g005500v5.SPX.VTC	TF_motif_seq_0377	GAREAT	662	-	0.84	tcTGTTA	(Motif sequence only)
CHLRE_01g005500v5.SPX.VTC	TF_motif_seq_0377	GAREAT	1180	-	0.84	taTGTTA	(Motif sequence only)
CHLRE_06g251650v5.SPX.Na.sulph_symp	TF_motif_seq_0492	GBOXLERBCS	577	-	0.848	ggcACGTGc	(Motif sequence only)
CHLRE_06g251650v5.SPX.Na.sulph_symp	TF_motif_seq_0492	GBOXLERBCS	781	-	1	gccACGTGg	(Motif sequence only)
CHLRE_06g251650v5.SPX.Na.sulph_symp	TF_motif_seq_0492	GBOXLERBCS	782	+	0.879	cCACGTgga	(Motif sequence only)
CHLRE_07g325950v5.SPX	TF_motif_seq_0492	GBOXLERBCS	353	-	0.879	cccACGTGg	(Motif sequence only)
CHLRE_07g325950v5.SPX	TF_motif_seq_0492	GBOXLERBCS	354	+	0.879	cCACGTggg	(Motif sequence only)
CHLRE_09g402775v5.SPX.VTC.DUF202	TF_motif_seq_0318	GCCCORE	60	+	1	GCCGCc	(Motif sequence only)
CHLRE_09g402775v5.SPX.VTC.DUF202	TF_motif_seq_0318	GCCCORE	117	+	0.833	GCCGCa	(Motif sequence only)
CHLRE_09g402775v5.SPX.VTC.DUF202	TF_motif_seq_0318	GCCCORE	256	-	1	gGCGGC	(Motif sequence only)
CHLRE_09g402775v5.SPX.VTC.DUF202	TF_motif_seq_0318	GCCCORE	304	+	1	GCCGCc	(Motif sequence only)
CHLRE_09g402775v5.SPX.VTC.DUF202	TF_motif_seq_0318	GCCCORE	341	+	1	GCCGCc	(Motif sequence only)
CHLRE_09g402775v5.SPX.VTC.DUF202	TF_motif_seq_0318	GCCCORE	427	+	1	GCCGCc	(Motif sequence only)
CHLRE_09g402775v5.SPX.VTC.DUF202	TF_motif_seq_0318	GCCCORE	434	+	1	GCCGCc	(Motif sequence only)
CHLRE_09g402775v5.SPX.VTC.DUF202	TF_motif_seq_0318	GCCCORE	827	-	1	gGCGGC	(Motif sequence only)
CHLRE_09g402775v5.SPX.VTC.DUF202	TF_motif_seq_0318	GCCCORE	1040	+	0.833	GCCGCt	(Motif sequence only)
CHLRE_09g402775v5.SPX.VTC.DUF202	TF_motif_seq_0318	GCCCORE	1112	-	0.833	cGCGGC	(Motif sequence only)
CHLRE_09g402775v5.SPX.VTC.DUF202	TF_motif_seq_0318	GCCCORE	1308	-	0.833	cGCGGC	(Motif sequence only)
CHLRE_09g402775v5.SPX.VTC.DUF202	TF_motif_seq_0318	GCCCORE	1591	-	1	gGCGGC	(Motif sequence only)
CHLRE_09g402775v5.SPX.VTC.DUF202	TF_motif_seq_0318	GCCCORE	1594	-	1	gGCGGC	(Motif sequence only)
CHLRE_09g402775v5.SPX.VTC.DUF202	TF_motif_seq_0318	GCCCORE	1653	+	0.833	GCCGCt	(Motif sequence only)
CHLRE_02g111650v5.SPX	TF_motif_seq_0318	GCCCORE	210	-	0.833	cGCGGC	(Motif sequence only)
CHLRE_02g111650v5.SPX	TF_motif_seq_0318	GCCCORE	246	-	1	gGCGGC	(Motif sequence only)
CHLRE_02g111650v5.SPX	TF_motif_seq_0318	GCCCORE	351	+	0.833	GCCGCa	(Motif sequence only)
CHLRE_02g111650v5.SPX	TF_motif_seq_0318	GCCCORE	556	+	1	GCCGCc	(Motif sequence only)
CHLRE_02g111650v5.SPX	TF_motif_seq_0318	GCCCORE	559	+	0.833	GCCGCt	(Motif sequence only)
CHLRE_02g111650v5.SPX	TF_motif_seq_0318	GCCCORE	580	-	1	gGCGGC	(Motif sequence only)
CHLRE_02g111650v5.SPX	TF_motif_seq_0318	GCCCORE	804	-	0.833	cGCGGC	(Motif sequence only)
CHLRE_02g111650v5.SPX	TF_motif_seq_0318	GCCCORE	1437	-	0.833	aGCGGC	(Motif sequence only)
CHLRE_02g111650v5.SPX	TF_motif_seq_0318	GCCCORE	1598	-	1	gGCGGC	(Motif sequence only)
CHLRE_02g111650v5.SPX	TF_motif_seq_0318	GCCCORE	1688	-	0.833	aGCGGC	(Motif sequence only)
CHLRE_06g251650v5.SPX.Na.sulph_symp	TF_motif_seq_0318	GCCCORE	155	-	0.833	cGCGGC	(Motif sequence only)
CHLRE_06g251650v5.SPX.Na.sulph_symp	TF_motif_seq_0318	GCCCORE	330	+	0.833	GCCGCt	(Motif sequence only)
CHLRE_06g251650v5.SPX.Na.sulph_symp	TF_motif_seq_0318	GCCCORE	574	-	0.833	tGCGGC	(Motif sequence only)
CHLRE_06g251650v5.SPX.Na.sulph_symp	TF_motif_seq_0318	GCCCORE	609	-	0.833	cGCGGC	(Motif sequence only)
CHLRE_06g251650v5.SPX.Na.sulph_symp	TF_motif_seq_0318	GCCCORE	667	-	1	gGCGGC	(Motif sequence only)
CHLRE_06g251650v5.SPX.Na.sulph_symp	TF_motif_seq_0318	GCCCORE	670	-	1	gGCGGC	(Motif sequence only)
CHLRE_06g251650v5.SPX.Na.sulph_symp	TF_motif_seq_0318	GCCCORE	673	-	1	gGCGGC	(Motif sequence only)
CHLRE_06g251650v5.SPX.Na.sulph_symp	TF_motif_seq_0318	GCCCORE	694	-	0.833	tGCGGC	(Motif sequence only)
CHLRE_06g251650v5.SPX.Na.sulph_symp	TF_motif_seq_0318	GCCCORE	715	-	1	gGCGGC	(Motif sequence only)
CHLRE_06g251650v5.SPX.Na.sulph_symp	TF_motif_seq_0318	GCCCORE	800	-	0.833	cGCGGC	(Motif sequence only)
CHLRE_06g251650v5.SPX.Na.sulph_symp	TF_motif_seq_0318	GCCCORE	806	+	1	GCCGCc	(Motif sequence only)
CHLRE_06g251650v5.SPX.Na.sulph_symp	TF_motif_seq_0318	GCCCORE	817	-	0.833	aGCGGC	(Motif sequence only)
CHLRE_06g251650v5.SPX.Na.sulph_symp	TF_motif_seq_0318	GCCCORE	903	+	0.833	GCCGCa	(Motif sequence only)
CHLRE_06g251650v5.SPX.Na.sulph_symp	TF_motif_seq_0318	GCCCORE	1167	-	0.833	tGCGGC	(Motif sequence only)
CHLRE_07g325950v5.SPX	TF_motif_seq_0318	GCCCORE	120	-	0.833	cGCGGC	(Motif sequence only)
CHLRE_07g325950v5.SPX	TF_motif_seq_0318	GCCCORE	344	-	0.833	aGCGGC	(Motif sequence only)
CHLRE_07g325950v5.SPX	TF_motif_seq_0318	GCCCORE	347	-	1	gGCGGC	(Motif sequence only)
CHLRE_07g325950v5.SPX	TF_motif_seq_0318	GCCCORE	413	-	0.833	aGCGGC	(Motif sequence only)
CHLRE_07g325950v5.SPX	TF_motif_seq_0318	GCCCORE	871	-	0.833	aGCGGC	(Motif sequence only)
CHLRE_07g325950v5.SPX	TF_motif_seq_0318	GCCCORE	926	-	0.833	aGCGGC	(Motif sequence only)
CHLRE_07g325950v5.SPX	TF_motif_seq_0318	GCCCORE	1197	-	0.833	cGCGGC	(Motif sequence only)
CHLRE_07g325950v5.SPX	TF_motif_seq_0318	GCCCORE	1200	-	1	gGCGGC	(Motif sequence only)
CHLRE_07g325950v5.SPX	TF_motif_seq_0318	GCCCORE	1218	-	1	gGCGGC	(Motif sequence only)
CHLRE_07g325950v5.SPX	TF_motif_seq_0318	GCCCORE	1222	+	0.833	GCCGCa	(Motif sequence only)
CHLRE_07g325950v5.SPX	TF_motif_seq_0318	GCCCORE	1280	-	1	gGCGGC	(Motif sequence only)
CHLRE_07g325950v5.SPX	TF_motif_seq_0318	GCCCORE	1305	-	1	gGCGGC	(Motif sequence only)
CHLRE_07g325950v5.SPX	TF_motif_seq_0318	GCCCORE	1342	+	0.833	GCCGCt	(Motif sequence only)
CHLRE_07g325950v5.SPX	TF_motif_seq_0318	GCCCORE	1702	+	0.833	GCCGCa	(Motif sequence only)
CHLRE_07g325950v5.SPX	TF_motif_seq_0318	GCCCORE	1893	+	0.833	GCCGCg	(Motif sequence only)
CHLRE_07g325950v5.SPX	TF_motif_seq_0318	GCCCORE	1954	+	0.833	GCCGCg	(Motif sequence only)
CHLRE_07g325950v5.SPX	TF_motif_seq_0318	GCCCORE	2040	-	0.833	tGCGGC	(Motif sequence only)
CHLRE_01g005500v5.SPX.VTC	TF_motif_seq_0318	GCCCORE	79	-	0.833	aGCGGC	(Motif sequence only)
CHLRE_01g005500v5.SPX.VTC	TF_motif_seq_0318	GCCCORE	209	-	0.833	cGCGGC	(Motif sequence only)
CHLRE_01g005500v5.SPX.VTC	TF_motif_seq_0318	GCCCORE	707	+	0.833	GCCGCa	(Motif sequence only)
CHLRE_01g005500v5.SPX.VTC	TF_motif_seq_0318	GCCCORE	1393	+	1	GCCGCc	(Motif sequence only)
CHLRE_01g005500v5.SPX.VTC	TF_motif_seq_0318	GCCCORE	1559	-	0.833	aGCGGC	(Motif sequence only)
CHLRE_09g402775v5.SPX.VTC.DUF202	TF_motif_seq_0321	GT1CONSENSUS	954	+	1	GGAAAt	(Motif sequence only)
CHLRE_09g402775v5.SPX.VTC.DUF202	TF_motif_seq_0321	GT1CONSENSUS	1696	-	1	aTTATC	(Motif sequence only)
CHLRE_09g402775v5.SPX.VTC.DUF202	TF_motif_seq_0321	GT1CONSENSUS	1748	-	1	aTTTTC	(Motif sequence only)
CHLRE_02g111650v5.SPX	TF_motif_seq_0321	GT1CONSENSUS	1510	-	1	aTTTTC	(Motif sequence only)
CHLRE_02g111650v5.SPX	TF_motif_seq_0321	GT1CONSENSUS	1627	-	1	aTTATC	(Motif sequence only)
CHLRE_06g251650v5.SPX.Na.sulph_symp	TF_motif_seq_0321	GT1CONSENSUS	222	-	1	tTTATC	(Motif sequence only)
CHLRE_06g251650v5.SPX.Na.sulph_symp	TF_motif_seq_0321	GT1CONSENSUS	935	+	1	GAAAAa	(Motif sequence only)
CHLRE_06g251650v5.SPX.Na.sulph_symp	TF_motif_seq_0321	GT1CONSENSUS	940	-	1	aTTTCC	(Motif sequence only)
CHLRE_06g251650v5.SPX.Na.sulph_symp	TF_motif_seq_0321	GT1CONSENSUS	1201	-	1	tTTACC	(Motif sequence only)
CHLRE_06g251650v5.SPX.Na.sulph_symp	TF_motif_seq_0321	GT1CONSENSUS	1297	+	1	GATAAt	(Motif sequence only)
CHLRE_06g251650v5.SPX.Na.sulph_symp	TF_motif_seq_0321	GT1CONSENSUS	1339	+	1	GATAAt	(Motif sequence only)
CHLRE_06g251650v5.SPX.Na.sulph_symp	TF_motif_seq_0321	GT1CONSENSUS	1539	-	1	aTTACC	(Motif sequence only)
CHLRE_07g325950v5.SPX	TF_motif_seq_0321	GT1CONSENSUS	22	+	1	GGAAAa	(Motif sequence only)
CHLRE_07g325950v5.SPX	TF_motif_seq_0321	GT1CONSENSUS	1348	+	1	GGTAAt	(Motif sequence only)
CHLRE_07g325950v5.SPX	TF_motif_seq_0321	GT1CONSENSUS	1433	+	1	GGAAAa	(Motif sequence only)
CHLRE_07g325950v5.SPX	TF_motif_seq_0321	GT1CONSENSUS	1785	+	1	GGTAAt	(Motif sequence only)
CHLRE_01g005500v5.SPX.VTC	TF_motif_seq_0321	GT1CONSENSUS	34	+	1	GGTAAt	(Motif sequence only)
CHLRE_01g005500v5.SPX.VTC	TF_motif_seq_0321	GT1CONSENSUS	255	+	1	GGTAAa	(Motif sequence only)
CHLRE_01g005500v5.SPX.VTC	TF_motif_seq_0321	GT1CONSENSUS	518	-	1	aTTATC	(Motif sequence only)
CHLRE_01g005500v5.SPX.VTC	TF_motif_seq_0321	GT1CONSENSUS	1056	-	1	aTTTCC	(Motif sequence only)
CHLRE_01g005500v5.SPX.VTC	TF_motif_seq_0321	GT1CONSENSUS	1077	-	1	tTTTTC	(Motif sequence only)
CHLRE_01g005500v5.SPX.VTC	TF_motif_seq_0321	GT1CONSENSUS	1575	-	1	tTTTCC	(Motif sequence only)
CHLRE_09g402775v5.SPX.VTC.DUF202	TF_motif_seq_0076	HDZIPIIIAT	1847	+	0.78	GTAATtataag	(Motif sequence only)
CHLRE_09g402775v5.SPX.VTC.DUF202	TF_motif_seq_0308	HEXAMERATH4	180	-	1	cGACGG	(Motif sequence only)
CHLRE_09g402775v5.SPX.VTC.DUF202	TF_motif_seq_0308	HEXAMERATH4	1261	-	1	cGACGG	(Motif sequence only)
CHLRE_09g402775v5.SPX.VTC.DUF202	TF_motif_seq_0308	HEXAMERATH4	1494	+	1	CCGTCg	(Motif sequence only)
CHLRE_09g402775v5.SPX.VTC.DUF202	TF_motif_seq_0115	HY5AT	364	+	0.75	TGACAtggggga	(Motif sequence only)
CHLRE_07g325950v5.SPX	TF_motif_seq_0115	HY5AT	396	-	0.75	tgcagtgTGTCA	(Motif sequence only)
CHLRE_01g005500v5.SPX.VTC	TF_motif_seq_0115	HY5AT	1644	-	0.75	tgcggggTGTCA	(Motif sequence only)
CHLRE_09g402775v5.SPX.VTC.DUF202	TF_motif_seq_0317	IBOX	780	-	1	cTTATC	(Motif sequence only)
CHLRE_09g402775v5.SPX.VTC.DUF202	TF_motif_seq_0317	IBOX	1683	-	1	cTTATC	(Motif sequence only)
CHLRE_02g111650v5.SPX	TF_motif_seq_0317	IBOX	732	-	1	cTTATC	(Motif sequence only)
CHLRE_06g251650v5.SPX.Na.sulph_symp	TF_motif_seq_0317	IBOX	1372	-	1	cTTATC	(Motif sequence only)
CHLRE_06g251650v5.SPX.Na.sulph_symp	TF_motif_seq_0132	IDRSZMFER1	254	-	0.82	tgggtgggcTCGTG	(Motif sequence only)
CHLRE_06g251650v5.SPX.Na.sulph_symp	TF_motif_seq_0024	JASE1ATOPR1	975	-	0.8	ttgctTGACG	(Motif sequence only)
CHLRE_01g005500v5.SPX.VTC	TF_motif_seq_0024	JASE1ATOPR1	754	+	0.8	CGTCAacgca	(Motif sequence only)
CHLRE_02g111650v5.SPX	TF_motif_seq_0120	JASE2ATOPR1	662	-	0.769	gtgccgaaGTATG	(Motif sequence only)
CHLRE_07g325950v5.SPX	TF_motif_seq_0363	LEAFYATAG	1163	+	1	CCAATgt	(Motif sequence only)
CHLRE_01g005500v5.SPX.VTC	TF_motif_seq_0363	LEAFYATAG	1038	-	0.857	ccATTGG	(Motif sequence only)
CHLRE_06g251650v5.SPX.Na.sulph_symp	TF_motif_seq_0052	LS5ATPR1	852	+	0.7	TCTACtttgc	(Motif sequence only)
CHLRE_06g251650v5.SPX.Na.sulph_symp	TF_motif_seq_0052	LS5ATPR1	1153	-	0.9	gtgagGTAGA	(Motif sequence only)
CHLRE_01g005500v5.SPX.VTC	TF_motif_seq_0052	LS5ATPR1	525	-	0.8	gatacGTAGA	(Motif sequence only)
CHLRE_09g402775v5.SPX.VTC.DUF202	TF_motif_seq_0009	LS7ATPR1	162	+	0.7	ACCTCgcaga	(Motif sequence only)
CHLRE_09g402775v5.SPX.VTC.DUF202	TF_motif_seq_0009	LS7ATPR1	1095	-	0.7	tgcatGAGGT	(Motif sequence only)
CHLRE_09g402775v5.SPX.VTC.DUF202	TF_motif_seq_0009	LS7ATPR1	1315	+	0.7	ACGTCatgag	(Motif sequence only)
CHLRE_09g402775v5.SPX.VTC.DUF202	TF_motif_seq_0009	LS7ATPR1	1884	+	0.7	ACGCCacagt	(Motif sequence only)
CHLRE_02g111650v5.SPX	TF_motif_seq_0009	LS7ATPR1	154	-	0.7	acaagGACGT	(Motif sequence only)
CHLRE_02g111650v5.SPX	TF_motif_seq_0009	LS7ATPR1	190	+	0.7	ACGTGagtga	(Motif sequence only)
CHLRE_02g111650v5.SPX	TF_motif_seq_0009	LS7ATPR1	815	-	0.7	tcactGTCGT	(Motif sequence only)
CHLRE_02g111650v5.SPX	TF_motif_seq_0009	LS7ATPR1	924	+	0.7	ACGACacata	(Motif sequence only)
CHLRE_02g111650v5.SPX	TF_motif_seq_0009	LS7ATPR1	940	-	0.7	tttcgGACGT	(Motif sequence only)
CHLRE_02g111650v5.SPX	TF_motif_seq_0009	LS7ATPR1	1246	-	0.8	tggatGACGT	(Motif sequence only)
CHLRE_02g111650v5.SPX	TF_motif_seq_0009	LS7ATPR1	1252	+	0.8	ACGTCattgt	(Motif sequence only)
CHLRE_02g111650v5.SPX	TF_motif_seq_0009	LS7ATPR1	1450	+	0.7	ACGGCctgga	(Motif sequence only)
CHLRE_02g111650v5.SPX	TF_motif_seq_0009	LS7ATPR1	1636	+	0.7	ACTTCaaagc	(Motif sequence only)
CHLRE_06g251650v5.SPX.Na.sulph_symp	TF_motif_seq_0009	LS7ATPR1	367	+	0.7	ACGTCagacg	(Motif sequence only)
CHLRE_06g251650v5.SPX.Na.sulph_symp	TF_motif_seq_0009	LS7ATPR1	419	-	0.7	gccagGACGT	(Motif sequence only)
CHLRE_06g251650v5.SPX.Na.sulph_symp	TF_motif_seq_0009	LS7ATPR1	477	+	0.8	ACGTCttgga	(Motif sequence only)
CHLRE_06g251650v5.SPX.Na.sulph_symp	TF_motif_seq_0009	LS7ATPR1	513	-	0.7	cccctGACGT	(Motif sequence only)
CHLRE_06g251650v5.SPX.Na.sulph_symp	TF_motif_seq_0009	LS7ATPR1	746	+	0.7	ACGGCgttga	(Motif sequence only)
CHLRE_06g251650v5.SPX.Na.sulph_symp	TF_motif_seq_0009	LS7ATPR1	749	-	0.7	gcgttGACGT	(Motif sequence only)
CHLRE_07g325950v5.SPX	TF_motif_seq_0009	LS7ATPR1	759	+	0.7	ACGTCaggta	(Motif sequence only)
CHLRE_07g325950v5.SPX	TF_motif_seq_0009	LS7ATPR1	951	+	0.7	ACGCCagagt	(Motif sequence only)
CHLRE_07g325950v5.SPX	TF_motif_seq_0009	LS7ATPR1	1528	+	0.7	ACTTCaaagc	(Motif sequence only)
CHLRE_07g325950v5.SPX	TF_motif_seq_0009	LS7ATPR1	1627	-	0.7	tcgagCACGT	(Motif sequence only)
CHLRE_07g325950v5.SPX	TF_motif_seq_0009	LS7ATPR1	2002	-	0.7	cctctGGCGT	(Motif sequence only)
CHLRE_01g005500v5.SPX.VTC	TF_motif_seq_0009	LS7ATPR1	223	+	0.7	ACGTTtcaga	(Motif sequence only)
CHLRE_01g005500v5.SPX.VTC	TF_motif_seq_0009	LS7ATPR1	747	-	0.7	tgtccGACGT	(Motif sequence only)
CHLRE_01g005500v5.SPX.VTC	TF_motif_seq_0009	LS7ATPR1	753	+	0.7	ACGTCaacgc	(Motif sequence only)
CHLRE_01g005500v5.SPX.VTC	TF_motif_seq_0009	LS7ATPR1	839	-	0.7	ggtatGACGG	(Motif sequence only)
CHLRE_01g005500v5.SPX.VTC	TF_motif_seq_0009	LS7ATPR1	1430	+	0.7	ACGTGaccga	(Motif sequence only)
CHLRE_01g005500v5.SPX.VTC	TF_motif_seq_0109	MRNASTA1CRPSBD	334	-	0.75	aagaaagAAGAG	(Motif sequence only)
CHLRE_06g251650v5.SPX.Na.sulph_symp	TF_motif_seq_0400	MRNASTA2CRPSBD	557	-	1	caACTCA	(Motif sequence only)
CHLRE_07g325950v5.SPX	TF_motif_seq_0400	MRNASTA2CRPSBD	152	-	0.857	ccACTCA	(Motif sequence only)
CHLRE_07g325950v5.SPX	TF_motif_seq_0400	MRNASTA2CRPSBD	599	-	0.857	ctACTCA	(Motif sequence only)
CHLRE_01g005500v5.SPX.VTC	TF_motif_seq_0400	MRNASTA2CRPSBD	1552	+	1	TGAGTtg	(Motif sequence only)
CHLRE_09g402775v5.SPX.VTC.DUF202	TF_motif_seq_0341	MYB1AT	463	-	0.952	TGGTTc	(Motif sequence only)
CHLRE_09g402775v5.SPX.VTC.DUF202	TF_motif_seq_0341	MYB1AT	692	-	1	TGGTTa	(Motif sequence only)
CHLRE_09g402775v5.SPX.VTC.DUF202	TF_motif_seq_0341	MYB1AT	1001	+	0.952	cAACCA	(Motif sequence only)
CHLRE_09g402775v5.SPX.VTC.DUF202	TF_motif_seq_0341	MYB1AT	1054	-	1	TGGTTa	(Motif sequence only)
CHLRE_09g402775v5.SPX.VTC.DUF202	TF_motif_seq_0341	MYB1AT	1060	-	1	TGGTTa	(Motif sequence only)
CHLRE_09g402775v5.SPX.VTC.DUF202	TF_motif_seq_0341	MYB1AT	1798	-	0.952	TGGTTc	(Motif sequence only)
CHLRE_09g402775v5.SPX.VTC.DUF202	TF_motif_seq_0341	MYB1AT	1876	+	1	aAACCA	(Motif sequence only)
CHLRE_06g251650v5.SPX.Na.sulph_symp	TF_motif_seq_0341	MYB1AT	208	-	0.952	TGGTTc	(Motif sequence only)
CHLRE_06g251650v5.SPX.Na.sulph_symp	TF_motif_seq_0341	MYB1AT	393	+	1	tAACCA	(Motif sequence only)
CHLRE_06g251650v5.SPX.Na.sulph_symp	TF_motif_seq_0341	MYB1AT	953	-	0.952	TGGTTg	(Motif sequence only)
CHLRE_06g251650v5.SPX.Na.sulph_symp	TF_motif_seq_0341	MYB1AT	1074	-	1	TGGTTa	(Motif sequence only)
CHLRE_07g325950v5.SPX	TF_motif_seq_0341	MYB1AT	469	-	1	TGGTTa	(Motif sequence only)
CHLRE_07g325950v5.SPX	TF_motif_seq_0341	MYB1AT	921	+	0.952	gAACCA	(Motif sequence only)
CHLRE_01g005500v5.SPX.VTC	TF_motif_seq_0341	MYB1AT	414	+	1	aAACCA	(Motif sequence only)
CHLRE_01g005500v5.SPX.VTC	TF_motif_seq_0341	MYB1AT	868	-	0.952	TGGTTc	(Motif sequence only)
CHLRE_01g005500v5.SPX.VTC	TF_motif_seq_0341	MYB1AT	1544	+	1	tAACCA	(Motif sequence only)
CHLRE_09g402775v5.SPX.VTC.DUF202	TF_motif_seq_0373	MYB1LEPR	694	+	0.857	GTTAGgt	(Motif sequence only)
CHLRE_09g402775v5.SPX.VTC.DUF202	TF_motif_seq_0373	MYB1LEPR	945	+	0.857	GTTAGct	(Motif sequence only)
CHLRE_09g402775v5.SPX.VTC.DUF202	TF_motif_seq_0342	MYB2CONSENSUSAT	1512	-	1	CAGTTg	(Motif sequence only)
CHLRE_09g402775v5.SPX.VTC.DUF202	TF_motif_seq_0342	MYB2CONSENSUSAT	1709	+	1	cAACGG	(Motif sequence only)
CHLRE_09g402775v5.SPX.VTC.DUF202	TF_motif_seq_0342	MYB2CONSENSUSAT	1890	-	1	CAGTTg	(Motif sequence only)
CHLRE_02g111650v5.SPX	TF_motif_seq_0342	MYB2CONSENSUSAT	988	+	1	cAACGG	(Motif sequence only)
CHLRE_02g111650v5.SPX	TF_motif_seq_0342	MYB2CONSENSUSAT	1515	-	1	CAGTTg	(Motif sequence only)
CHLRE_06g251650v5.SPX.Na.sulph_symp	TF_motif_seq_0342	MYB2CONSENSUSAT	103	+	1	tAACTG	(Motif sequence only)
CHLRE_06g251650v5.SPX.Na.sulph_symp	TF_motif_seq_0342	MYB2CONSENSUSAT	744	+	1	tAACGG	(Motif sequence only)
CHLRE_06g251650v5.SPX.Na.sulph_symp	TF_motif_seq_0342	MYB2CONSENSUSAT	1292	-	1	CAGTTg	(Motif sequence only)
CHLRE_06g251650v5.SPX.Na.sulph_symp	TF_motif_seq_0342	MYB2CONSENSUSAT	1406	-	1	CCGTTg	(Motif sequence only)
CHLRE_07g325950v5.SPX	TF_motif_seq_0342	MYB2CONSENSUSAT	210	+	1	cAACGG	(Motif sequence only)
CHLRE_07g325950v5.SPX	TF_motif_seq_0342	MYB2CONSENSUSAT	619	+	1	cAACTG	(Motif sequence only)
CHLRE_07g325950v5.SPX	TF_motif_seq_0342	MYB2CONSENSUSAT	1326	+	1	cAACTG	(Motif sequence only)
CHLRE_07g325950v5.SPX	TF_motif_seq_0342	MYB2CONSENSUSAT	1780	+	1	cAACTG	(Motif sequence only)
CHLRE_01g005500v5.SPX.VTC	TF_motif_seq_0342	MYB2CONSENSUSAT	294	-	1	CCGTTa	(Motif sequence only)
CHLRE_01g005500v5.SPX.VTC	TF_motif_seq_0342	MYB2CONSENSUSAT	310	-	1	CCGTTa	(Motif sequence only)
CHLRE_01g005500v5.SPX.VTC	TF_motif_seq_0342	MYB2CONSENSUSAT	403	+	1	tAACTG	(Motif sequence only)
CHLRE_01g005500v5.SPX.VTC	TF_motif_seq_0342	MYB2CONSENSUSAT	743	+	1	cAACTG	(Motif sequence only)
CHLRE_01g005500v5.SPX.VTC	TF_motif_seq_0342	MYB2CONSENSUSAT	1548	-	1	CAGTTg	(Motif sequence only)
CHLRE_09g402775v5.SPX.VTC.DUF202	TF_motif_seq_0366	MYBATRD22	692	-	1	tgGTTAG	(Motif sequence only)
CHLRE_01g005500v5.SPX.VTC	TF_motif_seq_0366	MYBATRD22	1543	+	1	CTAACca	(Motif sequence only)
CHLRE_09g402775v5.SPX.VTC.DUF202	TF_motif_seq_0248	MYBCOREATCYCB1	33	-	0.8	GCGTT	(Motif sequence only)
CHLRE_09g402775v5.SPX.VTC.DUF202	TF_motif_seq_0248	MYBCOREATCYCB1	75	-	1	CCGTT	(Motif sequence only)
CHLRE_09g402775v5.SPX.VTC.DUF202	TF_motif_seq_0248	MYBCOREATCYCB1	91	+	0.8	TACGG	(Motif sequence only)
CHLRE_09g402775v5.SPX.VTC.DUF202	TF_motif_seq_0248	MYBCOREATCYCB1	145	-	0.8	CCCTT	(Motif sequence only)
CHLRE_09g402775v5.SPX.VTC.DUF202	TF_motif_seq_0248	MYBCOREATCYCB1	181	+	0.8	GACGG	(Motif sequence only)
CHLRE_09g402775v5.SPX.VTC.DUF202	TF_motif_seq_0248	MYBCOREATCYCB1	198	-	0.8	CCGCT	(Motif sequence only)
CHLRE_09g402775v5.SPX.VTC.DUF202	TF_motif_seq_0248	MYBCOREATCYCB1	209	-	0.8	CCGTG	(Motif sequence only)
CHLRE_09g402775v5.SPX.VTC.DUF202	TF_motif_seq_0248	MYBCOREATCYCB1	221	-	0.8	CCGTG	(Motif sequence only)
CHLRE_09g402775v5.SPX.VTC.DUF202	TF_motif_seq_0248	MYBCOREATCYCB1	263	-	0.8	CCGTG	(Motif sequence only)
CHLRE_09g402775v5.SPX.VTC.DUF202	TF_motif_seq_0248	MYBCOREATCYCB1	289	+	0.8	AATGG	(Motif sequence only)
CHLRE_09g402775v5.SPX.VTC.DUF202	TF_motif_seq_0248	MYBCOREATCYCB1	334	+	1	AACGG	(Motif sequence only)
CHLRE_09g402775v5.SPX.VTC.DUF202	TF_motif_seq_0248	MYBCOREATCYCB1	354	+	0.8	GACGG	(Motif sequence only)
CHLRE_09g402775v5.SPX.VTC.DUF202	TF_motif_seq_0248	MYBCOREATCYCB1	374	+	0.8	GACGG	(Motif sequence only)
CHLRE_09g402775v5.SPX.VTC.DUF202	TF_motif_seq_0248	MYBCOREATCYCB1	394	+	1	AACGG	(Motif sequence only)
CHLRE_09g402775v5.SPX.VTC.DUF202	TF_motif_seq_0248	MYBCOREATCYCB1	420	-	0.8	CAGTT	(Motif sequence only)
CHLRE_09g402775v5.SPX.VTC.DUF202	TF_motif_seq_0248	MYBCOREATCYCB1	472	-	0.8	CGGTT	(Motif sequence only)
CHLRE_09g402775v5.SPX.VTC.DUF202	TF_motif_seq_0248	MYBCOREATCYCB1	518	+	0.8	CACGG	(Motif sequence only)
CHLRE_09g402775v5.SPX.VTC.DUF202	TF_motif_seq_0248	MYBCOREATCYCB1	627	+	0.8	AACGC	(Motif sequence only)
CHLRE_09g402775v5.SPX.VTC.DUF202	TF_motif_seq_0248	MYBCOREATCYCB1	645	-	0.8	CCGCT	(Motif sequence only)
CHLRE_09g402775v5.SPX.VTC.DUF202	TF_motif_seq_0248	MYBCOREATCYCB1	679	+	0.8	GACGG	(Motif sequence only)
CHLRE_09g402775v5.SPX.VTC.DUF202	TF_motif_seq_0248	MYBCOREATCYCB1	705	-	0.8	CTGTT	(Motif sequence only)
CHLRE_09g402775v5.SPX.VTC.DUF202	TF_motif_seq_0248	MYBCOREATCYCB1	841	-	0.8	CCGTG	(Motif sequence only)
CHLRE_09g402775v5.SPX.VTC.DUF202	TF_motif_seq_0248	MYBCOREATCYCB1	872	-	0.8	GCGTT	(Motif sequence only)
CHLRE_09g402775v5.SPX.VTC.DUF202	TF_motif_seq_0248	MYBCOREATCYCB1	879	-	0.8	CGGTT	(Motif sequence only)
CHLRE_09g402775v5.SPX.VTC.DUF202	TF_motif_seq_0248	MYBCOREATCYCB1	893	-	0.8	GCGTT	(Motif sequence only)
CHLRE_09g402775v5.SPX.VTC.DUF202	TF_motif_seq_0248	MYBCOREATCYCB1	913	-	1	CCGTT	(Motif sequence only)
CHLRE_09g402775v5.SPX.VTC.DUF202	TF_motif_seq_0248	MYBCOREATCYCB1	977	-	0.8	CCGGT	(Motif sequence only)
CHLRE_09g402775v5.SPX.VTC.DUF202	TF_motif_seq_0248	MYBCOREATCYCB1	978	-	0.8	CGGTT	(Motif sequence only)
CHLRE_09g402775v5.SPX.VTC.DUF202	TF_motif_seq_0248	MYBCOREATCYCB1	1018	+	0.8	AACGA	(Motif sequence only)
CHLRE_09g402775v5.SPX.VTC.DUF202	TF_motif_seq_0248	MYBCOREATCYCB1	1033	-	0.8	CTGTT	(Motif sequence only)
CHLRE_09g402775v5.SPX.VTC.DUF202	TF_motif_seq_0248	MYBCOREATCYCB1	1041	-	0.8	CCGCT	(Motif sequence only)
CHLRE_09g402775v5.SPX.VTC.DUF202	TF_motif_seq_0248	MYBCOREATCYCB1	1044	-	0.8	CTGTT	(Motif sequence only)
CHLRE_09g402775v5.SPX.VTC.DUF202	TF_motif_seq_0248	MYBCOREATCYCB1	1064	+	0.8	TACGG	(Motif sequence only)
CHLRE_09g402775v5.SPX.VTC.DUF202	TF_motif_seq_0248	MYBCOREATCYCB1	1119	+	0.8	TACGG	(Motif sequence only)
CHLRE_09g402775v5.SPX.VTC.DUF202	TF_motif_seq_0248	MYBCOREATCYCB1	1151	-	0.8	GCGTT	(Motif sequence only)
CHLRE_09g402775v5.SPX.VTC.DUF202	TF_motif_seq_0248	MYBCOREATCYCB1	1214	+	1	AACGG	(Motif sequence only)
CHLRE_09g402775v5.SPX.VTC.DUF202	TF_motif_seq_0248	MYBCOREATCYCB1	1262	+	0.8	GACGG	(Motif sequence only)
CHLRE_09g402775v5.SPX.VTC.DUF202	TF_motif_seq_0248	MYBCOREATCYCB1	1280	-	0.8	CCGCT	(Motif sequence only)
CHLRE_09g402775v5.SPX.VTC.DUF202	TF_motif_seq_0248	MYBCOREATCYCB1	1314	+	0.8	AACGT	(Motif sequence only)
CHLRE_09g402775v5.SPX.VTC.DUF202	TF_motif_seq_0248	MYBCOREATCYCB1	1394	+	0.8	AAGGG	(Motif sequence only)
CHLRE_09g402775v5.SPX.VTC.DUF202	TF_motif_seq_0248	MYBCOREATCYCB1	1402	+	0.8	ACCGG	(Motif sequence only)
CHLRE_09g402775v5.SPX.VTC.DUF202	TF_motif_seq_0248	MYBCOREATCYCB1	1419	-	0.8	CAGTT	(Motif sequence only)
CHLRE_09g402775v5.SPX.VTC.DUF202	TF_motif_seq_0248	MYBCOREATCYCB1	1435	+	0.8	AAGGG	(Motif sequence only)
CHLRE_09g402775v5.SPX.VTC.DUF202	TF_motif_seq_0248	MYBCOREATCYCB1	1447	-	0.8	CCTTT	(Motif sequence only)
CHLRE_09g402775v5.SPX.VTC.DUF202	TF_motif_seq_0248	MYBCOREATCYCB1	1452	-	0.8	CCGGT	(Motif sequence only)
CHLRE_09g402775v5.SPX.VTC.DUF202	TF_motif_seq_0248	MYBCOREATCYCB1	1464	+	0.8	TACGG	(Motif sequence only)
CHLRE_09g402775v5.SPX.VTC.DUF202	TF_motif_seq_0248	MYBCOREATCYCB1	1492	+	0.8	AACCG	(Motif sequence only)
CHLRE_09g402775v5.SPX.VTC.DUF202	TF_motif_seq_0248	MYBCOREATCYCB1	1494	-	0.8	CCGTC	(Motif sequence only)
CHLRE_09g402775v5.SPX.VTC.DUF202	TF_motif_seq_0248	MYBCOREATCYCB1	1512	-	0.8	CAGTT	(Motif sequence only)
CHLRE_09g402775v5.SPX.VTC.DUF202	TF_motif_seq_0248	MYBCOREATCYCB1	1523	+	0.8	AACAG	(Motif sequence only)
CHLRE_09g402775v5.SPX.VTC.DUF202	TF_motif_seq_0248	MYBCOREATCYCB1	1565	+	0.8	ACCGG	(Motif sequence only)
CHLRE_09g402775v5.SPX.VTC.DUF202	TF_motif_seq_0248	MYBCOREATCYCB1	1573	+	0.8	AACCG	(Motif sequence only)
CHLRE_09g402775v5.SPX.VTC.DUF202	TF_motif_seq_0248	MYBCOREATCYCB1	1574	+	0.8	ACCGG	(Motif sequence only)
CHLRE_09g402775v5.SPX.VTC.DUF202	TF_motif_seq_0248	MYBCOREATCYCB1	1600	+	0.8	AGCGG	(Motif sequence only)
CHLRE_09g402775v5.SPX.VTC.DUF202	TF_motif_seq_0248	MYBCOREATCYCB1	1612	+	0.8	CACGG	(Motif sequence only)
CHLRE_09g402775v5.SPX.VTC.DUF202	TF_motif_seq_0248	MYBCOREATCYCB1	1647	-	0.8	CCGAT	(Motif sequence only)
CHLRE_09g402775v5.SPX.VTC.DUF202	TF_motif_seq_0248	MYBCOREATCYCB1	1654	-	0.8	CCGCT	(Motif sequence only)
CHLRE_09g402775v5.SPX.VTC.DUF202	TF_motif_seq_0248	MYBCOREATCYCB1	1679	+	0.8	AACGC	(Motif sequence only)
CHLRE_09g402775v5.SPX.VTC.DUF202	TF_motif_seq_0248	MYBCOREATCYCB1	1691	-	0.8	CCATT	(Motif sequence only)
CHLRE_09g402775v5.SPX.VTC.DUF202	TF_motif_seq_0248	MYBCOREATCYCB1	1710	+	1	AACGG	(Motif sequence only)
CHLRE_09g402775v5.SPX.VTC.DUF202	TF_motif_seq_0248	MYBCOREATCYCB1	1734	+	1	AACGG	(Motif sequence only)
CHLRE_09g402775v5.SPX.VTC.DUF202	TF_motif_seq_0248	MYBCOREATCYCB1	1746	-	0.8	CCATT	(Motif sequence only)
CHLRE_09g402775v5.SPX.VTC.DUF202	TF_motif_seq_0248	MYBCOREATCYCB1	1796	+	0.8	AATGG	(Motif sequence only)
CHLRE_09g402775v5.SPX.VTC.DUF202	TF_motif_seq_0248	MYBCOREATCYCB1	1890	-	0.8	CAGTT	(Motif sequence only)
CHLRE_09g402775v5.SPX.VTC.DUF202	TF_motif_seq_0248	MYBCOREATCYCB1	1895	+	0.8	GACGG	(Motif sequence only)
CHLRE_02g111650v5.SPX	TF_motif_seq_0248	MYBCOREATCYCB1	11	+	0.8	TACGG	(Motif sequence only)
CHLRE_02g111650v5.SPX	TF_motif_seq_0248	MYBCOREATCYCB1	81	+	0.8	GACGG	(Motif sequence only)
CHLRE_02g111650v5.SPX	TF_motif_seq_0248	MYBCOREATCYCB1	133	-	0.8	CCGTG	(Motif sequence only)
CHLRE_02g111650v5.SPX	TF_motif_seq_0248	MYBCOREATCYCB1	169	-	0.8	CCGTG	(Motif sequence only)
CHLRE_02g111650v5.SPX	TF_motif_seq_0248	MYBCOREATCYCB1	183	+	0.8	GACGG	(Motif sequence only)
CHLRE_02g111650v5.SPX	TF_motif_seq_0248	MYBCOREATCYCB1	204	+	0.8	AAGGG	(Motif sequence only)
CHLRE_02g111650v5.SPX	TF_motif_seq_0248	MYBCOREATCYCB1	255	+	0.8	AGCGG	(Motif sequence only)
CHLRE_02g111650v5.SPX	TF_motif_seq_0248	MYBCOREATCYCB1	386	+	0.8	ATCGG	(Motif sequence only)
CHLRE_02g111650v5.SPX	TF_motif_seq_0248	MYBCOREATCYCB1	438	-	0.8	CCATT	(Motif sequence only)
CHLRE_02g111650v5.SPX	TF_motif_seq_0248	MYBCOREATCYCB1	443	+	0.8	AACGC	(Motif sequence only)
CHLRE_02g111650v5.SPX	TF_motif_seq_0248	MYBCOREATCYCB1	560	-	0.8	CCGCT	(Motif sequence only)
CHLRE_02g111650v5.SPX	TF_motif_seq_0248	MYBCOREATCYCB1	602	+	0.8	AACCG	(Motif sequence only)
CHLRE_02g111650v5.SPX	TF_motif_seq_0248	MYBCOREATCYCB1	606	-	0.8	GCGTT	(Motif sequence only)
CHLRE_02g111650v5.SPX	TF_motif_seq_0248	MYBCOREATCYCB1	623	+	0.8	AACGC	(Motif sequence only)
CHLRE_02g111650v5.SPX	TF_motif_seq_0248	MYBCOREATCYCB1	660	-	0.8	CCGTG	(Motif sequence only)
CHLRE_02g111650v5.SPX	TF_motif_seq_0248	MYBCOREATCYCB1	695	+	1	AACGG	(Motif sequence only)
CHLRE_02g111650v5.SPX	TF_motif_seq_0248	MYBCOREATCYCB1	701	+	0.8	AACGA	(Motif sequence only)
CHLRE_02g111650v5.SPX	TF_motif_seq_0248	MYBCOREATCYCB1	716	+	0.8	GACGG	(Motif sequence only)
CHLRE_02g111650v5.SPX	TF_motif_seq_0248	MYBCOREATCYCB1	775	-	1	CCGTT	(Motif sequence only)
CHLRE_02g111650v5.SPX	TF_motif_seq_0248	MYBCOREATCYCB1	789	-	0.8	CTGTT	(Motif sequence only)
CHLRE_02g111650v5.SPX	TF_motif_seq_0248	MYBCOREATCYCB1	864	+	0.8	AACGC	(Motif sequence only)
CHLRE_02g111650v5.SPX	TF_motif_seq_0248	MYBCOREATCYCB1	881	-	0.8	CCGTA	(Motif sequence only)
CHLRE_02g111650v5.SPX	TF_motif_seq_0248	MYBCOREATCYCB1	886	-	0.8	CCGCT	(Motif sequence only)
CHLRE_02g111650v5.SPX	TF_motif_seq_0248	MYBCOREATCYCB1	909	+	0.8	TACGG	(Motif sequence only)
CHLRE_02g111650v5.SPX	TF_motif_seq_0248	MYBCOREATCYCB1	916	-	0.8	CGGTT	(Motif sequence only)
CHLRE_02g111650v5.SPX	TF_motif_seq_0248	MYBCOREATCYCB1	933	+	0.8	ATCGG	(Motif sequence only)
CHLRE_02g111650v5.SPX	TF_motif_seq_0248	MYBCOREATCYCB1	946	-	0.8	ACGTT	(Motif sequence only)
CHLRE_02g111650v5.SPX	TF_motif_seq_0248	MYBCOREATCYCB1	953	+	0.8	GACGG	(Motif sequence only)
CHLRE_02g111650v5.SPX	TF_motif_seq_0248	MYBCOREATCYCB1	972	+	0.8	AAGGG	(Motif sequence only)
CHLRE_02g111650v5.SPX	TF_motif_seq_0248	MYBCOREATCYCB1	989	+	1	AACGG	(Motif sequence only)
CHLRE_02g111650v5.SPX	TF_motif_seq_0248	MYBCOREATCYCB1	1016	+	0.8	CACGG	(Motif sequence only)
CHLRE_02g111650v5.SPX	TF_motif_seq_0248	MYBCOREATCYCB1	1030	+	0.8	CACGG	(Motif sequence only)
CHLRE_02g111650v5.SPX	TF_motif_seq_0248	MYBCOREATCYCB1	1079	+	1	AACGG	(Motif sequence only)
CHLRE_02g111650v5.SPX	TF_motif_seq_0248	MYBCOREATCYCB1	1097	+	0.8	GACGG	(Motif sequence only)
CHLRE_02g111650v5.SPX	TF_motif_seq_0248	MYBCOREATCYCB1	1129	+	0.8	AGCGG	(Motif sequence only)
CHLRE_02g111650v5.SPX	TF_motif_seq_0248	MYBCOREATCYCB1	1166	-	0.8	CAGTT	(Motif sequence only)
CHLRE_02g111650v5.SPX	TF_motif_seq_0248	MYBCOREATCYCB1	1310	+	0.8	AAAGG	(Motif sequence only)
CHLRE_02g111650v5.SPX	TF_motif_seq_0248	MYBCOREATCYCB1	1311	+	0.8	AAGGG	(Motif sequence only)
CHLRE_02g111650v5.SPX	TF_motif_seq_0248	MYBCOREATCYCB1	1356	+	0.8	AACCG	(Motif sequence only)
CHLRE_02g111650v5.SPX	TF_motif_seq_0248	MYBCOREATCYCB1	1358	-	1	CCGTT	(Motif sequence only)
CHLRE_02g111650v5.SPX	TF_motif_seq_0248	MYBCOREATCYCB1	1428	-	0.8	ACGTT	(Motif sequence only)
CHLRE_02g111650v5.SPX	TF_motif_seq_0248	MYBCOREATCYCB1	1437	+	0.8	AGCGG	(Motif sequence only)
CHLRE_02g111650v5.SPX	TF_motif_seq_0248	MYBCOREATCYCB1	1449	+	0.8	CACGG	(Motif sequence only)
CHLRE_02g111650v5.SPX	TF_motif_seq_0248	MYBCOREATCYCB1	1471	-	0.8	CCGTG	(Motif sequence only)
CHLRE_02g111650v5.SPX	TF_motif_seq_0248	MYBCOREATCYCB1	1482	-	0.8	CTGTT	(Motif sequence only)
CHLRE_02g111650v5.SPX	TF_motif_seq_0248	MYBCOREATCYCB1	1515	-	0.8	CAGTT	(Motif sequence only)
CHLRE_02g111650v5.SPX	TF_motif_seq_0248	MYBCOREATCYCB1	1573	-	0.8	CCTTT	(Motif sequence only)
CHLRE_02g111650v5.SPX	TF_motif_seq_0248	MYBCOREATCYCB1	1583	+	0.8	AAAGG	(Motif sequence only)
CHLRE_02g111650v5.SPX	TF_motif_seq_0248	MYBCOREATCYCB1	1584	+	0.8	AAGGG	(Motif sequence only)
CHLRE_02g111650v5.SPX	TF_motif_seq_0248	MYBCOREATCYCB1	1602	-	0.8	GCGTT	(Motif sequence only)
CHLRE_02g111650v5.SPX	TF_motif_seq_0248	MYBCOREATCYCB1	1617	+	0.8	AAAGG	(Motif sequence only)
CHLRE_02g111650v5.SPX	TF_motif_seq_0248	MYBCOREATCYCB1	1618	+	0.8	AAGGG	(Motif sequence only)
CHLRE_02g111650v5.SPX	TF_motif_seq_0248	MYBCOREATCYCB1	1630	+	0.8	ATCGG	(Motif sequence only)
CHLRE_02g111650v5.SPX	TF_motif_seq_0248	MYBCOREATCYCB1	1688	+	0.8	AGCGG	(Motif sequence only)
CHLRE_02g111650v5.SPX	TF_motif_seq_0248	MYBCOREATCYCB1	1703	+	0.8	AACGC	(Motif sequence only)
CHLRE_06g251650v5.SPX.Na.sulph_symp	TF_motif_seq_0248	MYBCOREATCYCB1	33	-	0.8	GCGTT	(Motif sequence only)
CHLRE_06g251650v5.SPX.Na.sulph_symp	TF_motif_seq_0248	MYBCOREATCYCB1	83	+	0.8	AACGA	(Motif sequence only)
CHLRE_06g251650v5.SPX.Na.sulph_symp	TF_motif_seq_0248	MYBCOREATCYCB1	104	+	0.8	AACTG	(Motif sequence only)
CHLRE_06g251650v5.SPX.Na.sulph_symp	TF_motif_seq_0248	MYBCOREATCYCB1	112	-	0.8	CCGCT	(Motif sequence only)
CHLRE_06g251650v5.SPX.Na.sulph_symp	TF_motif_seq_0248	MYBCOREATCYCB1	173	-	1	CCGTT	(Motif sequence only)
CHLRE_06g251650v5.SPX.Na.sulph_symp	TF_motif_seq_0248	MYBCOREATCYCB1	220	-	0.8	CCTTT	(Motif sequence only)
CHLRE_06g251650v5.SPX.Na.sulph_symp	TF_motif_seq_0248	MYBCOREATCYCB1	291	-	0.8	CCGTG	(Motif sequence only)
CHLRE_06g251650v5.SPX.Na.sulph_symp	TF_motif_seq_0248	MYBCOREATCYCB1	331	-	0.8	CCGCT	(Motif sequence only)
CHLRE_06g251650v5.SPX.Na.sulph_symp	TF_motif_seq_0248	MYBCOREATCYCB1	342	-	0.8	CAGTT	(Motif sequence only)
CHLRE_06g251650v5.SPX.Na.sulph_symp	TF_motif_seq_0248	MYBCOREATCYCB1	357	+	0.8	TACGG	(Motif sequence only)
CHLRE_06g251650v5.SPX.Na.sulph_symp	TF_motif_seq_0248	MYBCOREATCYCB1	373	+	0.8	GACGG	(Motif sequence only)
CHLRE_06g251650v5.SPX.Na.sulph_symp	TF_motif_seq_0248	MYBCOREATCYCB1	384	-	0.8	CCGTG	(Motif sequence only)
CHLRE_06g251650v5.SPX.Na.sulph_symp	TF_motif_seq_0248	MYBCOREATCYCB1	390	-	0.8	CCGTA	(Motif sequence only)
CHLRE_06g251650v5.SPX.Na.sulph_symp	TF_motif_seq_0248	MYBCOREATCYCB1	425	-	0.8	ACGTT	(Motif sequence only)
CHLRE_06g251650v5.SPX.Na.sulph_symp	TF_motif_seq_0248	MYBCOREATCYCB1	607	+	0.8	AACGC	(Motif sequence only)
CHLRE_06g251650v5.SPX.Na.sulph_symp	TF_motif_seq_0248	MYBCOREATCYCB1	621	-	0.8	CCGTG	(Motif sequence only)
CHLRE_06g251650v5.SPX.Na.sulph_symp	TF_motif_seq_0248	MYBCOREATCYCB1	639	-	0.8	CCGAT	(Motif sequence only)
CHLRE_06g251650v5.SPX.Na.sulph_symp	TF_motif_seq_0248	MYBCOREATCYCB1	745	+	1	AACGG	(Motif sequence only)
CHLRE_06g251650v5.SPX.Na.sulph_symp	TF_motif_seq_0248	MYBCOREATCYCB1	749	-	0.8	GCGTT	(Motif sequence only)
CHLRE_06g251650v5.SPX.Na.sulph_symp	TF_motif_seq_0248	MYBCOREATCYCB1	777	+	0.8	CACGG	(Motif sequence only)
CHLRE_06g251650v5.SPX.Na.sulph_symp	TF_motif_seq_0248	MYBCOREATCYCB1	817	+	0.8	AGCGG	(Motif sequence only)
CHLRE_06g251650v5.SPX.Na.sulph_symp	TF_motif_seq_0248	MYBCOREATCYCB1	948	-	0.8	CTGTT	(Motif sequence only)
CHLRE_06g251650v5.SPX.Na.sulph_symp	TF_motif_seq_0248	MYBCOREATCYCB1	972	-	0.8	CTGTT	(Motif sequence only)
CHLRE_06g251650v5.SPX.Na.sulph_symp	TF_motif_seq_0248	MYBCOREATCYCB1	981	+	0.8	GACGG	(Motif sequence only)
CHLRE_06g251650v5.SPX.Na.sulph_symp	TF_motif_seq_0248	MYBCOREATCYCB1	1057	-	0.8	CCGTG	(Motif sequence only)
CHLRE_06g251650v5.SPX.Na.sulph_symp	TF_motif_seq_0248	MYBCOREATCYCB1	1117	-	0.8	CCGTC	(Motif sequence only)
CHLRE_06g251650v5.SPX.Na.sulph_symp	TF_motif_seq_0248	MYBCOREATCYCB1	1128	+	0.8	AACCG	(Motif sequence only)
CHLRE_06g251650v5.SPX.Na.sulph_symp	TF_motif_seq_0248	MYBCOREATCYCB1	1210	-	0.8	GCGTT	(Motif sequence only)
CHLRE_06g251650v5.SPX.Na.sulph_symp	TF_motif_seq_0248	MYBCOREATCYCB1	1229	+	0.8	AACGC	(Motif sequence only)
CHLRE_06g251650v5.SPX.Na.sulph_symp	TF_motif_seq_0248	MYBCOREATCYCB1	1262	-	0.8	TCGTT	(Motif sequence only)
CHLRE_06g251650v5.SPX.Na.sulph_symp	TF_motif_seq_0248	MYBCOREATCYCB1	1277	+	0.8	ACCGG	(Motif sequence only)
CHLRE_06g251650v5.SPX.Na.sulph_symp	TF_motif_seq_0248	MYBCOREATCYCB1	1278	-	0.8	CCGGT	(Motif sequence only)
CHLRE_06g251650v5.SPX.Na.sulph_symp	TF_motif_seq_0248	MYBCOREATCYCB1	1279	-	0.8	CGGTT	(Motif sequence only)
CHLRE_06g251650v5.SPX.Na.sulph_symp	TF_motif_seq_0248	MYBCOREATCYCB1	1292	-	0.8	CAGTT	(Motif sequence only)
CHLRE_06g251650v5.SPX.Na.sulph_symp	TF_motif_seq_0248	MYBCOREATCYCB1	1308	-	0.8	CCGAT	(Motif sequence only)
CHLRE_06g251650v5.SPX.Na.sulph_symp	TF_motif_seq_0248	MYBCOREATCYCB1	1324	+	0.8	AACGA	(Motif sequence only)
CHLRE_06g251650v5.SPX.Na.sulph_symp	TF_motif_seq_0248	MYBCOREATCYCB1	1330	-	0.8	GCGTT	(Motif sequence only)
CHLRE_06g251650v5.SPX.Na.sulph_symp	TF_motif_seq_0248	MYBCOREATCYCB1	1378	+	0.8	ACCGG	(Motif sequence only)
CHLRE_06g251650v5.SPX.Na.sulph_symp	TF_motif_seq_0248	MYBCOREATCYCB1	1396	-	0.8	CAGTT	(Motif sequence only)
CHLRE_06g251650v5.SPX.Na.sulph_symp	TF_motif_seq_0248	MYBCOREATCYCB1	1406	-	1	CCGTT	(Motif sequence only)
CHLRE_06g251650v5.SPX.Na.sulph_symp	TF_motif_seq_0248	MYBCOREATCYCB1	1483	-	0.8	CCCTT	(Motif sequence only)
CHLRE_06g251650v5.SPX.Na.sulph_symp	TF_motif_seq_0248	MYBCOREATCYCB1	1484	-	0.8	CCTTT	(Motif sequence only)
CHLRE_06g251650v5.SPX.Na.sulph_symp	TF_motif_seq_0248	MYBCOREATCYCB1	1497	+	0.8	TACGG	(Motif sequence only)
CHLRE_06g251650v5.SPX.Na.sulph_symp	TF_motif_seq_0248	MYBCOREATCYCB1	1503	-	0.8	CCTTT	(Motif sequence only)
CHLRE_07g325950v5.SPX	TF_motif_seq_0248	MYBCOREATCYCB1	19	+	0.8	CACGG	(Motif sequence only)
CHLRE_07g325950v5.SPX	TF_motif_seq_0248	MYBCOREATCYCB1	37	+	0.8	AAAGG	(Motif sequence only)
CHLRE_07g325950v5.SPX	TF_motif_seq_0248	MYBCOREATCYCB1	38	+	0.8	AAGGG	(Motif sequence only)
CHLRE_07g325950v5.SPX	TF_motif_seq_0248	MYBCOREATCYCB1	79	-	0.8	GCGTT	(Motif sequence only)
CHLRE_07g325950v5.SPX	TF_motif_seq_0248	MYBCOREATCYCB1	159	-	0.8	CCTTT	(Motif sequence only)
CHLRE_07g325950v5.SPX	TF_motif_seq_0248	MYBCOREATCYCB1	190	+	0.8	AACGT	(Motif sequence only)
CHLRE_07g325950v5.SPX	TF_motif_seq_0248	MYBCOREATCYCB1	211	+	1	AACGG	(Motif sequence only)
CHLRE_07g325950v5.SPX	TF_motif_seq_0248	MYBCOREATCYCB1	256	+	0.8	AGCGG	(Motif sequence only)
CHLRE_07g325950v5.SPX	TF_motif_seq_0248	MYBCOREATCYCB1	305	+	0.8	AACAG	(Motif sequence only)
CHLRE_07g325950v5.SPX	TF_motif_seq_0248	MYBCOREATCYCB1	344	+	0.8	AGCGG	(Motif sequence only)
CHLRE_07g325950v5.SPX	TF_motif_seq_0248	MYBCOREATCYCB1	373	+	0.8	GACGG	(Motif sequence only)
CHLRE_07g325950v5.SPX	TF_motif_seq_0248	MYBCOREATCYCB1	413	+	0.8	AGCGG	(Motif sequence only)
CHLRE_07g325950v5.SPX	TF_motif_seq_0248	MYBCOREATCYCB1	512	-	0.8	CCGTA	(Motif sequence only)
CHLRE_07g325950v5.SPX	TF_motif_seq_0248	MYBCOREATCYCB1	534	-	0.8	CCGGT	(Motif sequence only)
CHLRE_07g325950v5.SPX	TF_motif_seq_0248	MYBCOREATCYCB1	542	-	0.8	CCCTT	(Motif sequence only)
CHLRE_07g325950v5.SPX	TF_motif_seq_0248	MYBCOREATCYCB1	549	+	0.8	AACGC	(Motif sequence only)
CHLRE_07g325950v5.SPX	TF_motif_seq_0248	MYBCOREATCYCB1	573	+	0.8	AACGA	(Motif sequence only)
CHLRE_07g325950v5.SPX	TF_motif_seq_0248	MYBCOREATCYCB1	620	+	0.8	AACTG	(Motif sequence only)
CHLRE_07g325950v5.SPX	TF_motif_seq_0248	MYBCOREATCYCB1	630	-	0.8	CCGTC	(Motif sequence only)
CHLRE_07g325950v5.SPX	TF_motif_seq_0248	MYBCOREATCYCB1	677	-	0.8	CCCTT	(Motif sequence only)
CHLRE_07g325950v5.SPX	TF_motif_seq_0248	MYBCOREATCYCB1	684	+	0.8	ATCGG	(Motif sequence only)
CHLRE_07g325950v5.SPX	TF_motif_seq_0248	MYBCOREATCYCB1	712	-	0.8	CCCTT	(Motif sequence only)
CHLRE_07g325950v5.SPX	TF_motif_seq_0248	MYBCOREATCYCB1	754	+	0.8	TACGG	(Motif sequence only)
CHLRE_07g325950v5.SPX	TF_motif_seq_0248	MYBCOREATCYCB1	833	+	0.8	AGCGG	(Motif sequence only)
CHLRE_07g325950v5.SPX	TF_motif_seq_0248	MYBCOREATCYCB1	850	-	0.8	CCGTC	(Motif sequence only)
CHLRE_07g325950v5.SPX	TF_motif_seq_0248	MYBCOREATCYCB1	871	+	0.8	AGCGG	(Motif sequence only)
CHLRE_07g325950v5.SPX	TF_motif_seq_0248	MYBCOREATCYCB1	882	+	0.8	AATGG	(Motif sequence only)
CHLRE_07g325950v5.SPX	TF_motif_seq_0248	MYBCOREATCYCB1	926	+	0.8	AGCGG	(Motif sequence only)
CHLRE_07g325950v5.SPX	TF_motif_seq_0248	MYBCOREATCYCB1	1017	+	0.8	ACCGG	(Motif sequence only)
CHLRE_07g325950v5.SPX	TF_motif_seq_0248	MYBCOREATCYCB1	1037	+	0.8	AGCGG	(Motif sequence only)
CHLRE_07g325950v5.SPX	TF_motif_seq_0248	MYBCOREATCYCB1	1150	+	0.8	AACCG	(Motif sequence only)
CHLRE_07g325950v5.SPX	TF_motif_seq_0248	MYBCOREATCYCB1	1152	-	1	CCGTT	(Motif sequence only)
CHLRE_07g325950v5.SPX	TF_motif_seq_0248	MYBCOREATCYCB1	1211	+	0.8	AATGG	(Motif sequence only)
CHLRE_07g325950v5.SPX	TF_motif_seq_0248	MYBCOREATCYCB1	1250	+	0.8	AAGGG	(Motif sequence only)
CHLRE_07g325950v5.SPX	TF_motif_seq_0248	MYBCOREATCYCB1	1313	+	0.8	CACGG	(Motif sequence only)
CHLRE_07g325950v5.SPX	TF_motif_seq_0248	MYBCOREATCYCB1	1318	-	0.8	CCTTT	(Motif sequence only)
CHLRE_07g325950v5.SPX	TF_motif_seq_0248	MYBCOREATCYCB1	1327	+	0.8	AACTG	(Motif sequence only)
CHLRE_07g325950v5.SPX	TF_motif_seq_0248	MYBCOREATCYCB1	1339	+	0.8	AACGC	(Motif sequence only)
CHLRE_07g325950v5.SPX	TF_motif_seq_0248	MYBCOREATCYCB1	1343	-	0.8	CCGCT	(Motif sequence only)
CHLRE_07g325950v5.SPX	TF_motif_seq_0248	MYBCOREATCYCB1	1361	+	0.8	CACGG	(Motif sequence only)
CHLRE_07g325950v5.SPX	TF_motif_seq_0248	MYBCOREATCYCB1	1412	+	0.8	AACGC	(Motif sequence only)
CHLRE_07g325950v5.SPX	TF_motif_seq_0248	MYBCOREATCYCB1	1450	+	0.8	AAAGG	(Motif sequence only)
CHLRE_07g325950v5.SPX	TF_motif_seq_0248	MYBCOREATCYCB1	1451	+	0.8	AAGGG	(Motif sequence only)
CHLRE_07g325950v5.SPX	TF_motif_seq_0248	MYBCOREATCYCB1	1485	-	0.8	CCGTC	(Motif sequence only)
CHLRE_07g325950v5.SPX	TF_motif_seq_0248	MYBCOREATCYCB1	1500	-	0.8	CCTTT	(Motif sequence only)
CHLRE_07g325950v5.SPX	TF_motif_seq_0248	MYBCOREATCYCB1	1516	+	0.8	AACGC	(Motif sequence only)
CHLRE_07g325950v5.SPX	TF_motif_seq_0248	MYBCOREATCYCB1	1587	-	0.8	TCGTT	(Motif sequence only)
CHLRE_07g325950v5.SPX	TF_motif_seq_0248	MYBCOREATCYCB1	1607	-	0.8	ACGTT	(Motif sequence only)
CHLRE_07g325950v5.SPX	TF_motif_seq_0248	MYBCOREATCYCB1	1633	-	0.8	ACGTT	(Motif sequence only)
CHLRE_07g325950v5.SPX	TF_motif_seq_0248	MYBCOREATCYCB1	1781	+	0.8	AACTG	(Motif sequence only)
CHLRE_07g325950v5.SPX	TF_motif_seq_0248	MYBCOREATCYCB1	1794	+	0.8	AATGG	(Motif sequence only)
CHLRE_07g325950v5.SPX	TF_motif_seq_0248	MYBCOREATCYCB1	1803	+	0.8	AACTG	(Motif sequence only)
CHLRE_07g325950v5.SPX	TF_motif_seq_0248	MYBCOREATCYCB1	1839	+	0.8	CACGG	(Motif sequence only)
CHLRE_07g325950v5.SPX	TF_motif_seq_0248	MYBCOREATCYCB1	1859	-	0.8	CCGGT	(Motif sequence only)
CHLRE_07g325950v5.SPX	TF_motif_seq_0248	MYBCOREATCYCB1	1923	+	0.8	AACAG	(Motif sequence only)
CHLRE_07g325950v5.SPX	TF_motif_seq_0248	MYBCOREATCYCB1	1988	+	0.8	TACGG	(Motif sequence only)
CHLRE_07g325950v5.SPX	TF_motif_seq_0248	MYBCOREATCYCB1	1996	-	0.8	TCGTT	(Motif sequence only)
CHLRE_07g325950v5.SPX	TF_motif_seq_0248	MYBCOREATCYCB1	2037	-	0.8	CCGTG	(Motif sequence only)
CHLRE_07g325950v5.SPX	TF_motif_seq_0248	MYBCOREATCYCB1	2055	-	0.8	CCTTT	(Motif sequence only)
CHLRE_07g325950v5.SPX	TF_motif_seq_0248	MYBCOREATCYCB1	2118	+	0.8	AACAG	(Motif sequence only)
CHLRE_01g005500v5.SPX.VTC	TF_motif_seq_0248	MYBCOREATCYCB1	31	+	0.8	TACGG	(Motif sequence only)
CHLRE_01g005500v5.SPX.VTC	TF_motif_seq_0248	MYBCOREATCYCB1	37	+	0.8	AATGG	(Motif sequence only)
CHLRE_01g005500v5.SPX.VTC	TF_motif_seq_0248	MYBCOREATCYCB1	43	-	0.8	CCGTG	(Motif sequence only)
CHLRE_01g005500v5.SPX.VTC	TF_motif_seq_0248	MYBCOREATCYCB1	79	+	0.8	AGCGG	(Motif sequence only)
CHLRE_01g005500v5.SPX.VTC	TF_motif_seq_0248	MYBCOREATCYCB1	93	+	0.8	ATCGG	(Motif sequence only)
CHLRE_01g005500v5.SPX.VTC	TF_motif_seq_0248	MYBCOREATCYCB1	191	+	0.8	ACCGG	(Motif sequence only)
CHLRE_01g005500v5.SPX.VTC	TF_motif_seq_0248	MYBCOREATCYCB1	223	-	0.8	ACGTT	(Motif sequence only)
CHLRE_01g005500v5.SPX.VTC	TF_motif_seq_0248	MYBCOREATCYCB1	232	+	0.8	AAAGG	(Motif sequence only)
CHLRE_01g005500v5.SPX.VTC	TF_motif_seq_0248	MYBCOREATCYCB1	233	+	0.8	AAGGG	(Motif sequence only)
CHLRE_01g005500v5.SPX.VTC	TF_motif_seq_0248	MYBCOREATCYCB1	264	-	0.8	ACGTT	(Motif sequence only)
CHLRE_01g005500v5.SPX.VTC	TF_motif_seq_0248	MYBCOREATCYCB1	294	-	1	CCGTT	(Motif sequence only)
CHLRE_01g005500v5.SPX.VTC	TF_motif_seq_0248	MYBCOREATCYCB1	310	-	1	CCGTT	(Motif sequence only)
CHLRE_01g005500v5.SPX.VTC	TF_motif_seq_0248	MYBCOREATCYCB1	363	-	0.8	CCGAT	(Motif sequence only)
CHLRE_01g005500v5.SPX.VTC	TF_motif_seq_0248	MYBCOREATCYCB1	404	+	0.8	AACTG	(Motif sequence only)
CHLRE_01g005500v5.SPX.VTC	TF_motif_seq_0248	MYBCOREATCYCB1	435	+	0.8	AACGC	(Motif sequence only)
CHLRE_01g005500v5.SPX.VTC	TF_motif_seq_0248	MYBCOREATCYCB1	444	+	0.8	AATGG	(Motif sequence only)
CHLRE_01g005500v5.SPX.VTC	TF_motif_seq_0248	MYBCOREATCYCB1	481	-	0.8	CCGAT	(Motif sequence only)
CHLRE_01g005500v5.SPX.VTC	TF_motif_seq_0248	MYBCOREATCYCB1	573	-	0.8	CCGTA	(Motif sequence only)
CHLRE_01g005500v5.SPX.VTC	TF_motif_seq_0248	MYBCOREATCYCB1	619	-	0.8	CCGTG	(Motif sequence only)
CHLRE_01g005500v5.SPX.VTC	TF_motif_seq_0248	MYBCOREATCYCB1	637	+	0.8	AACGT	(Motif sequence only)
CHLRE_01g005500v5.SPX.VTC	TF_motif_seq_0248	MYBCOREATCYCB1	663	-	0.8	CTGTT	(Motif sequence only)
CHLRE_01g005500v5.SPX.VTC	TF_motif_seq_0248	MYBCOREATCYCB1	684	+	0.8	AACGT	(Motif sequence only)
CHLRE_01g005500v5.SPX.VTC	TF_motif_seq_0248	MYBCOREATCYCB1	698	+	1	AACGG	(Motif sequence only)
CHLRE_01g005500v5.SPX.VTC	TF_motif_seq_0248	MYBCOREATCYCB1	700	-	0.8	CGGTT	(Motif sequence only)
CHLRE_01g005500v5.SPX.VTC	TF_motif_seq_0248	MYBCOREATCYCB1	712	+	0.8	AAGGG	(Motif sequence only)
CHLRE_01g005500v5.SPX.VTC	TF_motif_seq_0248	MYBCOREATCYCB1	744	+	0.8	AACTG	(Motif sequence only)
CHLRE_01g005500v5.SPX.VTC	TF_motif_seq_0248	MYBCOREATCYCB1	758	+	0.8	AACGC	(Motif sequence only)
CHLRE_01g005500v5.SPX.VTC	TF_motif_seq_0248	MYBCOREATCYCB1	782	+	0.8	ACCGG	(Motif sequence only)
CHLRE_01g005500v5.SPX.VTC	TF_motif_seq_0248	MYBCOREATCYCB1	803	+	0.8	AACTG	(Motif sequence only)
CHLRE_01g005500v5.SPX.VTC	TF_motif_seq_0248	MYBCOREATCYCB1	836	+	0.8	GACGG	(Motif sequence only)
CHLRE_01g005500v5.SPX.VTC	TF_motif_seq_0248	MYBCOREATCYCB1	844	+	0.8	GACGG	(Motif sequence only)
CHLRE_01g005500v5.SPX.VTC	TF_motif_seq_0248	MYBCOREATCYCB1	960	-	0.8	GCGTT	(Motif sequence only)
CHLRE_01g005500v5.SPX.VTC	TF_motif_seq_0248	MYBCOREATCYCB1	1021	+	0.8	AACGA	(Motif sequence only)
CHLRE_01g005500v5.SPX.VTC	TF_motif_seq_0248	MYBCOREATCYCB1	1038	-	0.8	CCATT	(Motif sequence only)
CHLRE_01g005500v5.SPX.VTC	TF_motif_seq_0248	MYBCOREATCYCB1	1054	-	0.8	CCATT	(Motif sequence only)
CHLRE_01g005500v5.SPX.VTC	TF_motif_seq_0248	MYBCOREATCYCB1	1062	-	0.8	CCGTG	(Motif sequence only)
CHLRE_01g005500v5.SPX.VTC	TF_motif_seq_0248	MYBCOREATCYCB1	1073	-	0.8	GCGTT	(Motif sequence only)
CHLRE_01g005500v5.SPX.VTC	TF_motif_seq_0248	MYBCOREATCYCB1	1131	-	0.8	CCGGT	(Motif sequence only)
CHLRE_01g005500v5.SPX.VTC	TF_motif_seq_0248	MYBCOREATCYCB1	1176	+	0.8	AACGT	(Motif sequence only)
[truncated: 10,325 more rows]
